# Supplementary material for: Evolution and cell-type specificity of human-specific genes preferentially expressed in progenitors of fetal neocortex
Source: eLife. 2018 Mar 21;7:e32332. doi: 10.7554/eLife.32332 (PMC5898914; doi:10.7554/eLife.32332)
Supplement: Figure 4—source data 1. — This zipped folder contains four data files of human raw data used to generate the graphs presented in Figure 4—figure supplement 2. Data file 1: Human raw data (R1) of pool 1. Data file 2: Human raw data (R2) of pool 1. Data file 3: Human raw data (R1) of pool 2. Data file 4: Human raw data (R2) of pool 2. [file elife-32332-fig4-data1.zip]

Archive with 9 entries (8 files):
- Figure 4-data file 1.fastq.gz
- __MACOSX/
- __MACOSX/._Figure 4-data file 1.fastq.gz
- Figure 4-data file 2.fastq.gz
- __MACOSX/._Figure 4-data file 2.fastq.gz
- Figure 4-data file 3.fastq.gz
- __MACOSX/._Figure 4-data file 3.fastq.gz
- Figure 4-data file 4.fastq.gz
- __MACOSX/._Figure 4-data file 4.fastq.gz
