# Supplementary material for: Evolution and cell-type specificity of human-specific genes preferentially expressed in progenitors of fetal neocortex
Source: eLife. 2018 Mar 21;7:e32332. doi: 10.7554/eLife.32332 (PMC5898914; doi:10.7554/eLife.32332)
Supplement: Figure 4—source data 2. — This zipped folder contains four data files of bonobo raw data used to generate the graphs presented inFigure 4—figure supplement 2. Data file 5: Bonobo raw data (R1) of pool 1. Data file 6: Bonobo raw data (R2) of pool 1. Data file 7: Bonobo raw data (R1) of pool 2. Data file 8: Bonobo raw data (R2) of pool 2. [file elife-32332-fig4-data2.zip]

Archive with 9 entries (8 files):
- Figure 4-data file 5.fastq.gz
- __MACOSX/
- __MACOSX/._Figure 4-data file 5.fastq.gz
- Figure 4-data file 6.fastq.gz
- __MACOSX/._Figure 4-data file 6.fastq.gz
- Figure 4-data file 7.fastq.gz
- __MACOSX/._Figure 4-data file 7.fastq.gz
- Figure 4-data file 8.fastq.gz
- __MACOSX/._Figure 4-data file 8.fastq.gz
