# Supplementary material for: Evolution and cell-type specificity of human-specific genes preferentially expressed in progenitors of fetal neocortex
Source: eLife. 2018 Mar 21;7:e32332. doi: 10.7554/eLife.32332 (PMC5898914; doi:10.7554/eLife.32332)
Supplement: Figure 4—source data 3. — This zipped folder contains four data files of chimpanzee raw data used to generate the graphs presented in Figure 4—figure supplement 2. Data file 9: Chimpanzee raw data (R1) of pool 1. Data file 10: Chimpanzee raw data (R2) of pool 1. Data file 11: Chimpanzee raw data (R1) of pool 2. Data file 12: Chimpanzee raw data (R2) of pool 2. [file elife-32332-fig4-data3.zip]

Archive with 9 entries (8 files):
- Figure 4-data file 10.fastq.gz
- __MACOSX/
- __MACOSX/._Figure 4-data file 10.fastq.gz
- Figure 4-data file 11.fastq.gz
- __MACOSX/._Figure 4-data file 11.fastq.gz
- Figure 4-data file 12.fastq.gz
- __MACOSX/._Figure 4-data file 12.fastq.gz
- Figure 4-data file 9.fastq.gz
- __MACOSX/._Figure 4-data file 9.fastq.gz
