# Supplementary material for: Evolution and cell-type specificity of human-specific genes preferentially expressed in progenitors of fetal neocortex
Source: eLife. 2018 Mar 21;7:e32332. doi: 10.7554/eLife.32332 (PMC5898914; doi:10.7554/eLife.32332)
Supplement: Figure 7—source data 1. — This zipped folder contains 8 files of alignments between the mRNA sequences of ancestral and human-specific paralogs of the orthology groups ANKRD20A, ARHGAP11, CBWD, DHRS4, FAM72, GTF2H2, NOTCH2 and ZNF98 that were used as a mapping reference to identify paralog-specific mRNA reads in the analysis performed in Figure 7—figure supplement 2. [file elife-32332-fig7-data1.zip]

Archive with 17 entries (16 files):
- Figure 7-source data 1.aln
- __MACOSX/
- __MACOSX/._Figure 7-source data 1.aln
- Figure 7-source data 2.aln
- __MACOSX/._Figure 7-source data 2.aln
- Figure 7-source data 3.aln
- __MACOSX/._Figure 7-source data 3.aln
- Figure 7-source data 4.aln
- __MACOSX/._Figure 7-source data 4.aln
- Figure 7-source data 5.aln
- __MACOSX/._Figure 7-source data 5.aln
- Figure 7-source data 6.aln
- __MACOSX/._Figure 7-source data 6.aln
- Figure 7-source data 7.aln
- __MACOSX/._Figure 7-source data 7.aln
- Figure 7-source data 8.aln
- __MACOSX/._Figure 7-source data 8.aln
