# Supplementary material for: Evolution and cell-type specificity of human-specific genes preferentially expressed in progenitors of fetal neocortex
Source: eLife. 2018 Mar 21;7:e32332. doi: 10.7554/eLife.32332 (PMC5898914; doi:10.7554/eLife.32332)
Supplement: Figure 7—source data 1. — This zipped folder contains 8 files of alignments between the mRNA sequences of ancestral and human-specific paralogs of the orthology groups ANKRD20A, ARHGAP11, CBWD, DHRS4, FAM72, GTF2H2, NOTCH2 and ZNF98 that were used as a mapping reference to identify paralog-specific mRNA reads in the analysis performed in Figure 7—figure supplement 2. [file elife-32332-fig7-data1.zip › Figure 7-source data 1.aln]

CLUSTAL 2.1 multiple sequence alignment


ANKRD20A2       GGGGATTTGGGGCTGGGTCGGCCGGGGTCGGGGAGGGGGTTGGTGAAAAGGTGACAGGGA
ANKRD20A3       GGGGATTTGGGGCTGGGTCGGCCGGGGTCGGGGAGGGGGGTGGTGAAAAGGTGACAGGGA
ANKRD20A1       GGGGATTTGGGGCTGGGTCGGCCGGGGTCGGGGAGGGGGGTGGTGAAAAGGTGACAGGGA
ANKRD20A4       GGGGATTTGGGGCTGGGTCGGCCGGGGTCGGGGAGGGGGGTGGTGAAAAGGTGACAGGGA
                *************************************** ********************

ANKRD20A2       GCTGCCCTCGCTCAAGAGCCGGTGGTTGGGGGTCTGAGAAGAAGTCACCAATATGAAGTT
ANKRD20A3       GCTGCCCTCGCTCAAGAGCCGGTGGTTGGGGGTCTGAGAAGAAGTCACCAATATGAAGTT
ANKRD20A1       GCTGCCCCCGCTCAAGAGCCGGTGGTTGGGGGTCTGAGAAGAAGTCACCAATATGAAGTT
ANKRD20A4       GCTGCCCTCGCTCAAGAGCCGGTGGTTGGGGGTCTGAGAAGAAGTCACCAATATGAAGTT
                ******* ****************************************************

ANKRD20A2       ATTCGGCTTCGGGAGCCGCAGGGGCCAGACGGCCCAGGGCTCCATAGACCACGTCTACAC
ANKRD20A3       ATTCGGCTTCGGGAGCCGCAGGGGCCAGACGGCCCAGGGCTCCATAGACCACGTCTACAC
ANKRD20A1       ATTCGGCTTCGGGAGCCGCAGGGGCCAGACGGCCCAGGGCTCCATAGACCACGTCTACAC
ANKRD20A4       ATTCGGCTTCGGGAGCCGCAGGGGCCAGACGGCCCAGGGCTCCATAGACCACGTCTACAC
                ************************************************************

ANKRD20A2       GGGTTCCGGATACCGAATCCGGGACTCCGAACTGCAGAAGATCCACAGGGCAGCTGTCAA
ANKRD20A3       GGGTTCCGGATACCGAATCCGGGACTCCGAACTGCAGAAGATCCACAGGGCAGCTGTCAA
ANKRD20A1       GGGTTCCGGATACCGAATCCGGGACTCCGAACTGCAGAAGATCCACAGGGCAGCTGTCAA
ANKRD20A4       GGGTTCCGGATACCGAATCCGGGACTCCGAACTGCAGAAGATCCACAGGGCAGCTGTCAA
                ************************************************************

ANKRD20A2       AGGCGACGCCGCGGAGGTGGAGCGCTGCTTGGCGCGCAGGAGCGGAGACCTGGACGCCCT
ANKRD20A3       AGGCGACGCCGCGGAGGTGGAGCGCTGCCTGGCGCGCAGGAGCGGAGACCTGGACGCCCT
ANKRD20A1       AGGCGACGCCGCGGAGGTGGAGCGCTGCCTGGCGCGCAGGAGCGGAGACCTGGACGCCCT
ANKRD20A4       AGGCGACGCCGCGGAGGTGGAGCGCTGCTTGGCGCGCAGGAGCGGAGAACTGGACGCCCT
                **************************** ******************* ***********

ANKRD20A2       GGACAAGCAGCACAGAACTGCTCTACACTTGGCCTGTGCCAGTGGCCATGTGCAAGTGGT
ANKRD20A3       GGACAAGCAGCACAGAACTGCTCTACACTTGGCCTGTGCCAGTGGCCATGTGCAAGTGGT
ANKRD20A1       GGACAAGCAGCACAGAACTGCTCTACACTTGGCCTGTACCAGTGGCCATGTGCAAGTGGT
ANKRD20A4       GGACAAGCAGCACAGAACTGCTCTACACTTGGCCTGTGCCAGTGGCCATGTGCAAGTGGT
                ************************************* **********************

ANKRD20A2       CACTCTCCTGGTTAACAGAAAATGCCAGATTGATGTCTGTGACAAAGAAAACAGAACGCC
ANKRD20A3       CACTCTCCTGGTTAACAGAAAATGCCAGATTGATGTCTGTGACAAAGAAAACAGAACGCC
ANKRD20A1       CACTCTCCTGGTTAACAGAAAATGCCAGATTGATGTCTGTGACAAAGAAAACAGAACGCC
ANKRD20A4       CACTCTCCTGGTTAACAGAAAATGCCAGATTGATGTCTGTGACAAAGAAAACAGAACGCC
                ************************************************************

ANKRD20A2       TTTGATACAGGCTGTCCATTGCCAGGAAGAGGCTTGTGCCGTTATTCTGCTGGAACATGG
ANKRD20A3       TTTGATACAGGCTGTCCATTGCCAGGAAGAGGCTTGTGCCGTTATTCTGCTGGAACATGG
ANKRD20A1       TTTGATACAGGCTGTCCATTGCCAGGAAGAGGCTTGTGCCGTTATTCTGCTGGAACATGG
ANKRD20A4       TTTGATACAGGCTGTCCATTGCCAGGAAGAGGCTTGTGCCGTTATTCTGCTGGAACATGG
                ************************************************************

ANKRD20A2       CGCCAATCCAAACCTTAAGGATATCTACGGCAACACTGCTCTCCATTATGCCGTGTATAG
ANKRD20A3       CGCCAATCCAAACCTTAAGGATATCTACGGCAACACTGCTCTCCATTATGCCGTGTATAG
ANKRD20A1       CGCCAATCCAAACCTTAAGGATATCTACGGCAACACTGCTCTCCATTATGCCGTGTATAG
ANKRD20A4       CGCCAATCCAAACCTTAAGGATATCTACGGCAACACTGCTCTCCATTATGCCGTGTATAG
                ************************************************************

ANKRD20A2       TGAGAGCACCTCACTGGCAGAAAAACTGCTTTCCCATGGTGCACATATTGAAGCACTGGA
ANKRD20A3       TGAGAGCACCTCACTGGCAGAAAAACTGCTTTCCCATGGTGCACATATTGAAGCACTGGA
ANKRD20A1       TGAGAGCACCTCACTGGCAGAAAAACTGCTTTCCCATGGTGCACATATTGAAGCACTGGA
ANKRD20A4       TGAGAGCACCTCACTGGCAGAAAAACTGCTTTCCCATGGTGCACATATTGAAGCACTGGA
                ************************************************************

ANKRD20A2       CAAGGACAATAATACCCCACTTTTATTTGCTATAATTTGCAAGAAAGAGAAAATGGTGGA
ANKRD20A3       CAAGGACAATAATACCCCACTTTTATTTGCTATAATTTGCAAGAAAGAGAAAATGGTGGA
ANKRD20A1       CAAGGACAATAATACCCCACTTTTATTTGCTATAATTTGCAAGAAAGAGAAAATGGTGGA
ANKRD20A4       CAAGGACAATAATACCCCACTTTTATTTGCTATAATTTGCAAGAAAGAGAAAATGGTGGA
                ************************************************************

ANKRD20A2       ATTTTTATTGAAAAGGAAAGCAAGTTCACATGCCGTTGATAGGCTGAGACGGTCAGCTCT
ANKRD20A3       ATTTTTATTGAAAAGGAAAGCAAGTTCACATGCCGTTGATAGGCTGAGACGGTCAGCTCT
ANKRD20A1       ATTTTTATTGAAAAAGAAAGCAAGTTCACATGCCGTTGATAGGCTGAGACGGTCAGCTCT
ANKRD20A4       ATTTTTATTGAAAAAGAAAGCAAGTTCACATGCCGTTGATAGGCTGAGACGGTCAGCTCT
                ************** *********************************************

ANKRD20A2       CATGCTTGCTGTATACTATGACTCACCAGGTATTGTCAATATCCTTCTTAAGCAAAATAT
ANKRD20A3       CATGCTTGCTGTATACTATGACTCACCAGGTATTGTCAATATCCTTCTTAAGCAAAATAT
ANKRD20A1       CATGCTTGCTGTATACTATGACTCACCAGGTATTGTCAATATCCTTCTTAAGCAAAATAT
ANKRD20A4       CATGCTTGCTGTATACTATGACTCACCAGGTATTGTCAATATCCTTCTTAAGCAAAATAT
                ************************************************************

ANKRD20A2       TGATGTCTTCGCTCAAGACATGTGTGGACGAGATGCAGAAGATTATGCTATTTCTCATCA
ANKRD20A3       TGATGTCTTCGCTCAAGACATGTGTGGACGAGATGCAGAAGATTATGCTATTTCTCATCA
ANKRD20A1       TGATGTCTTCGCTCAAGACATGTGTGGACGAGATGCAGAAGATTATGCTATTTCTCATCA
ANKRD20A4       TGATGTCTTCGCTCAAGACATGTGTGGACGAGATGCAGAAGATTATGCTATTTCTCATCA
                ************************************************************

ANKRD20A2       TTTGACAAAAATTCAACAACAAATTTTGGAACATAAAAAGAAGATACTTAAAAAGGAGAA
ANKRD20A3       TTTGACAAAAATTCAACAACAAATTTTGGAACATAAAAAGAAGATACTTAAAAAGGAGAA
ANKRD20A1       TTTGACAAAAATTCAACAACAAATTTTGGAACATAAAAAGAAGATACTTAAAAAGGAGAA
ANKRD20A4       TTTGACAAAAATTCAACAACAAATTTTGGAACATAAAAAGAAGATACTTAAAAAGGAGAA
                ************************************************************

ANKRD20A2       ATCAGATGTTGGAAGTTCTGATGAATCTGCAGTCAGCATTTTCCATGAACTGCGTGTGGA
ANKRD20A3       ATCAGATGTTGGAAGTTCTGATGAATCTGCAGTCAGCATTTTCCATGAACTGCGTGTGGA
ANKRD20A1       ATCAGATGTTGGAAGTTCTGATGAATCTGCAGTCAGCATTTTCCATGAACTGCGTGTGGA
ANKRD20A4       ATCAGATGTTGGAAGTTCTGATGAATCTGCAGTCAGCATTTTCCATGAACTGCGTGTGGA
                ************************************************************

ANKRD20A2       TTCATTGCCTGCATCGGATGACAAAGACTTGAATGTTGCTACTAAGCAGTGTGTCCCCGA
ANKRD20A3       TTCATTGCCTGCATCGGATGACAAAGACTTGAATGTTGCTACTAAGCAGTGTGTCCCCGA
ANKRD20A1       TTCATTGCCTGCATCGGATGACAAAGACTTGAATGTTGCTACTAAGCAGTGTGTCCCCGA
ANKRD20A4       TTCATTGCCTGCATCGGATGACAAAGACTTGAATGTTGCTACTAAGCAGTGTGTCCCCGA
                ************************************************************

ANKRD20A2       GAAAGTGTCAGAGCCTTTACCTGGATCTTCGCATGAAAAAGGAAACAGAATAGTCAATGG
ANKRD20A3       GAAAGTGTCAGAGCCTTTACCTGGATCTTCGCATGAAAAAGGAAACAGAATAGTCAATGG
ANKRD20A1       GAAAGTGTCAGAGCCTTTACCTGGATCTTCGCATGAAAAAGGAAACAGAATAGTCAATGG
ANKRD20A4       GAAAGTGTCAGAGCCTTTACCTGGATCTTCGCATGAAAAAGGAAACAGAATAGTCAATGG
                ************************************************************

ANKRD20A2       ACAAGGAGAAGGGCCTCCTGCAAAACATCCTTCCTTGAAGCCTAGCACTGAAGTAGAAGA
ANKRD20A3       ACAAGGAGAAGGGCCTCCTGCAAAACATCCTTCCTTGAAGCCTAGCACTGAAGTAGAAGA
ANKRD20A1       ACAAGGAGAAGGGCCTCCTGCAAAACATCCTTCCTTGAAGCCTAGCACTGAAGTGGAAGA
ANKRD20A4       ACAAGGAGAAGGGCCTCCTGCAAAACATCCTTCCTTGAAGCCTAGCACTGAAGTGGAAGA
                ****************************************************** *****

ANKRD20A2       TCCTGCTGTGAAAGGAGCAGTACAAAGAAAGAATGTACAGACATTGAGAGCAGAACAAGC
ANKRD20A3       TCCTGCTGTGAAAGGAGCAGTACAAAGAAAGAATGTACAGACATTGAGAGCAGAACAAGC
ANKRD20A1       TCCTGCTGTGAAAGGAGCAGTACAAAGAAAGAATGTACAGACATTGAGAGCAGAACAAGC
ANKRD20A4       TCCTGCTGTGAAAGGAGCAGTACAAAGAAAGAATGTACAGACATTGAGAGCAGAACAAGC
                ************************************************************

ANKRD20A2       CTTACCAGTGGCTTCAGAGGAAGAGCAAGAAAGGCATGAAAGAAGTGAAAAGAAGCAACC
ANKRD20A3       CTTACCAGTGGCTTCAGAGGAAGAGCAAGAAAGGCATGAAAGAAGTGAAAAGAAGCAACC
ANKRD20A1       CTTACCAGTGGCTTCAGAGGAAGAGCAAGAAAGGCATGAAAGAAGTGAAAAGAAGCAACC
ANKRD20A4       CTTACCAGTGGCTTCAGAGGAAGAGCAACAAAGGCATGAAAGAAGTGAAAAGAAGCAACC
                **************************** *******************************

ANKRD20A2       ACAGGTCAAAGAAGGAAATAATACAAACAAAAGTGAAAAAATACAACTTTCAGAAAATAT
ANKRD20A3       ACAGGTCAAAGAAGGAAATAATACAAACAAAAGTGAAAAAATACAACTTTCAGAAAATAT
ANKRD20A1       ACAGGTCAAAGAAGGAAATAATACAAACAAAAGTGAAAAAATACAACTTTCAGAAAATAT
ANKRD20A4       ACAGGTCAAAGAAGGAAATAATACAAACAAAAGTGAAAAAATACAACTTTCAGAAAATAT
                ************************************************************

ANKRD20A2       ATGTGATAGTACATCTTCTGCTGCTGCTGGCAGATTAACCCAACAAAGAAAGATTGGGAA
ANKRD20A3       ATGTGATAGTACATCTTCTGCTGCTGCTGGCAGATTAACCCAACAAAGAAAGATTGGGAA
ANKRD20A1       ATGTGATAGTACATCTTCTGCTGCTGCTGGCAGATTAACCCAACAAAGAAAGATTGGGAA
ANKRD20A4       ATGTGATAGTACATCTTCTGCTGCTGCTGGCAGATTAACCCAACAAAGAAAGATTGGGAA
                ************************************************************

ANKRD20A2       AACGTATCCTCAGCAATTTCCCAAGAAGCTGAAGGAAGAGCATGATAGATGCACCTTAAA
ANKRD20A3       AACGTATCCTCAGCAATTTCCCAAGAAGCTGAAGGAAGAGCATGATAGATGCACCTTAAA
ANKRD20A1       AACGTATCCTCAGCAATTTCCCAAGAAGCTGAAGGAAGAGCATGATAGATGCACCTTAAA
ANKRD20A4       AACGTATCCTCAGCAATTTCCCAAGAAGCTGAAGGAAGAGCATGATAGATGCACCTTAAA
                ************************************************************

ANKRD20A2       ACAAGAAAATGAAGAAAAAACAAATGTTAATATGCTGTACAAAAAAAATAGAGAAGAATT
ANKRD20A3       ACAAGAAAATGAAGAAAAAACAAATGTTAATATGCTGTACAAAAAAAATAGAGAAGAATT
ANKRD20A1       ACAAGAAAATGAAGAAAAAACAAATGTTAATATGCTGTACAAAAAAAATAGAGAAGAATT
ANKRD20A4       ACAAGAAAATGAAGAAAAAACAAATGTTAATATGCTGTACAAAAAAAATAGAGAAGAATT
                ************************************************************

ANKRD20A2       AGAAAGGAAAGAGAAACAATATAAGAAAGAAGTTGAAGCAAAACAACTTGAACCAACTGT
ANKRD20A3       AGAAAGGAAAGAGAAACAATATAAGAAAGAAGTTGAAGCAAAACAACTTGAACCAACTGT
ANKRD20A1       AGAAAGGAAAGAGAAACAATATAAGAAAGAAGTTGAAGCAAAACAACTTGAACCAACTGT
ANKRD20A4       AGAAAGGAAAGAGAAACAATATAAGAAAGAAGTTGAAGCAAAACAACTTGAACCAACTGT
                ************************************************************

ANKRD20A2       TCAGTCACTAGAGATGAAATCAAAGACTGCAAGAAATACTCCAAATCGGGATTTTCATAA
ANKRD20A3       TCAGTCACTAGAGATGAAATCAAAGACTGCAAGAAATACTCCAAATCGGGATTTTCATAA
ANKRD20A1       TCAGTCACTAGAGATGAAATCAAAGACTGCAAGAAATACTCCAAATTGGGATTTTCATAA
ANKRD20A4       TCAGTCACTAGAGATGAAATCAAAGACTGCAAGAAATACTCCAAATTGGGATTTTCATAA
                ********************************************** *************

ANKRD20A2       TCATGAAGAAATGAAAGGTCTGATGGATGAAAATTGCATTTTGAAGGCAGATATTGCTAT
ANKRD20A3       TCATGAAGAAATGAAAGGTCTGATGGATGAAAATTGCATTTTGAAGGCAGATATTGCTAT
ANKRD20A1       TCATGAAGAAATGAAAGGTCTGATGGATGAAAATTGCATTTTGAAGGCAGATATTGCTAT
ANKRD20A4       TCATGAAGAAATGAAAGGTCTGATGGATGAAAATTGCATTTTGAAGGCAGATATTGCTAT
                ************************************************************

ANKRD20A2       ACTCAGACAGGAAATATGTACAATGAAAAATGACAACTTGGAAAAAGAAAATAAATATCT
ANKRD20A3       ACTCAGACAGGAAATATGTACAATGAAAAATGACAACTTGGAAAAAGAAAATAAATATCT
ANKRD20A1       ACTCAGACAGGAAATATGTACAATGAAAAATGACAACTTGGAAAAAGAAAATAAATATCT
ANKRD20A4       ACTCAGACAGGAAATATGTACAATGAAAAATGACAACTTGGAAAAAGAAAATAAATATCT
                ************************************************************

ANKRD20A2       TAAGGACATTAAAATTGTTAAAGAAACAAATGCTGCCCTTGAAAAGTATATAAAACTCAA
ANKRD20A3       TAAGGACATTAAAATTGTTAAAGAAACAAATGCTGCCCTTGAAAAGTATATAAAACTCAA
ANKRD20A1       TAAGGACATTAAAATTGTTAAAGAAACAAATGCTGCCCTTGAAAAGTATATAAAACTCAA
ANKRD20A4       TAAGGACATTAAAATTGTTAAAGAAACAAATGCTGCCCTTGAAAAGTATATAAAACTCAA
                ************************************************************

ANKRD20A2       TGAGGAAATGATAACAGAAACAGCATTCCGGTATCAACAAGAGCTTAATGATCTCAAGGC
ANKRD20A3       TGAGGAAATGATAACAGAAACAGCATTCCGGTATCAACAAGAGCTTAATTATCTCAAGGC
ANKRD20A1       TGAGGAAATGATAACAGAAACAGCATTCCGGTATCAACAAGAGCTTAATGATCTCAAGGC
ANKRD20A4       TGAGGAAATGATAACAGAAACAGCATTCCGGTATCAACAAGAGCTTAATGATCTCAAGGC
                ************************************************* **********

ANKRD20A2       TGAGAATACAAGGCTCAATGCCGAACTGTTGAAGGAAAAAGAAAGCAAGAAAAGACTGGA
ANKRD20A3       TGAGAATACAAGGCTCAATGCCGAACTGTTGAAGGAAAAAGAAAGCAAGAAAAGACTGGA
ANKRD20A1       TGAGAATACAAGGCTCAATGCCGAACTGTTGAAGGAAAAAGAAAGCAAGAAAAGACTGGA
ANKRD20A4       TGAGAATACAAGGCTCAATGCCGAACTGTTGAAGGAAAAAGAAAGCAAGAAAAGACTGGA
                ************************************************************

ANKRD20A2       AGCTGACATTGAATCTTATCAGTCTAGACTGGCTGCTGCTATAAGCAAACACAGTGAAAG
ANKRD20A3       AGCTGACATTGAATCTTATCAGTCTAGACTGGCTGCTGCTATAAGCAAACACAGTGAAAG
ANKRD20A1       AGCTGACATTGAATCTTATCAGTCTAGACTGGCTGCTGCTATAAGCAAACACAGTGAAAG
ANKRD20A4       AGCTGACATTGAATCTTATCAGTCTAGACTGGCTGCTGCTATAAGCAAACACAGTGAAAG
                ************************************************************

ANKRD20A2       TGTGAAAACAGAAAGAAACCTAAAACTTGCTTTAGAGAGAACACGAGATGTTTCTGTACA
ANKRD20A3       TGTGAAAACAGAAAGAAACCTAAAACTTGCTTTAGAGAGAACACGAGATGTTTCTGTACA
ANKRD20A1       TGTGAAAACAGAAAGAAACCTAAAACTTGCTTTAGAGAGAACACGAGATGTTTCTGTACA
ANKRD20A4       TGTGAAAACAGAAAGAAACCTAAAACTTGCTTTAGAGAGAACACAAGATGTTTCTGTACA
                ******************************************** ***************

ANKRD20A2       AGTAGAAATGAGTTCTGCTATTTCCAAAGTAAAAGATGAGAATGAGTTTCTTACTGAACA
ANKRD20A3       AGTAGAAATGAGTTCTGCTATTTCCAAAGTAAAAGATGAGAATGAGTTTCTTACTGAACA
ANKRD20A1       AGTAGAAATGAGTTCTGCTATTTCCAAAGTAAAAGCTGAGAATGAGTTTCTTACTGAACA
ANKRD20A4       AGTAGAAATGAGTTCTGCTATTTCCAAAGTAAAAGATGAGAATGAGTTTCTTACTGAACA
                *********************************** ************************

ANKRD20A2       ACTTTCTGAAACACAAATTAAATTCAATGCCTTAAAAGATAAGTTCCGTAAGACAAGAGA
ANKRD20A3       ACTTTCTGAAACACAAATTAAATTCAATGCCTTAAAAGATAAGTTCCGTAAGACAAGAGA
ANKRD20A1       ACTTTCTGAAACACAAATTAAATTCAATGCCTTAAAAGATAAGTTCCGTAAGACAAGAGA
ANKRD20A4       ACTTTCTGAAACACAAATTAAATTCAATGCCTTAAAAGATAAGTTCCGTAAGACAAGAGA
                ************************************************************

ANKRD20A2       TAGTCTCAGAAAAAAGTCATTGGCTTTAGAAACTGTACAAAACGACCTAAGCCAAACACA
ANKRD20A3       TAGTCTCAGAAAAAAGTCATTGGCTTTAGAAACTGTACAAAACGACCTAAGCCAAACACA
ANKRD20A1       TAGTCTCAGAAAAAAGTCATTGGCTTTAGAAACTGTACAAAACGACCTAAGCCAAACACA
ANKRD20A4       TAGTCTCAGAAAAAAGTCATTGGCTTTAGAAACTGTACAAAACAACCTAAGCCAAACACA
                ******************************************* ****************

ANKRD20A2       GCAGCAAACACAGGAAATGAAAGAGATGTATCAAAATGCAGAAGCTAAAGTGAATAATTC
ANKRD20A3       GCAGCAAACACAGGAAATGAAAGAGATGTATCAAAATGCAGAAGCTAAAGTGAATAATTC
ANKRD20A1       GCAGCAAACACAGGAAATGAAAGAGATGTATCAAAATGCAGAAGCTAAAGTGAATAATTC
ANKRD20A4       GCAGCAAACACAGGAAATGAAAGAGATGTATCAAAATGCAGAAGCTAAAGTGAATAATTC
                ************************************************************

ANKRD20A2       CACTGGAAAGTGGAACTGTGTAGAAGAGAGGATATGTCACCTCCAACGTGAAAATGCGTG
ANKRD20A3       CACTGGAAAGTGGAACTGTGTAGAAGAGAGGATATGTCACCTCCAACGTGAAAATGCGTG
ANKRD20A1       CACTGGAAAGTGGAACTGTGTAGAAGAGAGGATATGTCACCTCCAACGTGAAAATGCGTG
ANKRD20A4       CACTGGAAAGTGGAACTGTGTAGAAGAGAGGATATGTCACCTCCAACGTGAAAATGCGTG
                ************************************************************

ANKRD20A2       GCTTGTACAGCAACTAGATGACGTTCATCAGAAAGAGGATCATAAAGAGATAGTAACTAA
ANKRD20A3       GCTTGTACAGCAACTAGATGACGTTCATCAGAAAGAGGATCATAAAGAGATAGTAACTAA
ANKRD20A1       GCTTGTACAGCAACTAGATGACGTTCATCAGAAAGAGGATCATAAAGAGATAGTAACTAA
ANKRD20A4       GCTTGTACAGCAACTAGATGACGTTCATCAGAAAGAGGATCATAAAGAGATAGTAACTAA
                ************************************************************

ANKRD20A2       TATCCAAAGAGGCTTTATTGAGAGTGGAAAGAAAGACCTCGTGCTAGAAGAGAAAAGTAA
ANKRD20A3       TATCCAAAGAGGCTTTATTGAGAGTGGAAAGAAAGACCTCGTGCTAGAAGAGAAAAGTAA
ANKRD20A1       TATCCAAAGAGGCTTTATTGAGAGTGGAAAGAAAGACCTCGTGCTAGAAGAGAAAAGTAA
ANKRD20A4       TATCCAAAGAGGCTTTATTGAGAGTGGAAAGAAAGACTTCGTGCTAGAAGAGAAAAGTAA
                ************************************* **********************

ANKRD20A2       GAAGCTAATGAATGAATGTGATCATTTAAAAGAAAGTCTCTTTCAGTATGAGAGAGAGAA
ANKRD20A3       GAAGCTAATGAATGAATGTGATCATTTAAAAGAAAGTCTCTTTCAGTATGAGAGAGAGAA
ANKRD20A1       GAAGCTAATGAATGAATGTGATCATTTAAAAGAAAGTCTCTTTCAGTATGAGAGAGAGAA
ANKRD20A4       GAAGCTAATGAATGAATGTGATCATTTAAAAGAAAGTCTCTTTCAGTATGAGAGAGAGAA
                ************************************************************

ANKRD20A2       AACAGAAGGAGTAGTAAGTATCAAGGAAGATAAATATTTTCAAACTTCTAGAAAGAAAAT
ANKRD20A3       AACAGAAGGAGTAGTAAGTATCAAGGAAGATAAATATTTTCAAACTTCTAGAAAGACAAT
ANKRD20A1       AACAGAAGGAGTAGTAAGTATCAAGGAAGATAAATATTTTCAAACTTCTAGAAAGACAAT
ANKRD20A4       AACAGAAGTAGTAGTAAGTATCAAGGAAGATAAATATTTTCAAACTTCTAGAAAGAAAAT
                ******** *********************************************** ***

ANKRD20A2       TTAAACATTTGGTTCTGGATACATGTTGAACTTAGTTGAATATAAAAATCTAGATTAAAA
ANKRD20A3       TTAAACATTTGGTTCTGGATACATGTTGAACTTAGTTGAATATAAAAATCTAGATTAAAA
ANKRD20A1       TTAAACATTTGGTTCTGGATACATGTTGAACTTAGTTGAATATAAAAATCTAGATTAAAA
ANKRD20A4       TTAAACATTTGGTTCTGGATACATGTTGAACTTAGTTGAATATAAAAATCTAGATTAAAA
                ************************************************************

ANKRD20A2       GTGTGTTTACCATACTGTATAATTCCATTTACATGAAGCATCCAGAAAAGATAAATGTAT
ANKRD20A3       GTGTGTTTACCATACTGTATAATTCCATTTACATGAAGCATCCAGAAAAGATAAATGTAT
ANKRD20A1       GTGTGTTTACCATACTGTATAATTCCATTTACATGAAGCATCCAGAAAAGATAAATGTAT
ANKRD20A4       GTGTGTTTACCATACTGTATAATTCCATTTACATGAAGCATCCAGAAAAGATAAATGTAT
                ************************************************************

ANKRD20A2       AGGGACAAAAAGTAGATTCATGTTTGCAAGGGGCTGGGGCTGGAAGCTGGTAGTGACTGC
ANKRD20A3       AGGGACAAAAAGTAGATTCATGTTTGCAAGGGGCTGGGGCTGGAAGCTGGTAGTGACTGC
ANKRD20A1       AGGGACAAAAAGTAGATTCATGTTTGCAAGGGGCTGGGGCTGGAAGCTGGTAGTGACTGC
ANKRD20A4       AGGGACAAAAAGTAGATTCATGTTTGCAAGGGGCTGGGGCTGGAAGCTGGTAGTGACTGC
                ************************************************************

ANKRD20A2       TAATGGGCATGAGGAATCTTACAGTGATGGAAATGCTCTAAAGTTGGATTGTAGAGATGG
ANKRD20A3       TAATGGGCATGAGGAATCTTACAGTGATGGAAATGCTCTAAAGTTGGATTGTAGAGATGG
ANKRD20A1       TAATGGGCATGAGGAATCTTACAGTGATGGAAATGCTCTAAAGTTGGATTGTAGAGATGG
ANKRD20A4       TAATGGGCATGAGGAATCTTACAGTGATGGAAATGCTCTAAAGTTGGATTGTAGAGATGG
                ************************************************************

ANKRD20A2       CTGCACAACTCAGTAAATGTACTAAAAATCTTTTAACTT------AAAACAGATACATTC
ANKRD20A3       CTGCACAACTCAGTAAATGTACTAAAAATCTTTTAACTT------AAAACAGATACATTC
ANKRD20A1       CTGCACAACTCAGTAAATGTACTAAAAATCTTTTAACTT------AAAACAGATACATTC
ANKRD20A4       CTGCACAACTCAGTAAATGTACTAAAAATCTTTTAACTTTAAGTTAAAACAGATACATTC
                ***************************************      ***************

ANKRD20A2       TATAGTATGTAAATTATATTTCAACAAAGCTGTTTTAATAAAAAAAGGAAAAATGTGTTT
ANKRD20A3       TATAGTATGTAAATTATATTTCAACAAAGCTGTTTTAATAAAAAAAGGAAAAATGTGTTT
ANKRD20A1       TATAGTATGTAAATTATATTTCAACAAAGCTGTTTTAATAAAAAAAGGAAAAATGTGTTT
ANKRD20A4       TATAGTATGTAAATTATATTTCAACAAAGCTGTTTTAATAAAAAAAGGAAAAATGTGTTT
                ************************************************************

ANKRD20A2       ACTATATCGGCTTAGAAACATGCCTCATTTCTAGGAAATAAAAGATAGAGGTGAGAGATG
ANKRD20A3       ACTATATCGGCTTAGAAACATGCCTCATTTCTAGGAAATAAAAGATAGAGGTGAGAGATG
ANKRD20A1       ACTATATCGGCTTAGAAACATGCCTCATTTCTAGGAAATAAAAGATAGAGGTGAGAGATG
ANKRD20A4       ACTATATCGGCTTAGAAACATGCCTCATTTCTAGGAAATAAAAGATAGAGGTGAGAGATG
                ************************************************************

ANKRD20A2       ATTTACTTTGAGAAAAGACATTGTGTCACCTATGAAATTTTATTAGGCACAGAGTCATAT
ANKRD20A3       ATTTACTTTGAGAAAAGACATTGTGTCACCTATGAAATTTTATTAGGCACAGAGTCATAT
ANKRD20A1       ATTTACTTTGAGAAAAGACATTGTGTCACCTATGAAATTTTATTAGGCACAGAGTCATAT
ANKRD20A4       ATTTACTTTGAGAAAAGACATTGTGTCACCTATGAAATTTTATTAGGCACAGAGTCATAT
                ************************************************************

ANKRD20A2       TTTAAGGTAGATAGTTCTGTATTGCTGAAATAGTAATTTTAATGTCTTTATGTTGCCACA
ANKRD20A3       TTTAAGGTAGATAGTTCTGTATTGCTGAAATAGTAATTTTAATGTCTTTATGTTGCCACA
ANKRD20A1       TTTAAGGTAGATAGTTCTGTATTGCTGAAATAGTAATTTTAATGTCTTTATGTTGCCACA
ANKRD20A4       TTTAAGGTAGATAGTTCTGTACTGCTGAAATAGTAATTTTAATGTCTTTATGTTGCCACA
                ********************* **************************************

ANKRD20A2       TGTTAAGACCATAATGTAGTTATAAATGGAAATGTTTACACCTGAAGTGAGTATTTTCAA
ANKRD20A3       TGTTAAGACCATAATGTAGTTATAAATGGAAATGTTTACACCTGAAGTGAGTATTTTCAA
ANKRD20A1       TGTTAAGACCATAATGTAGTTATAAATGGAAATGTTTACACCTGAAGTGAGTATTTTCAA
ANKRD20A4       TGTTAAGACCATAATGTAGTTATAAATGGAAATGTTTACACCTGAAGTGAGTATTTTCAA
                ************************************************************

ANKRD20A2       ATTAAAATTTAATTAAGTGATTTTCTTCGACACTTAA
ANKRD20A3       ATTAAAATTTAATTAAGTGATTTTCTTCGACACTTAA
ANKRD20A1       ATTAAAATTTAATTAAGTGATTTTCTTCGACACTTAA
ANKRD20A4       ATTAAAATTTAATTAAGTGATTTTCTTCGACACTTAA
                *************************************
