# Supplementary material for: Evolution and cell-type specificity of human-specific genes preferentially expressed in progenitors of fetal neocortex
Source: eLife. 2018 Mar 21;7:e32332. doi: 10.7554/eLife.32332 (PMC5898914; doi:10.7554/eLife.32332)
Supplement: Figure 7—source data 1. — This zipped folder contains 8 files of alignments between the mRNA sequences of ancestral and human-specific paralogs of the orthology groups ANKRD20A, ARHGAP11, CBWD, DHRS4, FAM72, GTF2H2, NOTCH2 and ZNF98 that were used as a mapping reference to identify paralog-specific mRNA reads in the analysis performed in Figure 7—figure supplement 2. [file elife-32332-fig7-data1.zip › Figure 7-source data 2.aln]

CLUSTAL 2.1 multiple sequence alignment


ARHGAP11A       GGGGGTCGGGGCCGCAGAAGTGCCAGACGGGGCCGGAAAGCAGCCGAGCGGAGTTCAAAT
ARHGAP11B       GGGGGTCGGGGCCGCAGAAGTGCCAGACGGGGCCGGAAAGCAGCCGAGCGGAGTTCAAAT
                ************************************************************

ARHGAP11A       TTGAGAGCGTTTGGAAATTGGAAGACTTGGTGGCGAACGAGGGTCAGGACCTGCATCCTG
ARHGAP11B       TTGAGAGCGTTTGGAAATTGGAAGACTTGGTGGCGAACGAGGGTCAGGACCTGCATCCTG
                ************************************************************

ARHGAP11A       CCTCAGAGAGTTATCGACGTATCCGGAATGTGGGATCAGAGGCTGGTGAGGTTGGCCCTG
ARHGAP11B       CCTCAGA--GTTATCGACGTATCCGGAATGTGGGATCAGAGGCTGGTGAAGTTGGCCCTG
                *******  **************************************** **********

ARHGAP11A       TTGCAGCATCTGCGGGCCTTCTATGGTATTAAGGTGAAGGGTGTCCGTGGGCAGTGCGAT
ARHGAP11B       TTGCAGCATCTGCGGGCCTTCTATGGTATTAAGGTGAAGGGTGTCCGTGGGCAGTGCGAT
                ************************************************************

ARHGAP11A       CGCAGGAGACATGAAACAGCAGCCACGGAAATAGGGGGTAAAATATTTGGAGTACCTTTT
ARHGAP11B       CGCAGGAGACATGAAACAGCAGCCACGGAAATAGGGGGTAAAATATTTGGAGTACCTTTT
                ************************************************************

ARHGAP11A       AATGCACTGCCCCATTCTGCTGTACCAGAATATGGACACATTCCAAGCTTTCTTGTCGAT
ARHGAP11B       AATGCACTGCCCCATTCTGCTGTACCAGAATATGGACACATTCCAAGCTTTCTTGTCGAT
                ************************************************************

ARHGAP11A       GCTTGCACATCTTTAGAAGACCATATTCATACCGAAGGGCTTTTTCGGAAATCAGGATCT
ARHGAP11B       GCTTGCACATCTTTAGAAGAACATATTCATACCGAAGGGCTTTTTCGGAAATCAGGATCT
                ******************** ***************************************

ARHGAP11A       GTGATTCGCCTAAAAGCACTAAAGAATAAAGTGGATCATGGTGAAGGTTGCCTATCTTCT
ARHGAP11B       GTGATTCGCCTAAAAGCACTAAAGAATAAAGTGGATCATGGTGAAGGTTGCCTATCTTCT
                ************************************************************

ARHGAP11A       GCACCTCCTTGTGATATTGCGGGACTTCTTAAGCAGTTTTTTAGGGAACTGCCAGAGCCC
ARHGAP11B       GCACCTCCTTGTGATATTGCGGGACTTCTTAAGCAGTTTTTTAGGGAACTGCCAGAGCCC
                ************************************************************

ARHGAP11A       ATTCTCCCAGCTGATTTGCATGAAGCACTTTTGAAAGCTCAACAGTTAGGCACAGAGGAA
ARHGAP11B       ATTCTCCCAGCTGATTTGCATGAAGCACTTTTGAAAGCTCAACAGTTAGGCACAGAGGAA
                ************************************************************

ARHGAP11A       AAGAATAAAGCTACACTGTTGCTCTCCTGTCTTCTGGCTGACCACACAGTTCATGTATTA
ARHGAP11B       AAGAATAAAGCTATACTGTTGCTCTCCTGTCTTCTGGCTGACCACACAGTTCATGTATTA
                ************* **********************************************

ARHGAP11A       AGATACTTCTTTAACTTTCTCAGGAATGTTTCTCTTAGATCCAGTGAGAATAAGATGGAC
ARHGAP11B       AGATACTTCTTTAACTTTCTCAGGAATGTTTCTCTTAGATCCAGTGAGAATAAGATGGAT
                *********************************************************** 

ARHGAP11A       AGCAGCAATCTTGCAGTAATATTTGCACCGAATCTTCTTCAGACAAGTGAAGGACATGAA
ARHGAP11B       AGCAGCAATCTTGCAGTAATATTTGCACCAAATCTTCTTCAGACAAGTGAAGGACATGAA
                ***************************** ******************************

ARHGAP11A       AAGATGTCTTCTAACACAGAAAAGAAGCTACGATTACAGGCTGCAGTAGTACAGACTCTT
ARHGAP11B       AAGATGTCTTCTAACGCAGAAAAGAAG---------------------------------
                *************** ***********                                 

ARHGAP11A       ATCGATTATGCATCAGATATTGGGCGTGTACCAGATTTTATCCTGGAAAAGATACCAGCC
ARHGAP11B       ----------------------GGCGTGTACCAGACTTTATCCTGGAAAAGATACCAGCC
                                      ************* ************************

ARHGAP11A       ATGTTGGGTATTGATGGTCTCTGTGCTACTCCATCACTGGAAGGCTTTGAAGAAGGTGAA
ARHGAP11B       ATGTTGGGTATTGATGGTCTCTGTGCTACTCCATCACTGGAAGGCTTTGAAGAAGGTGAA
                ************************************************************

ARHGAP11A       TATGAAACTCCTGGTGAATATAAGAGAAAGAGAAGACAAAGTGTAGGAGATTTTGTTAGT
ARHGAP11B       TATGAAACTCCTGGTGAATATAAGAGAAAGAGAAGACAACGTGTAGGAGATTTTGTTAGT
                *************************************** ********************

ARHGAP11A       GGAGCACTAAATAAATTTAAACCTAACAGAACACCTTCTATTACACCTCAAGAA
ARHGAP11B       GGAGCACTAAATAAATTTAAACCTAACAGAACACCTTCTATTACACCTCAACAA
                *************************************************** **
