# Supplementary material for: Evolution and cell-type specificity of human-specific genes preferentially expressed in progenitors of fetal neocortex
Source: eLife. 2018 Mar 21;7:e32332. doi: 10.7554/eLife.32332 (PMC5898914; doi:10.7554/eLife.32332)
Supplement: Figure 7—source data 1. — This zipped folder contains 8 files of alignments between the mRNA sequences of ancestral and human-specific paralogs of the orthology groups ANKRD20A, ARHGAP11, CBWD, DHRS4, FAM72, GTF2H2, NOTCH2 and ZNF98 that were used as a mapping reference to identify paralog-specific mRNA reads in the analysis performed in Figure 7—figure supplement 2. [file elife-32332-fig7-data1.zip › Figure 7-source data 3.aln]

CLUSTAL 2.1 multiple sequence alignment


CBWD3           AAGGGACGAGGCAGTTCTCGTCCAGAGCCCAGGTAATCCGGGCGGGATCAGCTAGCGTCG
CBWD6           AAGGGACGAGGCAGTTCTCGTCCAGAGCCCAGGTAATCCGGGCGGGATCAGCTAGCGTCG
CBWD5           AAGGGACGAGGCAGTTCTCGTCCAGAGCCCAGGTAATCCGGGCGGGATCAGCTAGCGTCG
CBWD1           AAGGGGCGAGGCGCTTCTCGTCCAGAGCCCAGGTAATCCGGGCGGGATCAGCGAGCGTCG
CBWD2           AAGGGACGAGGCGCTTCTCGTCCAGAGCCCAGGTAATCCGGGCGGGATCAGCGAGCGTCG
                ***** ******  ************************************** *******

CBWD3           CGATGTGATGACGTCAGGCCCCGGCCAGGCCGGGAGTGGCGTGCTGGGCGTGCGCGGCTG
CBWD6           CGATGTGATGACGTCAGGCCCCGGCCAGGCCGGGAGTGGCGTGCTGGGCGTGCGCGGCTG
CBWD5           CGATGTGATGACGTCAGGCCCCGGCCAGGCCGGGAGTGGCGTGCTGGGCGTGCGCGGCTG
CBWD1           CGATGTGATGACGTCAGGCCCCGGGCAGGCCGGGAGTGGCGTGCTGGGCGTGCGCGGCTG
CBWD2           CGATGTGATGACGTCAGGCCCCGGGCAGGCCGGGAGTGGCGTGCTGGGCGTGCGCGGCTG
                ************************ ***********************************

CBWD3           CGGTACGGCGTGTTGGTCCCAGCGGTTCAGCTGAGGTAGGGACGTGCTGTAGGCCGGAAT
CBWD6           CGGTACGGCGTGTTGGTCCCAGCGGTTCAGCTGAGGTAGGGACGTGCTGTAGGCCGGAAT
CBWD5           CGGTACGGCGTGTTGGTCCCAGCGGTTCAGCTGAGGTAGGGACGTGCCGTAGGCCGGAAT
CBWD1           CGGTACGGCGTGTTGGTCCCAGCGGTTCAGCTGAGGTAGGGACGTGCTGTAGGCCGGAAT
CBWD2           CGGTACGGCGTGTTGGTCCCAGCGGTTCAGCTGAGGTAGGGACGTGCTGTAGGCCGGAAT
                *********************************************** ************

CBWD3           GTTACCGGCTGTTGGATCTGTGGATGAGGAAGAGGATCCTGCGGAGGAGGATTGTCCTGA
CBWD6           GTTACCGGCTGTTGGATCTGTGGATGAGGAAGAGGATCCTGCGGAGGAGGATTGTCCTGA
CBWD5           GTTACCGGCTGTTGGATCTGTGGATGAGGAAGAGGATCCTGCGGAGGAGGATTGTCCTGA
CBWD1           GTTACCGGCTGTTGGATCTGCGGATGAGGAGGAGGATCCTGCGGAGGAGGATTGTCCTGA
CBWD2           GTTACCGGCTGTTGGATCTGCGGATGAGGAGGAGGATCCTGCGGAGGAGGATTGTCCTGA
                ******************** ********* *****************************

CBWD3           ATTGGTTCCCATTGAGACGACGCAAAGCGAGGAGGAGGAAAAGTCTGGCCTCGGCGCCAA
CBWD6           ATTGGTTCCCATTGAGACGACGCAAAGCGAGGAGGAGGAAAAGTCTGGCCTCGGCGCCAA
CBWD5           ATTGGTTCCCATTGAGACGACGCAAAGCGAGGAGGAGGAAAAGTCTGGCCTCGGCGCCAA
CBWD1           ATTGGTTCCCATTGAGACGACGCAAAGCGAGGAGGAGGAAAAGTCTGGCCTCGGCGCCAA
CBWD2           ATTGGTTCCCATGGAGACGACGCAAAGCGAGGAGGAGGAAAAGTCTGGCCTCGGCGCCAA
                ************ ***********************************************

CBWD3           GATCCCAGTCACAATTATCACCGGGTATTTAGGTGCTGGGAAGACAACACTTCTGAACTA
CBWD6           GATCCCAGTCACAATTATCACCGGGTATTTAGGTGCTGGGAAGACAACACTTCTGAACTA
CBWD5           GATCCCAGTCACAATTATCACCGGGTATTTAGGTGCTGGGAAGACAACACTTCTGAACTA
CBWD1           GATCCCAGTCACAATTATCACCGGGTATTTAGGTGCTGGGAAGACAACACTTCTGAACTA
CBWD2           GATCCCAGTCACAATTATCACCGGGTATTTAGGTGCTGGGAAGACAACACTTCTGAACTA
                ************************************************************

CBWD3           TATTTTGACAGAGCAACATAGTAAAAGAGTAGCGGTCATTTTAAATGAATCTGGGGAAGG
CBWD6           TATTTTGACAGAGCAACATAGTAAAAGAGTAGCGGTCATTTTAAATGAATCTGGGGAAGG
CBWD5           TATTTTGACAGAGCAACATAGTAAAAGAGTAGCGGTCATTTTAAATGAATCTGGGGAAGG
CBWD1           TATTTTGACAGAGCAACATAGTAAAAGAGTAGCGGTCATTTTAAATGAATTTGGGGAAGG
CBWD2           TATTTTGACAGAGCAACATAGTAAAAGAGTAGCGGTCATTTTAAATGAATTTGGGGAAGG
                ************************************************** *********

CBWD3           AAGTGCGCTGGAGAAATCCTTAGCTGTCAGCCAAGGTGGAGAGCTCTATGAAGAGTGGCT
CBWD6           AAGTGCGCTGGAGAAATCCTTAGCTGTCAGCCAAGGTGGAGAGCTCTATGAAGAGTGGCT
CBWD5           AAGTGCGCTGGAGAAATCCTTAGCTGTCAGCCAAGGTGGAGAGCTCTATGAAGAGTGGCT
CBWD1           AAGTGCGCTGGAGAAATCCTTAGCTGTCAGCCAAGGTGGAGAGCTCTATGAAGAGTGGCT
CBWD2           AAGTGCGCTGGAGAAATCCTTAGCTGTCAGCCAAGGTGGAGAGCTCTATGAAGAGTGGCT
                ************************************************************

CBWD3           GGAACTTAGAAACGGTTGCCTCTGCTGTTCAGTGAAGGACAATGGCCTTAGAGCTATTGA
CBWD6           GGAACTTAGAAACGGTTGCCTCTGCTGTTCAGTGAAGGACAATGGCCTTAGAGCTATTGA
CBWD5           GGAACTTAGAAACGGTTGCCTCTGCTGTTCAGTGAAGGACAATGGCCTTAGAGCTATTGA
CBWD1           GGAACTTAGAAACGGTTGCCTCTGCTGTTCAGTGAAGGACAGTGGCCTTAGAGCTATTGA
CBWD2           GGAACTTAGAAACGGTTGCCTCTGCTGTTCAGTGAAGGACAATGGCCTTAGAGCTATTGA
                ***************************************** ******************

CBWD3           GAATTTGATGCAAAAGAAGGGGAAATTTGATGACATACTGTTAGAGACCACTGGATTAGC
CBWD6           GAATTTGATGCAAAAGAAGGGGAAATTTGATGACATACTGTTAGAGACCACTGGATTAGC
CBWD5           GAATTTGATGCAAAAGAAGGGGAAATTTGATGACATACTGTTAGAGACCACTGGATTAGC
CBWD1           GAATTTGATGCAAAAGAAGGGGAAATTTGATTACATACTGTTAGAGACCACTGGATTAGC
CBWD2           GAATTTGATGCAAAAGAAGGGGAAATTTGATTACATACTGTTAGAGACCACTGGATTGGC
                ******************************* ************************* **

CBWD3           AGACCCTGGTGCAGTGGCTTCTATGTTTTGGGTTGATGCTGAATTAGGGAGTGATATTTA
CBWD6           AGACCCTGGTGCAGTGGCTTCTATGTTTTGGGTTGATGCCGAATTAGGGAGTGATATTTA
CBWD5           AGACCCTGGTGCAGTGACTTCTATGTTTTGGGTTGATGCTGAATTAGGGAGTGATATTTA
CBWD1           AGACCCTGGTGCAGTGGCTTCTATGTTTTGGGTTGATGCTGAATTAGGGAGTGATATTTA
CBWD2           AGACCCAGGTGCAGTGGCTTCTATGTTTTGGGTTGATGCTGAATTAGGGAGTGATATTTA
                ****** ********* ********************** ********************

CBWD3           CCTTGATGGTATCATAACTATTGTGGATTCAAAATATGGATTAAAACATTTAACAGAAGA
CBWD6           CCTTGATGGTATCATAACTATTGTGGATTCAAAATATGGATTAAAACATTTAACAGAAGA
CBWD5           CCTTGATGGTATCATAACTATTGTGGATTCAAAATATGGATTAAAACATTTAACAGAAGA
CBWD1           TCTTGATGGTATCATAACTATTGTGGATTCAAAATATGGATTAAAACATTTAACAGAAGA
CBWD2           CCTTGATGGTATCATAACTATAGTGGATTCAAAATATGGATTAAAACATTTAGCAGAAGA
                 ******************** ****************************** *******

CBWD3           GAAACCTGATGGCCTTATCAATGAAGCTACTAGGCAAGTTGCTTTGGCAGATATCATTCT
CBWD6           GAAACCTGATGGCCTTATCAATGAAGCTACTAGGCAAGTTGCTTTGGCAGATATCATTCT
CBWD5           GAAACCTGATGGCCTTATCAATGAAGCTACTAGGCAAGTTGCTTTGGCAGATATCATTCT
CBWD1           GAAACCTGATGGCCTTATCAATGAAGCTACTAGACAAGTTGCTTTGGCAGATGCCATTCT
CBWD2           GAAACCTGATGGCCTTATCAATGAAGCTACTAGGCAAGTTGCTTTGGCAGATGCCATTCT
                ********************************* ******************  ******

CBWD3           CATTAATAAAACAGACTTGGTTCCAGAAGAAGATGTAAAGAAATTAAGAACGACAATTAG
CBWD6           CATTAATAAAACAGACTTGGTCCCAGAAGAAGATGTAAAGAAATTAAGAACGACACTTAG
CBWD5           CATTAATAAAACAGACTTGGTTCCAGAAGAAGATGTAAAGAAATTAAGAACGACAATTAG
CBWD1           CATTAATAAAACAGACCTGGTTCCAGAAGAAGATGTAAAGAAATTAAGAACGACAATTAG
CBWD2           CATTAATAAAACAGACTTGGTTCCAGAAGAAGATGTAAAGAAATTAAGAGCGACAATTAG
                **************** **** *************************** ***** ****

CBWD3           ATCCATAAATGGACTAGGACAAATCTTAGAAACACAAAGATCAAGAGTTGATCTCTCTAA
CBWD6           ATCCATAAATGGACTAGGACAAATCTTAGAAACACAAAGATCAAGAGTTGATCTCTCTAA
CBWD5           ATCCATAAATGGACTAGGACAAATCTTAGAAACACAAAGATCAAGAGTTGATCTCTCTAA
CBWD1           ATCCATAAATGGACTAGGACAAATCTTAGAAACACAAAGATCAAGAGTTGATCTCTCTAA
CBWD2           ATCCATAAATGGACTAGGACAAATCTTAGAAACACAAAGATCAAGAGTTGATCTCTCTAA
                ************************************************************

CBWD3           TGTATTAGATCTTCATGCCTTTGATAGTCTCTCTGGAATAAGTTTGCAGAAAAAACTTCA
CBWD6           TGTATTAGATCTTCATGCCTTTGATAGTCTCTCTGGAATAAGTTTGCAGAAAAAACTTCA
CBWD5           TGTATTAGATCTTCATGCCTTTGATAGTCTCTCTGGAATAAGTTTGCAGAAAAAACTTCA
CBWD1           TGTATTAGATCTTCATGCCTTTGATAGTCTCTCTGGAATAAGTTTGCAGAAAAAACTTCA
CBWD2           TGTATTAGATCTTCATGCCTTTGATAGTCTCTCTGGAATAAGTTTGCAGAAAAAACTTCA
                ************************************************************

CBWD3           GCATGTGCCAGGAACACAACCTCACCTTGATCAGAGTATTGTTACAATCACATTTGAAGT
CBWD6           GCATGTGCCAGGAACACAACCTCACCTTGATCAGAGTATTGTTACAATCACATTTGACGT
CBWD5           GCATGTGCCAGGAACACAACCTCACCTTGATCAGAGTATTGTTACAATCACATTTGAAGT
CBWD1           GCATGTGCCAGGAACACAACCTCACCTTGATCAGAGTATTGTTACAATCACATTTGAAGT
CBWD2           GCATGTGCCAGGAACACAACCTCACCTTGATCAGAGTATTGTTACAATCACATTTGAAGT
                ********************************************************* **

CBWD3           ACCAGGAAATGCAAAGGAAGAACATCTTAATATGTTTATTCAGAATCTTCTGTGGGAAAA
CBWD6           ACCAGGAAATGCAAAGGAAGAACATCTTAATATGTTTATTCAGAATCTTCTGTGGGAAAA
CBWD5           ACCAGGAAATGCAAAGGAAGAACATCTTAATATGTTTATTCAGAATCTCCTGTGGGAAAA
CBWD1           ACCAGGAAATGCAAAGGAAGAACATCTTAATATGTTTATTCAGAATCTCCTGTGGGAAAA
CBWD2           ACCAGGAAATGCAAAGGAAGAACATCTTAATATGTTTATTCAGAATCTCCTGTGGGAAAA
                ************************************************ ***********

CBWD3           GAATGTGAGAAACAAGGACAATCACTGCATGGAGGTCATAAGGCTGAAGGGATTGGTGTC
CBWD6           GAATGTGAGAAACAAGGACAATCACTGCATGGAGGTCATAAGGCTGAAGGGATTGGTGTC
CBWD5           GAATGTGAGAAACAAGGACAATCACTGCATGGAGGTCATAAGGCTGAAGGGATTGGTGTC
CBWD1           GAATGTGAGAAACAAGGACAATCACTGCATGGAGGTCATAAGGCTGAAGGGATTGGTGTC
CBWD2           GAATGTGAGAAACAAGGACAATCACTGCATGGAGGTCATAAGGCTGAAGGGATTGGTGTC
                ************************************************************

CBWD3           AATCAAAGACAAATCACAACAAGTGATTGTCCAGGGTGTCCATGAGCTCTATGATCTGGA
CBWD6           AATCAAAGACAAATCACAACAAGTGATTGTCCAGGGTGTCCATGAGCTCTGTGATCTGGA
CBWD5           AATCAAAGACAAATCACAACAAGTGATTGTCCAGGGTGTCCATGAGCTCTATGATCTGGA
CBWD1           AATCAAAGACAAATCACAACAAGTGATTGTCCAGGGTGTCCATGAGCTCTATGATCTGGA
CBWD2           AATCAAAGACAAATCACAACAAGTGATTGTCCAGGGTGTCCATGAGCTCTATGATCTGGA
                ************************************************** *********

CBWD3           GGAGACTCCAGTGAGCTGGAAGGATGACACTGAGAGAACAAATCGATTGGTCCTCATTGG
CBWD6           GGAGACTCCAGTGAGCTGGAAGGATGACACTGAGAGAACAAATCGATTGGTCCTCATTGG
CBWD5           GGAGACTCCAGTGAGCTGGAAGGATGACACTGAGAGAACAAATCGATTGGTCCTCATTGG
CBWD1           GGAGACTCCAGTGAGCTGGAAGGATGACACTGAGAGAACAAATCGATTGGTCCTCCTTGG
CBWD2           GGAGACTCCAGTGAGCTGGAAGGATGACACTGAGAGAACAAATCGATTGGTCCTCCTTGG
                ******************************************************* ****

CBWD3           CAGAAATTTAGATAAGGATATCCTTAAACAGCTGTTTATAGCTACTGTGACAGAAACAGA
CBWD6           CAGAAATTTAGATAAGGATATCCTTAAACAGCTGTTTATAGCTACTGTGACAGAAACAGA
CBWD5           CAGAAATTTAGATAAGGATATCCTTAAACAGCTGTTTATAGCTACTGTGACAGAAACAGA
CBWD1           CAGAAATTTAGATAAGGATATCCTTAAACAGCTGTTTATAGCTACTGTGACAGAAACAGA
CBWD2           CAGAAATTTAGATAAGGATATCCTTAAACAGCTGTTTATAGCTACTGTGACAGAAACAGA
                ************************************************************

CBWD3           AAAGCAGTGGACAACACATTTCAAAGAAGATCAAGTTTGTACATAACACTAGAGGCATTT
CBWD6           AAAGCAGTGGACAACACATTTCAAAGAAGATCAAGTTTGTACATAACACTAGAGGCATTT
CBWD5           AAAGCAGTGGACAACACATTTCAAAGAAGATCAAGTTTGTACATAACACTAGTGGCATTT
CBWD1           AAAGCAGTGGACAACACGTTTCCAAGAAGATCAAGTTTGTACATAACACTAGAGGCATTT
CBWD2           AAAGCAGTGGACAACACATTTCAAAGAAGATCAAGTTTGTACATAACACTAGAGGCATTT
                ***************** **** ***************************** *******

CBWD3           CTTATCAAAAGGATTGGATAATAAAAATAAGTTTCTACTGGGTATATTTCAAGCATTTAT
CBWD6           CTTATCAAAAGGATTGGATAATAAAAATAAGTTTCTACTGGGTATATTTCAAGCATTTAT
CBWD5           CTTATCAAAAGGATTGGATAATAAAAATAAGTTTCTACTGGGTATATTTCAAGCATTTAT
CBWD1           CTTATCAAAAGGATTGGATAATAAAAATAAGTTTCTACTGGGTATATTTCAAGCATTTAT
CBWD2           CTTATCAAAAGGATTGGATAATAAAAATAAGTTTCTACTGGGTATATTTCAAGCATTTAT
                ************************************************************

CBWD3           TTATTACTTTAGTTACGAATTCCAATATACTTTAAAATGGTATTTGTTTTACAGCATACA
CBWD6           TTATTACTTTAGTTACGAATTCCAATATACTTTAAAATGGTATTTGTTTTACAGCATACA
CBWD5           TTATTACTTTAGTTACGAATTCCAATATACTTTAAAATGGTATTTGTTTTACAGCATACA
CBWD1           TTATTACTTTAGTTACGAATTCCAATATACTTTAAAATGGTATTTGTTTTACAGCATACA
CBWD2           TTATTACTTTAGTTACGAATTCCAATATACTTTAAAATGGTATTTGTTTTACAGCATACA
                ************************************************************

CBWD3           TAAAATGTAGCAAATCAGTACTGTAAAACATTTAACATTCATACAATTATATATAATATC
CBWD6           TAAAATGTAGCAAATCAGTACTGTAAAACATTTAACATTCATACAATTATATACAATATC
CBWD5           TAAAATGTAGCAAATCAGTACTGTAAAACATTTAACATTCATACAATTATATATAATATC
CBWD1           TAAAATGTAGCAAATCAGTACTGTAAAACATTTAACATTCATACAGTTATATATAATATC
CBWD2           TAAAATGTAGCAAATCGGTACTGTAAAACATTTAACATTCATACAGTTATATATAATATC
                **************** **************************** ******* ******

CBWD3           CTTTTTTTTAAAGAATGGTATTTCACAAAAATATCTTTTGAAATTGGCTTTGGAGTTTAC
CBWD6           CTTTTTTTTAAAGAATGGTATTTCACAAAAATATCTTTTGAAATTGGCTTTGGAGTTTAC
CBWD5           CTTTTTTTTAAAGAATGGTATTTCACAAAAATATCTTTTGAAATTGGCTTTGGAGTTTAC
CBWD1           CTTTTTTTTAAAGAATGGTATTTCACAAAAATATCTTTTGAAATTGGCTTTGGAGTTTAC
CBWD2           CTTTTTTTTAAAGAATGGTATTTCACAAAAATGTCTTTTGAAATTGGCTTTGGAGTTTAC
                ******************************** ***************************

CBWD3           ATATACTGAACATGAAAGTTTATAATAATGATGATACAACTTTCAACATTGTCATTTTTT
CBWD6           ATATACTGAACATGAAAGTTTATAATAATGATGATACAACTTTCAACATTGTCATTTTTT
CBWD5           ATATACTGAACATGAAAGTTTATAATAATGATGATACAACTTTCAACATCGTCATTTTTT
CBWD1           ATATACTGAACATGAAAGTTTATAATAATGATGATACAACTTTCAACATTGTCATTTTTT
CBWD2           ATATACTGAACATGAAAGTTTATAATAATGATGATACAACTTTCAACATTGTCATTTTTT
                ************************************************* **********

CBWD3           CTTAGAACTTCAGCTGATTGCAGAGATATAATGATTACATTGTTATTAAATTTTTTTAAC
CBWD6           CTTAGAACTTCAGCTGATTGCAGAGATATAATGATTACATTGTTATTAAATTTTTTTAAC
CBWD5           CTTAGAACTTCAGCTGATTGCAGAGATATAATGATTACATTGTTATTAAATTTTTTTAAC
CBWD1           CTTAGAACTTCAGCTGATTGCAGAGATATAATGATTACATTGTTATTAAATTTTTTTAAC
CBWD2           CTTAGAACTTCAGCTGATTGCAGAGATATAATGATTACATTGTTATTAAATTTTTTTAAC
                ************************************************************

CBWD3           ACAAGTAAGTGTCACCATTTTATGACATGAAATAAAAGGTTATGACTGTTA
CBWD6           ACAAGTAAGTGTCACCATTTTATGACATGAAATAAAAGGTTATGACTGTTA
CBWD5           ACAAGTAAGTGTCACCATTTTATGACATGAAATAAAAGGTTATGACTGTTA
CBWD1           ACAAGTAAGTGTCACCATTTTATGACATGAAATAAAAGGTTATGACTGTTA
CBWD2           ACAAGTAAGTGTCACCATTTTATGACATGAAATAAAAGGTTATGACTGTTA
                ***************************************************
