# Supplementary material for: Evolution and cell-type specificity of human-specific genes preferentially expressed in progenitors of fetal neocortex
Source: eLife. 2018 Mar 21;7:e32332. doi: 10.7554/eLife.32332 (PMC5898914; doi:10.7554/eLife.32332)
Supplement: Figure 7—source data 1. — This zipped folder contains 8 files of alignments between the mRNA sequences of ancestral and human-specific paralogs of the orthology groups ANKRD20A, ARHGAP11, CBWD, DHRS4, FAM72, GTF2H2, NOTCH2 and ZNF98 that were used as a mapping reference to identify paralog-specific mRNA reads in the analysis performed in Figure 7—figure supplement 2. [file elife-32332-fig7-data1.zip › Figure 7-source data 4.aln]

CLUSTAL 2.1 multiple sequence alignment


DHRS4           GGGCGGGGAGCAGGGCGGGCAGGGAATCGGCCCGCCCTTCGTCCTGCCCCT-CGCCCTAC
DHRS4L2         GGGCGGGAAG-GGGGCAGGCAGGGAAGCGGCCCGCCCTTCGTCCTGCCCCTTCGCCCTAC
                ******* **  **** ********* ************************ ********

DHRS4           TCTGTCACCGCCCCTGGGAAGAGTGGAACCCATACTTGCTGGTCTGATCCATGCACAAGG
DHRS4L2         TCTGTCACCTCCGCTGGAAGGAGTGGAACCCAGACTTGCTGGTCTGATCCATGCAGATGG
                ********* ** **** * ************ ********************** * **

DHRS4           CGGGGCTGCTAGGCCTCTGTGCCCGGGCTTGGAATTCGGTGCGGATGGCCAGCTCCGGGA
DHRS4L2         CCAGGCTGCTAGGCCTCTGTGCCTGGGCACGGAAGTCGGTGCGGATGGCCAGCTCCAGGA
                *  ******************** ****  **** ********************* ***

DHRS4           TGACCCGCCGGGACCCGCTCGCAAATAAGGTGGCCCTGGTAACGGCCTCCACCGACGGGA
DHRS4L2         TGACCCGCCGGGACCCGCTCACAAATAAGGTGGCCCTGGTAACGGCCTCCACCGACGGGA
                ******************** ***************************************

DHRS4           TCGGCTTCGCCATCGCCCGGCGTTTGGCCCAGGACGGGGCCCATGTGGTCGTCAGCAGCC
DHRS4L2         TCGGCTTCGCCATCGCCCGGCGTTTGGCCCAGGACAGGGCCCACGTGGTCGTCAGCAGCC
                *********************************** ******* ****************

DHRS4           GGAAGCAGCAGAATGTGGACCAGGCGGTGGCCACGCTGCAGGGGGAGGGGCTGAGCGTGA
DHRS4L2         GGAAGCAGCAGAATGTGGACCAGGCGGTGGCCACGCTGCAGGGGGAGGGGCTGAGCGTGA
                ************************************************************

DHRS4           CGGGCACCGTGTGCCATGTGGGGAAGGCGGAGGACCGGGAGCGGCTGGTGGCCACGGCTG
DHRS4L2         CGGGCACTGTGTGCCATGTGGGGAAGGCGGAGGACCGGGAGCGGCTGGTGGCCATGGCTG
                ******* ********************************************** *****

DHRS4           TGAAGCTTCATGGAGGTATCGATATCCTAGTCTCCAATGCTGCTGTCAACCCTTTCTTTG
DHRS4L2         TGAAGCTTCATGGAGGTATCGATATCCTAGTCTCCAATGCTGCTGTCAACCCTTTCTTTG
                ************************************************************

DHRS4           GAAGCATAATGGATGTCACTGAGGAGGTGTGGGACAAGACTCTGGACATTAATGTGAAGG
DHRS4L2         GAAGCCTAATGGATGTCACCGAGGAGGTGTGGGACAAGACTCTGGACATTAATGTGAAGG
                ***** ************* ****************************************

DHRS4           CCCCAGCCCTGATGACAAAGGCAGTGGTGCCAGAAATGGAGAAACGAGGAGGCGGCTCAG
DHRS4L2         CCCCAGCCCTGATGACAAAGGCAGTGGTGCCAGAAATGGAGAAACGAGGAGGCGGCTCAG
                ************************************************************

DHRS4           TGGTGATCGTGTCTTCCATAGCAGCCTTCAGTCCATCTCCTGGCTTCAGTCCTTACAATG
DHRS4L2         TGGTGATCGTGTCTTCCATAGCAGCCTTCAGTCCATCTCCTGGCTTCAGTCCTTACAATG
                ************************************************************

DHRS4           TCAGTAAAACAGCCTTGCTGGGCCTGACCAAGACCCTGGCCATAGAGCTGGCCCCAAGGA
DHRS4L2         TCAGTAAAACAGCCTTGCTGGGCCTCAACAATACCCTGGCCATAGAGCTGGCCCCAAGGA
                ************************* * *** ****************************

DHRS4           ACATTAGGGTGAACTGCCTAGCACCTGGACTTATCAAGACTAGCTTCAGCAGGATGCTCT
DHRS4L2         ACATTAGGGTGAACTGCCT-GCACCTGGACTTATCAAGACTAGCTTCAGCAGGATGCTCT
                ******************* ****************************************

DHRS4           GGATGGACAAGGAAAAAGAGGAAAGCATGAAAGAAACCCTGCGGATAAGAAGGTTAGGCG
DHRS4L2         GGATGGACAAGGAAAAAGAGGAAAGCATGAAAGAAACCCTGCGGATAAGAAGGTTAGGCG
                ************************************************************

DHRS4           AGCCAGAGGATTGTGCTGGCATCGTGTCTTTCCTGTGCTCTGAAGATGCCAGCTACATCA
DHRS4L2         AGCCAGAGGATTGTGCTGGCATCGTGTCTTTCCTGTGCTCTGAAGATGCCAGCTACATCA
                ************************************************************

DHRS4           CTGGGGAAACAGTGGTGGTGGGTGGAGGAACCCCGTCCCGCCTCTGAGGACCGGGAGACA
DHRS4L2         CTGGGGAAACAGTGGTGGTGGGTGGAGGAACCCCGTCCCGCCTCTGAGGACCGGGAGACA
                ************************************************************

DHRS4           GCCCACAGGCCAGAGTTGGGCTCTAGCTCCTGGTGCTGTTCCCGCATTCACCCACTGGCC
DHRS4L2         GCCCACAGGCCAGAGTTGGGCTCTAGCTCCTGGTGCTGTTCCTGCATTCACCCACTGGCC
                ****************************************** *****************

DHRS4           TTTCCCACCTCTGCTCACCTTACTGTTCACCTCATCAAATCAGTTCTGCCCTGTGAAAAG
DHRS4L2         TTTCCCACCTCTGCTCACCTTACTGTTCACCTCATCAAATCAGTTCTGCCCTGTGAAAAG
                ************************************************************

DHRS4           ATCCAGCCTTCCCTGCCGTCAAGGTGGCGTCTTACTCGGGATTTCTGCTGTTGTTGTGGC
DHRS4L2         ATCCAGCCTTCCCTGCCGTCAAGGTGGCGTCTTACTCGGGATTCCTGCTGTTGTTGTGGC
                ******************************************* ****************

DHRS4           CTTGGGTAAAGGCCTCCCCTGAGAACACAGGACAGGCCTGCTGACAAGGCTGAGTCTACC
DHRS4L2         CTTGGGTAAAGGCCTCCCCTGAGAACACAGGACAGGCCTGCTGACAAGGCTGAGTCTACC
                ************************************************************

DHRS4           TTGGCAAAGACCAAGATATTTTTTCCCGGGCCACTGGGGAATCTGAGGGGTGATGGGAGA
DHRS4L2         TTGGCAAAGACCAAGATATTTTTTCCTGGGCCACTGGGGAATCTGAGGGGTGATGGGAGA
                ************************** *********************************

DHRS4           GAAGGAACCTGGAGTGGAAGGAGCAGAGTTGCAAATTAACAACTTGCAAATGAGGTGCAA
DHRS4L2         GAAGGAACCTGGAGTGGAAGGAGCAGAGTTGCAAATTAACAACTTGCAAATGAGGTGCAA
                ************************************************************

DHRS4           ATAAAATGCAGATGATTGCGCGGCTTTGAA
DHRS4L2         ATAAAATGCAGATGATTGCGCGGCTTTGAA
                ******************************
