# Supplementary material for: Evolution and cell-type specificity of human-specific genes preferentially expressed in progenitors of fetal neocortex
Source: eLife. 2018 Mar 21;7:e32332. doi: 10.7554/eLife.32332 (PMC5898914; doi:10.7554/eLife.32332)
Supplement: Figure 7—source data 1. — This zipped folder contains 8 files of alignments between the mRNA sequences of ancestral and human-specific paralogs of the orthology groups ANKRD20A, ARHGAP11, CBWD, DHRS4, FAM72, GTF2H2, NOTCH2 and ZNF98 that were used as a mapping reference to identify paralog-specific mRNA reads in the analysis performed in Figure 7—figure supplement 2. [file elife-32332-fig7-data1.zip › Figure 7-source data 5.aln]

CLUSTAL 2.1 multiple sequence alignment


FAM72B          GAAAACCAACGTGTTCGGTGACAGACCCCAGCGCCGACTGAGCCTCTAAAGCGACTTCAG
FAM72A          GAAAACCAACGTGTTCGGTGACAGACCCCAGCGCCGACTGAGCCTCTAAAGCGACTTCAG
FAM72D          GAAAACCAACGTGTTCGGTGACAGACCCCAGCGCCGACTGAGCCTCTAAAGCGACTTCAG
FAM72C          GAAAACCAACGTGTTCGGTGACAGACCCCAGCGCCGACTGAGCCTCTAAAGCGACTTCAG
                ************************************************************

FAM72B          CTCTGCCCCACCAACACCACCGCGCGCCCGGGAACAGCCGCTCCGGGAAGAAACCTGAGG
FAM72A          CTCTGCCCCACCAACACCACCGCGCGCCCGGGAACAGCCGCTCCGGGAAGAAACCTGAGG
FAM72D          CTCTGCCCCACCAACACCACCGCGCGCCCGGGAACAGCCGCTCCGGGAAGAAACCTGAGG
FAM72C          CTCTGCCCCACCAACACCACCGCGCGCCCGGGAACAGCCGCTCCGGGAAGAAACCTGAGG
                ************************************************************

FAM72B          GGACTGCGGGGGGCACGAGGGACAGCTGAGGGAAGGGAGGACGCGAGAGAAACAGCGCAA
FAM72A          GGACTGCGGGGGGCACGAGGGACAGCTGAGGGAAGGGAGGACGCGAGAGAAACAGCGCGA
FAM72D          GGACTGCGGGGGGCACGAGGGACAGCTGAGGGAAGGGAGGACGCGAGAGAAACAGCGCGA
FAM72C          GGACTGCGGGGGGCACGAGGGACAGCTGAGGGAAGGGAGGACGCGAGAGAAACAGCGCGA
                ********************************************************** *

FAM72B          GCACGCTGAGGGCCGGGGGTTGCCAGGAGAGGGGCCCGCGGACCCGCAGAGCGGAGGAAG
FAM72A          GCACGCTGAGGGCCGGGGGTTGCCAGGAGAGGGGCCCGCGGACCCGCAGAGCGGAGGAAG
FAM72D          GCACGCTGAGGGCCGGGGGTTGCCAGGAGAGGGGCCCGCGGACCCGCAGAGCGGAGGAAG
FAM72C          GCACGCTGAGGGCCGGGGGTTGCCAGGAGAGGGGCCCGCGGACCCGCAGAGCGGAGGAAG
                ************************************************************

FAM72B          GTCCGGGAGAAAAGGGGCGGGACGGAGGAGAATCCGGGATCGCCTGGCAGAAAAAGAGAA
FAM72A          GTCCGGGAGAAAAGGGGCGGGACGGAGGAGAATCCGGGATCGCCTGGCAGAAAAAGAGAA
FAM72D          GTCCGGGAGAAAAGGGGCGGGACGGAGGAGAATCCGGGATCGCCTGGCAGAAAAAGAGAA
FAM72C          GTCCGGGAGAAAAGGGGCGGGACGGAGGAGAATCCGGGATCGCCTGGCAGAAAAAGAGAA
                ************************************************************

FAM72B          GGGAGTTTCTGAATCCTGGGAAGAGGAGGCGTGGGTAGGGATGCTTAGCCCGAGATCCGA
FAM72A          GGGAGTTTCTGAATCCTGGGAAGAGGAGGCGTGGGTAGGGACGCTTAGCCCGAGATCCGA
FAM72D          GGGAGTTTCTGAATCCTGGGAAGAGGAGGCGTGGGTAGGGACGCTTAGCCCGAGATCCGA
FAM72C          GGGAGTTTCTGAATCCTGGGAAGAGGAGGCGTGGGTAGGGACGCTTAGCCCGAGATCCGA
                ***************************************** ******************

FAM72B          CAGCAGGGAACCGGAGCGCTCCGGGGGAGGGGCTTAATGCTGGGGAAGGGATGTCTTAAA
FAM72A          CAGCAGGGAACCGGAGCGCTCCGGGGGAGGGGCTTAATGCTGGGGAAGGGATGTCTTAAA
FAM72D          CAGCAGGGAACCGGAGCGCTCCGGGGGAGGGGCTTAATGCTGGGGAAGGGATGTCTTAAA
FAM72C          CAGCAGGGAACCGGAGCGCTCCGGGGGAGGGGCTTAATGCTGGGGAAGGGATGTCTTAAA
                ************************************************************

FAM72B          AGAGGAGAAGCTTTAAATTAGACGATCGGAGAAGGCTGAGGGAATTGCTATGAAGGGGCG
FAM72A          AGAGGAGAAGCTTTAAATTAGACGATCGGAGAAGGCTGAGGGAATTGCTATGAAGGGGCG
FAM72D          AGAGGAGAAGCTTTAAATTAGACGATCGGAGAAGGCTGAGGGAATTGCTATGAAGGGGCG
FAM72C          AGAGGAGAAGCTTTAAATTAGACGATCGGAGAAGGCTGAGGGAATTGCTATGAAGGGGCG
                ************************************************************

FAM72B          GGAGCTGAAGTGTAGAGGACTCCTTTAGACAGCAGAAAGGGAAAGCCGTTGAGAAGTTCC
FAM72A          GGAGCTGAAGTGTAGAGGACTCCTTTAGACAGCAGAAAGGGAAAGCCGTTGAGAAGTTCC
FAM72D          GGAGCTGAAGTGTAGAGGACTCCTTTAGACAGCAGAAAGGGAAAGCCGTTGAGAAGTTCC
FAM72C          GGAGCTGAAGTGTAGAGGACTCCTTTAGACAGCAGAAAGGGAAAGCCGTTGAGAAGTTCC
                ************************************************************

FAM72B          CTTCAAACTCCACCTGCCTCCTCTCCAATTCAAACTCCACTCCCTTCTCCAAAAGTTAAA
FAM72A          CTTCAAACTCCACCTGCCTCCTCTCCAATTCAAACTCCACTCCCTTCTCCAAAAGTTAAA
FAM72D          CTTCAAACTCCACCTGCCTCCTCTCCAATTCAAACTCCACTCCCTTCTCCAAAAGTTAAA
FAM72C          CTTCAAACTCCACCTGCCTCCTCTCCAATTCAAACTCCACTCCCTTCTCCAAAAGTTAAA
                ************************************************************

FAM72B          AGGAAAGCCAAGTTTGCCACGCTCCCCTGTTCCTACTCAATAAATACTTCTTCTACTCCG
FAM72A          AGGAAAGCCAAGTTTGCCACGCTCCCCTGTTCCTACTCAATAAATACTTCTTCTACTCCG
FAM72D          AGGAAAGCCAAGTTTACCACGCTCCCCTGTTCCTACTCAATAAATACTTCTTCTACTCCG
FAM72C          AGGAAAGCCAAGTTTGCCACGCTCCCCTGTTCCTACTCAATAAATACTTCTTCTACTCCG
                *************** ********************************************

FAM72B          CCACCGGGAAAACAGAAAAAAAAAACTAATTTCCTTCCCAATATTAGGACTTAGAAAAGC
FAM72A          CCACCGGGAAAACAGAAAAAAAAA-CTAATTTCCTTCCCAATATTAGGACTTAGAAAAGC
FAM72D          CCACCGGGAAAACAGAAAAAAAAA-CTAATTTCCTTCCCAATATTAGGACTTAGAAAAGC
FAM72C          CCACCGGGAAAACAGAAAAAAAAA-CTAATTTCCTTCCCAATATTAGGACTTAGAAAAGC
                ************************ ***********************************

FAM72B          TCTAGGTCCCGCAACTTGAATTTTAGCCTAGGGGAATCAAAATAGTAGGAGCATTACTCT
FAM72A          TCTAGGTCCCGCAATTTGAATTTTAGCCTAGGGGAATCAAAATAGTAGGAGCATTACTCT
FAM72D          TCTAGGTCCCGCAATTTGAATTTTAGCCTAGGGGAATCAAAATAGTAGGAGCATTACTCT
FAM72C          TCTAGGTCCCGCAATTTGAATTTTAGCCTAGGGGAATCAAAATAGTAGGAGCATTACTCT
                ************** *********************************************

FAM72B          TGTTTCCTTTTTCAAAATCCCACACCTCATCCTTCCTGCGACGCCATGTCTACCAACATT
FAM72A          TGTTTCCTTTTTCAAAATCCCACACCTCATCCTTCCTGCGACGCCATGTCTACCAACATT
FAM72D          TGTTTCCTTTTTCAAAATCCCACACCTCATCCTTCCTGCGACGCCATGTCCACCAACATT
FAM72C          TGTTTCCTTTTTCAAAATCCCACACCTCATCCTTCCTGCGACGCCATGTCCACCAACATT
                ************************************************** *********

FAM72B          TGTAGTTTCAAGGACAGGTGCGTGTCCATCCTGTGTTGCAAATTCTGTAAACAAGTGCTC
FAM72A          TGTAGTTTCAAGGACAGGTGCGTGTCCATCCTGTGTTGCAAATTCTGTAAACAAGTGCTC
FAM72D          TGTAGTTTCAAGGACAGGTGCGTGTCCATCCTGTGTTGCAAATTCTGTAAACAAGTGCTC
FAM72C          TGTAGTTTCAAGGACAGGTGCGTGTCCATCCTGTGTTGCAAATTCTGTAAACAAGTGCTC
                ************************************************************

FAM72B          AGCTCTAGGGGAATGAAGGCTGTTTTGCTGGCTGATACTGAAATAGACCTTTTCTCTACA
FAM72A          AGCTCTAGGGGAATGAAGGCTGTTTTGCTGGCTGATACTGAAATAGACCTTTTCTCTACA
FAM72D          AGCTCTAGGGGAATGAAGGCTGTTTTGCTGGCTGATACTGAAATAGACCTTTTCTCTACA
FAM72C          AGCTCTAGGGGAATGAAGGCTGTTTTGCTGGCTGATACTGAAATAGACCTTTTCTCTACA
                ************************************************************

FAM72B          GACATCCCTCCTACCAACGCAGTGGACTTCACTGGAAGATGCTATTTCACCAAAATCTGC
FAM72A          GACATCCCTCCTACCAACGCAGTGGACTTCACTGGAAGATGCTATTTCACCAAAATCTGC
FAM72D          GACATCCCTCCTACCAACGCAGTGGACTTCACTGGAAGATGCTATTTCACCAAAATCTGC
FAM72C          GACATCCCTCCTACCAACGCAGTGGACTTCACTGGAAGATGCTATTTCACCAAAATCTGC
                ************************************************************

FAM72B          AAATGTAAACTGAAGGACATCGCATGTTTAAAATGTGGGAACATTGTAGGTTATCATGTG
FAM72A          AAATGTAAACTGAAGGACATCGCATGTTTAAAATGTGGGAACATTGTAGGTTATCATGTG
FAM72D          AAATGTAAACTGAAGGACATCGCATGTTTAAAATGTGGGAACATTGTAGGTTATCATGTG
FAM72C          AAATGTAAACTGAAGGACATCGCATGTTTAAAATGTGGGAACATTGTAGTTTATCATGTG
                ************************************************* **********

FAM72B          ATTGTTCCATGTAGTTCCTGTCTTCCTTCCTGCAACAACGGACACTTCTGGATGTTTCAC
FAM72A          ATTGTTCCATGTAGTTCCTGTCTTCTTTCCTGCAACAACGGACACTTCTGGATGTTTCAC
FAM72D          ATTGTTCCATGTAGTTCCTGTCTTCTTTCCTGCAACAACAGACACTTCTGGATGTTTCAC
FAM72C          ATTGTTCCATGTAGTTCCTGTCTTCTTTCCTGCAACAACAGACACTTCTGGATGTTTCAC
                ************************* ************* ********************

FAM72B          AGCCAGGCAGTTTATGATATTAACAGACTAGACTCCACAGGTGTAAACATCCTACTTTGG
FAM72A          AGCCAGGCAGTTTATGATATTAACAGACTAGACTCCACAGGTGTAAACGTCCTACTTTGG
FAM72D          AGCCAGGCAGTTTATGATATTAACAGACTAGACTCCACAGGTGTAAACGTCCTACTTCGG
FAM72C          AGCCAGGCAGTTTATGATATTAACAGACTAGACTCCACAGGTGTAAACGTCCTACTTCGG
                ************************************************ ******** **

FAM72B          GGCAACTTGCCAGAGATAGAAGAGAGTACAGATGAAGATGTGTTAAATATCTCAGCAGAG
FAM72A          GGCAACTTGCCAGAGATAGAAGAGAGTACAGATGAAGATGTGTTAAATATCTCAGCAGAG
FAM72D          GGCAACTTGCCAGAGATAGAAGAGAGTACAGATGAAGATGTGTTAAATATCTCAGCAGAG
FAM72C          GGCAACTTGCCAGAGATAGAAGAGAGTACAGATGAAGATGTGTTAAATATCTCAGCAGAG
                ************************************************************

FAM72B          GAGTGTATTAGATAAATGGAATTATGATATATATGATATACAAACTTTTTTCTATTTAAA
FAM72A          GAGTGTATTAGATAAATGGAATTATGATATATATGATATACAAACTTTTTTCTATTTAAA
FAM72D          GAGTGTATTAGATAAATGGAATTATGATATATATGATATACAAACTTTTTTCTATTTAAA
FAM72C          GAGTGTATTAGATAAATGGAATTATGATATATATGATATACAAACTTTTTTCTATTTAAA
                ************************************************************

FAM72B          AATATATTAATGGATCAACTTTAAAATTGTTAGTTGCCAGTGATCTTTTTTGGAAAACAA
FAM72A          AATATATTAATGGATCAACTTTAAAATTGTTAGTTGCCAGTGATCTTTTTTGGAAAACAA
FAM72D          AATATATTAATGGATCAACTTTAAAATTGTTAGTTGCCAGTGATCTTTTTTGGAAAACAA
FAM72C          AATATATTAATGGATCAACTTTAAAATTGTTAGTTGCCAGTGATCTTTTTTGGAAAACAA
                ************************************************************

FAM72B          AAATGGGGCATTTGTTGATTTATTTATTTTCCGTCTCTAATTAGTTACCTCAGTTTGATT
FAM72A          AAATGGGGCATTTGTTGATTTATTTATTTTCCGTCTCTAATTAGTTACCTCAGTTTGATT
FAM72D          AAATGGGGCATTTGTTGATTTATTTATTTTCTGTCTCTAATTAGTTACCTCAGTTTGATT
FAM72C          AAATGGGGCATTTGTTGATTTATTTATTTTCTGTCTCTAATTAGTTACCTCAGTTTGATT
                ******************************* ****************************

FAM72B          GAAGCCAGTGGAGTTGTGCTTTTCCTCTACTTCTACTTCCTCTCCCCCACCTTTTTCTGC
FAM72A          GAAGCCAGTGAAGTTGTGCTTTTCCTCTACTTCTACTTCCTCTCCCCGACCTTTTTCTGC
FAM72D          GAAGCCAGTGGAGTTGTGCTTTTCCTCTACTTCTACTTCCTCTCCCCCACCTTTTTCTGC
FAM72C          GAAGCCAGTGGAGTTGTGCTTTTCCTCTACTTCTACTTCCTCTCCCCCACCTTTTTCTGC
                ********** ************************************ ************

FAM72B          CCAGTGTAGGTGTATTCTTAAATTCAGAC--GGGAAGATTCTTTCACATATCACTCAGTT
FAM72A          CCAGTGTAGGTGTATTCTTAAATTCAGACAGGGGAAGATTCTTTCACATATCACTCAGTT
FAM72D          CCAGTGTAGGTGTATTCTTAAATTCAGAC--GGGAAGATTCTTTCACATATCACTCAGTT
FAM72C          CCAGTGTAGGTGTATTCTTAAATTCAGAC--GGGAAGATTCTTTCACATATCACTCAGTT
                *****************************  *****************************

FAM72B          ACCTCCCAATCTGGGGGAGTTTTTCTTACAACTTGATACCAGATACCATTAATTTTACAT
FAM72A          ACCTCCCAATCTGGGGGAGTTTTTCTTACAACTTGATACCAGATACCATTAATTTTACAT
FAM72D          ACCTCCCAATCTGGGGGAGTTTTTCTTACAACTTGATACCAGATACCATTAATTTTACAT
FAM72C          ACCTCCCAATCTGGGGGAGTTTTTCTTACAACTTGATACCAGATACCATTAATTTTACAT
                ************************************************************

FAM72B          TCCTGAATAAAGGCCTAGTACCCACGCATATTTCAACCATGCATATATCAAGTTCAACTG
FAM72A          TCCTGAATAAAGGCCTAGTACCCACGCATATTTCAACCATGCATATATCAAGTTCAACCG
FAM72D          TCCTGAATAAAGGCCTAGTACCCACGCATATTTCAACCATGCATATATCAAGTTCAACCG
FAM72C          TCCTGAATAAAGGCCTAGTACCCACGCATATTTCAACCATGCATATATCAAGTTCAACCG
                ********************************************************** *

FAM72B          AGTTTTAATAGGGGATTAAAAAAACAAGCTGTTAGGTTTCCATGGGCACTGGTTCTCATA
FAM72A          AGTTTTAATAGGGGATTAAAAAAACAAGCTGTTAGGTTTCCATGGGCACTGGTTCTCATA
FAM72D          AGTTTTAATAGGGGATTAAAAAAACAAGCTGTTAGGTTTCCATGGGCACTGGTTCTCATA
FAM72C          AGTTTTAATAGGGGATTAAAAAAACAAGCTGTTAGGTTTCCATGGGCACTGGTTCTCATA
                ************************************************************

FAM72B          GGTTCTATTGGTGATAACTGCTTTAACATGGAGCAAGAGTTTGTGAATCAGGAAATAGAA
FAM72A          GGTTCTATTGGTGATAACTGCTTTAACATGGAGCAAGAGTTTGTGAATCAGGAAATAGAA
FAM72D          GGTTCTATTGGTGATAACTGCTTTAACATGGAGCAAGAGTTTGTGAATCAGGAAATAGAA
FAM72C          GGTTCTATTGGTGATAACTGCTTTAACATGGAGCAAGAGTTTGTGAATCAGGAAATAGAA
                ************************************************************

FAM72B          TAAATTAAAATTTAAAATATATAGAGGAATCCTCTTGATTGCTCAGCATGATGTTAGATA
FAM72A          TAAATTAAAATTTAAAATATATAGAGGAATCCTCTTGATTGCTCAGCATGATGTTAGATA
FAM72D          TAAATTAAAATTTAAAATATATAGAGGAATCCTCTTGATTGCTCAGCATGATGTTAGATA
FAM72C          TAAATTAAAATTTAAAATATATAGAGGAATCCTCTTGATTGCTCAGCATGATGTTAGATA
                ************************************************************

FAM72B          AATGAGTTTGTCAGAAAATATCAGTATACGCTGTTTACCAATGTTATTTATTTACATTCT
FAM72A          AATGAGTTTGTCAGAAAATATCAGTATACGCTGTTTACCAATGTTATTTATTTACATTCT
FAM72D          AATGAGTTTGTCAGAAAATATCAGTATACGCTGTTTACCAATGTTATTTATTTACATTCT
FAM72C          AATGAGTTTGTCAGAAAATATCAGTATACGCTGTTTACCAATGTTATTTATTTACATTCT
                ************************************************************

FAM72B          TCTAAAGCCATTATGGATATTGTATTATGAGAGCTAAACCTAAATAAGTTATCCTGTTCC
FAM72A          TCTAAAGCCATTATGGATATTGTATTATGAGAGCTAAACCTAAATAAGTTATCCTGTTCC
FAM72D          TCTAAAGCCATTATGGATATTGTATTATGAGAGCTAAACCTAAATAAGTTATCCTGTTCC
FAM72C          TCTAAAGCCATTATGGATATTGTATTATGAGAGCTAAACCTAAATAAGTTATCCTGTTCC
                ************************************************************

FAM72B          CTAGGACCTTCTCTGTAAATAGTGAATTTTAGACGAGTAGTCTGTCCTAAATCTTAAATA
FAM72A          CTAGGACCTTCTCTGTAAATAGTGAATTTTAGACGAGTAGTCTGTCCTAAATCTTAAATA
FAM72D          CTAGGACCTTCTCTGTAAATAGTGAATTTTAGACGAGTGGTCTGTCCTAAATCTTAAATA
FAM72C          CTAGGACCTTCTCTGTAAATAGTGAATTTTAGACGAGTAGTCTGTCCTAAATCTTAAATA
                ************************************** *********************

FAM72B          GAAAAAAAA-CTAAAGCGATTTGCTTAAGCCATTGTACATTATAAAGAGCTGTTTTGTTT
FAM72A          GAAAAAAAA-CTAAAGCGATTTGCTTAAGCCATTGTACATTATAAAGAGCTGTTTTGTTT
FAM72D          GAAAAAAAAACTAAAGCGATTTGCTTAAGCCATTGTACATTATAAAGAGCTGTTTTGTTT
FAM72C          GAAAAAAAAACTAAAGCGATTTGCTTAAGCCATTGTACATTATAAAGAGCTGTTTTGTTT
                ********* **************************************************

FAM72B          TGCTTTGCTTTGCTTTGTTTTGTTTTTTT-AAAGCTGCATTCAGAGCCACAAAGGAATAG
FAM72A          TGCTTTGCTTTGCTTTGTTTTGTTTTTTT-AAAGCTGCATTCAGAGCCACAAAGGAATAG
FAM72D          TGCTTTGCTTTGCTTTGTTTTGTTTTTTT-AAAGCTGCATTCAGAGCTACAAAGGAATAG
FAM72C          TGCTTTGCTTTGCTTTGTTTTGTTTTTTTTAAAGCTGCATTCAGAGCCACAAAGGAATAG
                ***************************** ***************** ************

FAM72B          GAAAGTAGGGTAGTGTTGGATTCTGGTTTTATGTAACTCTAAAATAAATGTATCTCTTTA
FAM72A          GAAAGTAGGGTAGTGTTGGATTCTGGTTTTATGTAACTCTAAAATAAATGTATCTCTTTA
FAM72D          GAAAGTAGGGTAGTGTTGGATTCTGGTTTTATGTAACTCTAAAATAAATGTATCTCTTTA
FAM72C          GAAAGTAGGGTAGTGTTGGATTCTGGTTTTATGTAACTCTAAAATAAATGTATCTCTTTA
                ************************************************************

FAM72B          ATATCTCAGTTGTAGGGATTTTGTCAATACCAAAGCAGACTGAGTTGTGGTTTTGTAAAT
FAM72A          ATATCTCAGTTGTAGGGATTTTGTCAATACCAAAGCAGACTGAGTTGTGGTTTTGTAAAT
FAM72D          ATATCTCAGTTGTAGGGATTTTGTCAATACCAAAGCAGACTGAGTTGTGGTTTTGTAAAT
FAM72C          ATATCTCAGTTGTAGGGATTTTGTCAATACCAAAGCAGACTGAGTTGTGGTTTTGTAAAT
                ************************************************************

FAM72B          AAAGTTTTTTCTAAAAATGA
FAM72A          AAAGTTTTTTCTAAAAATGA
FAM72D          AAAGTTTTTTCTAAAAATGA
FAM72C          AAAGTTTTTTCTAAAAATGA
                ********************
