# Supplementary material for: Evolution and cell-type specificity of human-specific genes preferentially expressed in progenitors of fetal neocortex
Source: eLife. 2018 Mar 21;7:e32332. doi: 10.7554/eLife.32332 (PMC5898914; doi:10.7554/eLife.32332)
Supplement: Figure 7—source data 1. — This zipped folder contains 8 files of alignments between the mRNA sequences of ancestral and human-specific paralogs of the orthology groups ANKRD20A, ARHGAP11, CBWD, DHRS4, FAM72, GTF2H2, NOTCH2 and ZNF98 that were used as a mapping reference to identify paralog-specific mRNA reads in the analysis performed in Figure 7—figure supplement 2. [file elife-32332-fig7-data1.zip › Figure 7-source data 6.aln]

	CLUSTAL 2.1 multiple sequence alignment	


GTF2H2          CTAGCTAGGCGGCTGGGAGCGTTTTCGTGGCGGGGAACGGAGGTTGAATTGCCCTGCCTG
GTF2H2C         CTAGCTAGGCGGCTGGGAGCGTTTTCGTGGCGGGGAACGGAGGTTGAATTGCCCTGCCTG
                ************************************************************

GTF2H2          GGCTCATAGGGAAGGAGGATGTGAAGGAGCTTGTGAAGGCAGAGGAAGATTATTGAATAA
GTF2H2C         GGCTCATAGGGAAGGAGGATGTGAAGGAGCTTGTGAAGGCAGAGGAAGATTATTGAATAA
                ************************************************************

GTF2H2          TAAAATACAGTTTTGAAAAAAATGGATGAAGAACCTGAAAGAACTAAGCGATGGGAAGGA
GTF2H2C         TAAAATACAGTTTTGAAAAAAATGGATGAAGAACCTGAAAGAACTAAGCGATGGGAAGGA
                ************************************************************

GTF2H2          GGCTATGAAAGAACATGGGAGATTCTTAAAGAAGATGAATCTGGATCACTTAAAGCTACA
GTF2H2C         GGCTATGAAAGAACATGGGAGATTCTTAAAGAAGATGAATCTGGATCACTTAAAGCTACA
                ************************************************************

GTF2H2          ATAGAAGACATTCTATTCAAGGCAAAGAGAAAAAGAGTATTTGAGCACCATGGACAAGTT
GTF2H2C         ATAGAAGACATTCTATTCAAGGCAAAGAGAAAAAGAGTATTTGAGCACCATGGACAAGTT
                ************************************************************

GTF2H2          CGACTTGGAATGATGCGCCACCTTTATGTGGTAGTAGATGGATCAAGAACAATGGAAGAC
GTF2H2C         CGACTTGGAATGATGCGCCACCTTTATGTGGTAGTAGATGGATCAAGAACAATGGAAGAC
                ************************************************************

GTF2H2          CAAGATTTAAAGCCTAATAGACTGACGTGTACTTTAAAGTTGTTGGAATACTTTGTAGAG
GTF2H2C         CAAGATTTAAAGCCTAATAGACTGACGTGTACTTTAAAGTTGTTGGAATACTTTGTAGAG
                ************************************************************

GTF2H2          GAATATTTTGATCAAAATCCTATTAGTCAGATTGGAATAATTGTAACTAAGAGTAAAAGA
GTF2H2C         GAATATTTTGATCAAAATCCTATTAGTCAGATTGGAATAATTGTAACTAAGAGTAAAAGA
                ************************************************************

GTF2H2          GCTGAAAAATTGACTGAACTTTCAGGAAACCCAAGAAAACATATAACGTCTTTGAAGAAA
GTF2H2C         GCTGAAAAATTGACTGAACTTTCAGGAAACCCAAGAAAACATATAACGTCTTTGAAGGAA
                *********************************************************.**

GTF2H2          GCTGTGGATATGACCTGCCATGGAGAGCCATCTCTTTATAATTCCCTAAGCATAGCTATG
GTF2H2C         GCTGTGGATATGACCTGCCATGGAGAGCCATCTCTTTATAATTCCCTAAGCATGGCTATG
                *****************************************************.******

GTF2H2          CAGACTCTAAAACACATGCCTGGACATACAAGTCGAGAAGTACTAATCATCTTTAGCAGC
GTF2H2C         CAGACTCTAAAACACATGCCTGGACATACAAGTCGAGAAGTACTAATCATCTTTAGCAGC
                ************************************************************

GTF2H2          CTTACAACTTGCGATCCATCTAATATTTATGATCTAATCAAGACCCTAAAGGCAGCTAAA
GTF2H2C         CTTACAACTTGCGATCCATCTAATATTTATGATCTAATCAAGACCCTAAAGGCAGCTAAA
                ************************************************************

GTF2H2          ATTAGAGTATCTGTTATTGGATTGTCTGCAGAAGTTCGCGTTTGCACTGTACTTGCTCGT
GTF2H2C         ATTAGAGTATCTGTTATTGGATTGTCTGCAGAAGTTCGCGTTTGCACTGTACTTGCTCGT
                ************************************************************

GTF2H2          GAAACTGGTGGCACGTACCATGTTATTTTAGATGAAAGCCATTACAAAGAGTTGCTCACA
GTF2H2C         GAAACTGGTGGCACGTACCATGTTATTTTAGATGAAAGCCATTACAAAGAGTTGCTCACA
                ************************************************************

GTF2H2          CATCATGTTAGTCCTCCTCCTGCTAGCTCAAGTTCTGAATGCTCACTTATTCGTATGGGA
GTF2H2C         CATCATCTTAGTCCTCCTCCTGCTAGCTCAAGTTCTGAATGCTCACTTATTCGTATGGGA
                ****** *****************************************************

GTF2H2          TTTCCTCAGCACACCATTGCTTCTTTATCTGACCAGGATGCAAAACCCTCTTTCAGCATG
GTF2H2C         TTTCCTCAGCACACCATTGCTTCTTTATCTGACCAGGATGCAAAACCCTCTTTCAGCATG
                ************************************************************

GTF2H2          GCGCATTTGGATGGCAATACTGAGCCAGGGCTTACATTAGGAGGCTATTTCTGCCCACAG
GTF2H2C         GCGCATTTGGATGGCAATACTGAGCCAGGGCTTACATTAGGAGGCTATTTCTGCCCACAG
                ************************************************************

GTF2H2          TGTCGGGCAAAGTACTGTGAGCTACCTGTTGAGTGTAAAATCTGTGGTCTTACTTTGGTG
GTF2H2C         TGTCGGGCAAAGTACTGTGAGCTACCTGTTGAATGTAAAATCTGTGGTCTTACTTTGGTG
                ********************************.***************************

GTF2H2          TCTGCTCCCCACTTGGCACGGTCTTACCATCATTTGTTTCCTTTGGATGCTTTTCAAGAA
GTF2H2C         TCTGCTCCCCACTTGGCACGGTCTTACCATCATTTGTTTCCTTTGGATGCTTTTCAAGAA
                ************************************************************

GTF2H2          ATTCCCCTAGAAGAATATAATGGAGAAAGATTTTGTTATGGATGTCAGGGGGAATTGAAA
GTF2H2C         ATTCCCCTAGAAGAATATAATGGAGAAAGATTTTGTTATGGATGTCAGGGGGAATTGAAA
                ************************************************************

GTF2H2          GACCAACATGTTTATGTTTGTGCTGTGTGCCAAAATGTTTTCTGTGTGGACTGTGATGTT
GTF2H2C         GACCAACATGTTTATGTTTGTGCTGTGTGCCAAAATGTTTTCTGTGTGGACTGTGATGTT
                ************************************************************

GTF2H2          TTTGTTCATGATTCTCTACACTGTTGCCCTGGCTGTATTCATAAGATTCCAGCTCCTTCA
GTF2H2C         TTTGTTCATGATTCTCTACACTGTTGCCCTGGCTGTATTCATAAGATTCCAGCTCCTTCA
                ************************************************************

GTF2H2          GGTGTTTGATTCCAGCATGTAGTATACATTGTATGTGTTAAAAAGAAATTTGCAACTGTG
GTF2H2C         GGTGTTTGATTCCAGCATGTAGTATACATTGTATGTGTTAAAAAGAAATTTGCAACTGTG
                ************************************************************

GTF2H2          AATAAAAGGACTTCTTTAGAAGAAGCTTCATTTAAAACATGAAAGGATAATCTGACTTAA
GTF2H2C         AATAAAAGGACTTCTTTAGAAGAAGCTTCATTTAAAACATGAAAGGATAATCTGACTTAA
                ************************************************************

GTF2H2          GAAACTTTTTGCTAAGAAAAGGTAATATTTTATTAAATTTTAAATTTGTGTTGTCACAGA
GTF2H2C         GAAACTTTTTGCTAAGAAAAGGTAATATTTTATTAAATTTTAAATTTGTGTTGTCACAGA
                ************************************************************

GTF2H2          AATACCTGAAATTCAGTAGTACTTCATTCAATTAATTTTGTTTTCTATTATTTTGAGTTA
GTF2H2C         AATACCTGAAATTCAGTAGTACTTCATTCAATTAATTTTGTTTTCTATTATTTTGAGTTA
                ************************************************************

GTF2H2          TACTGTTTTCAAAGTCATTATGCAGTATGTATAAACTTATAAGAATTAAATTGATGTGAT
GTF2H2C         TACTGTTTTCAAAGTCATTATGCAGTATGTATAAACTTATAAGAATTAAATTGATGTGAT
                ************************************************************

GTF2H2          AATTTTATGTTTTTATAATTAAATATAGAATCTTTATGATTTATGTTAATTCATTAATTT
GTF2H2C         AATTTTATGTTTTTATAATTAAATATAGAATCTTTATGATTTATGTTAATTCATTAATTT
                ************************************************************

GTF2H2          AGTGTAAGAAGAAAGTTAAGTCTGAATGTAAATTCAGTGTAAGATGAAAATTTATCAATA
GTF2H2C         AGTGTAAGAAGAAAGTTAAGTCTGAATGTAAATTCAGTGTAAGATGAAAATTTATCAATA
                ************************************************************

GTF2H2          CTTATGAAATTAGGCTGGGCGCTGTGGCTCACACCTGTAATCCCAACACTTTGGGAGGCT
GTF2H2C         CTTATGAAATTAGGCTGGGCGCTGTGGCTCACACCTGTAATCCCAACACTTTGGGAGGCT
                ************************************************************

GTF2H2          GAGGTGGGCAGATCACCTGAGGTCAGGAGTTCGAGACCAGCCTGGCCAACATGGTGAAAC
GTF2H2C         GAGGTGGGCAGATCACTTGAGGTCAGGAGTTCGAGACCAGCCTGGCCAACATGGTGAAAC
                **************** *******************************************

GTF2H2          CCCGTCACTACTAAAAATACAAAAAATAATTAGCCGGGCATGGTGGTTCACGCCTGGAGT
GTF2H2C         CCCGTCACTACTAAAAATACAAAAAATAATTAGCCGGGCATGGTGGTTCACGCCTGGAGT
                ************************************************************

GTF2H2          CCCAGCTACTTGGGAGGCTGAGGCAGGAGAATCGCTTGAACCCAGGAGGCGGAGGTTGCA
GTF2H2C         CCCAGCTACTTGGGAGGCTGAGGCAGGAGAATCGCTTGAACCCAGGAGGCGGAGGTTGCA
                ************************************************************

GTF2H2          GTGAGCCAAGATTGTGCCACTGCACTCCACCCTAGAGTGAGACTCCATCTCAAAAAAAAA
GTF2H2C         GTGAGCCGAGATTGTGCCACTGCACTCCACCCTAGAGTAAGACTCCCTCTCAAAAAAAAA
                *******.******************************.*******.*************

GTF2H2          AAAAGTTATGAAATTAATACATATGAAATGATGTACTGCTACATCCACCAGAGAGGTCTT
GTF2H2C         AAAAGTTATGAAATTAATACATATGAAATGATGTACTGCTACATCCACCAGAGAGGTCTT
                ************************************************************

GTF2H2          TTTAGGTTTAACCAAACATCTGGAATATGTTTATCAAGTTAGTACATCTGAAATTATTTG
GTF2H2C         TTTAGGTTTAACCAAACATCTGGAATATGTTTATCAAGTTAGTACATCTGAAATTATTTG
                ************************************************************

GTF2H2          TGGCTATGACCAACAGAAGTCACTTTACATTAAACATTCAAACTCACAAGACTGCCATGG
GTF2H2C         TGGCTATGACCAACAGAAGTCACTTTACATTAAACATTCAAACTCACAAGACTGCCATGG
                ************************************************************

GTF2H2          CCATACTTGGTACCCGCTTACTCAGAAGGATATTAAACAGAAACAACAGCCTGCCAGCAC
GTF2H2C         CCATACTTGGTACCCGCTTACTCAGAAGGATATTAAACAGAAACAACAGCCTGCCAGCAC
                ************************************************************

GTF2H2          AGCATCAAGCAGTCCTCATTAGCAGTGGAAGTCCTTGTAGCAGTCCACTAGTACAATTTG
GTF2H2C         AGCATCAAGCAGTCCTCATTAGCAGTGGAAGTCCTTGTAGCAGTCCACTAGTACAATTTG
                ************************************************************

GTF2H2          GGTGCAAGGAGATAAGATCCTCCACAGGCATCAAGGAACCAATATCTCTTAACAATTCCA
GTF2H2C         GGTGCAAGGAGATAAGATCCTCCACAGGCATCAAGGAACCAATATCTCTTAACAATTCCA
                ************************************************************

GTF2H2          TAAACACAGCTTCCAGGTATCCACAAGGGATGTGTCAATTTCAAGAGTCACTACACTCAG
GTF2H2C         TAAACACAGCTTCCAGGTATCCACAAGGGATGTGTCAATTTCAAGAGTCACTACACTCAG
                ************************************************************

GTF2H2          GAAAGCCTAAAGCTTGAAGACTCCATTTATTTATAGTGCATCCCAATCCAGATACGTAAC
GTF2H2C         GAAAGCCTAAAGCTTGAAGACTCCATTTATTTATAGTGCATCCCAATCCAGATACGTAAC
                ************************************************************

GTF2H2          AATTAACGAGTTATTTTTACTATAAGCAAAGTTGCCTAAAATCATAGTTGATACTAATCA
GTF2H2C         AATTAACGAGTTATTTTTACTATAAGCAAAGTTGCCTAAAATCATAGTTGATACTAACCA
                ********************************************************* **

GTF2H2          TGGTTAACAGAGCTCTAAAGTTTGACAGAAAGTGAGATTCAAATCCTTTCACTCTCATAT
GTF2H2C         TGGTTAACAGAGCTCTAAAGTTTGACAGAAAGTGAGATTCAAATCCTTTCACTCTCATAT
                ************************************************************

GTF2H2          GCTAAACCTTTTGCCTTACTCTGGGTCATCAGAGAAATTTAGGTGAGAATGTATGATGAA
GTF2H2C         GCTAAACCTTTTGCCTTACTCTGGGTCATCAGAGAAATTTAGGTGAGAATGTATGATGAA
                ************************************************************

GTF2H2          GTCTGTGTTTTAGATTCAATGCAGATATATCATTGTGCGCAGAACTCTTTCTGGTTATAT
GTF2H2C         GTCTGTGTTTTAGATTCAATGCAGATATATCATTGTGGGCAGAACTCTTTCTGGTTATAT
                ************************************* **********************

GTF2H2          CCAGTTAAGAGTAAATCAGGCTTTCAGCCGGGCGCGGTGGCTCACGCCTGTAATCCTAGC
GTF2H2C         CCAGTTAAGAGTAAATCAGGCTTTCAGCCGGGCGCGGTGGCTCACGCCTGTAATCCTAGC
                ************************************************************

GTF2H2          ACTTTGGGAGGCCGAGGCGGGCAGATCACGAGGTCAGGAGATCGAGACCATCCTGGCTAA
GTF2H2C         ACTTTGGGAGGCCGAGGCGGGCAGATCACGAGGTCAGGAGATCGAGACCATCCTGGCTAA
                ************************************************************

GTF2H2          CACGGTGAAACCCCGTCT
GTF2H2C         CACGGTGAAACCCCGTCT
                ******************
