# Supplementary material for: Evolution and cell-type specificity of human-specific genes preferentially expressed in progenitors of fetal neocortex
Source: eLife. 2018 Mar 21;7:e32332. doi: 10.7554/eLife.32332 (PMC5898914; doi:10.7554/eLife.32332)
Supplement: Figure 7—source data 1. — This zipped folder contains 8 files of alignments between the mRNA sequences of ancestral and human-specific paralogs of the orthology groups ANKRD20A, ARHGAP11, CBWD, DHRS4, FAM72, GTF2H2, NOTCH2 and ZNF98 that were used as a mapping reference to identify paralog-specific mRNA reads in the analysis performed in Figure 7—figure supplement 2. [file elife-32332-fig7-data1.zip › Figure 7-source data 7.aln]

CLUSTAL 2.1 multiple sequence alignment


NOTCH2          ATGTGTGTTACCTACCACAATGGCACAGGATACTGCAAATGTCCAGAAGGCTTCTTGGGG
NOTCH2NL        ATGTGTGTTACCTACCACAATGGCACAGGATACTGCAAATGTCCAGAAGGCTTCTTGGGG
                ************************************************************

NOTCH2          GAATATTGTCAACATCGAGACCCCTGTGAGAAGAACCGCTGCCAGAATGGTGGGACTTGT
NOTCH2NL        GAATATTGTCAACATCGAGACCCCTGTGAGAAGAACCGCTGCCAGAATGGTGGGACTTGT
                ************************************************************

NOTCH2          GTGGCCCAGGCCATGCTGGGGAAAGCCACGTGCCGATGTGCCTCAGGGTTTACAGGAGAG
NOTCH2NL        GTGGCCCAGGCCATGCTGGGGAAAGCCACGTGCCGATGTGCCTCAGGGTTTACAGGAGAG
                ************************************************************

NOTCH2          GACTGCCAGTACTCAACATCTCATCCATGCTTTGTGTCTCGACCCTGCCTGAATGGCGGC
NOTCH2NL        GACTGCCAGTACTCGACATCTCATCCATGCTTTGTGTCTCGACCTTGCCTGAATGGCGGC
                **************.***************************** ***************

NOTCH2          ACATGCCATATGCTCAGCCGGGATACCTATGAGTGCACCTGTCAAGTCGGGTTTACAGGT
NOTCH2NL        ACATGCCATATGCTCAGCCGGGATACCTATGAGTGCACCTGTCAAGTCGGGTTTACAGGT
                ************************************************************

NOTCH2          AAGGAGTGCCAATGGACGGATGCCTGCCTGTCTCATCCCTGTGCAAATGGAAGTACCTGT
NOTCH2NL        AAGGAGTGCCAATGGACCGATGCCTGCCTGTCTCATCCCTGTGCAAATGGAAGTACCTGT
                ***************** ******************************************

NOTCH2          ACCACTGTGGCCAACCAGTTCTCCTGCAAATGCCTCACAGGCTTCACAGGGCAGAAATGT
NOTCH2NL        ACCACTGTGGCCAACCAGTTCTCCTGCAAATGCCTCACAGGCTTCACAGGGCAGAAGTGT
                ********************************************************.***

NOTCH2          GAGACTGATGTCAATGAGTGTGACATTCCAGGACACTGCCAGCATGGTGGCACCTGCCTC
NOTCH2NL        GAGACTGATGTCAATGAGTGTGACATTCCAGGACACTGCCAGCATGGTGGCACCTGCCTC
                ************************************************************

NOTCH2          AACCTGCCTGGTTCCTACCAGTGCCAGTGCCCTCAGGGCTTCACAGGCCAGTACTGTGAC
NOTCH2NL        AACCTGCCTGGTTCCTACCAGTGCCAGTGCCTTCAGGGCTTCACAGGCCAGTACTGTGAC
                ******************************* ****************************

NOTCH2          AGCCTGTATGTGCCCTGTGCACCCTCACCTTGTGTCAATGGAGGCACCTGTCGGCAGACT
NOTCH2NL        AGCCTGTATGTGCCCTGTGCACCCTCGCCTTGTGTCAATGGAGGCACCTGTCGGCAGACT
                **************************.*********************************

NOTCH2          GGTGACTTCACTTTTGAGTGCAACTGCCTTCCAG
NOTCH2NL        GGTGACTTCACTTTTGAGTGCAACTGCCTTCCAG
                **********************************
