# Supplementary material for: Evolution and cell-type specificity of human-specific genes preferentially expressed in progenitors of fetal neocortex
Source: eLife. 2018 Mar 21;7:e32332. doi: 10.7554/eLife.32332 (PMC5898914; doi:10.7554/eLife.32332)
Supplement: Figure 7—source data 1. — This zipped folder contains 8 files of alignments between the mRNA sequences of ancestral and human-specific paralogs of the orthology groups ANKRD20A, ARHGAP11, CBWD, DHRS4, FAM72, GTF2H2, NOTCH2 and ZNF98 that were used as a mapping reference to identify paralog-specific mRNA reads in the analysis performed in Figure 7—figure supplement 2. [file elife-32332-fig7-data1.zip › Figure 7-source data 8.aln]

CLUSTAL 2.1 multiple sequence alignment


ZNF492          GTCTTTGTCTCTCGCTGCAGTCGGAGTA--TGGTCTAGTGTTCGCTGTTCTGCGTCCTCT
ZNF98           GTCTTTGTCTCTCGCTGCAGCCGGAGTTCCTGGTCTCGTCTTCGCCCTTCTGTGTCCTCT
                ******************** ******   ****** ** *****  ***** *******

ZNF492          GGTCCTAGAGGCCCATCCTCTGTGGCCCTGTGACCTGCAGGTATTGGGAGATCCACAGCT
ZNF98           GCTCGTAGAGGCCCAGCCTCTGTGGCCCTGTGACCTGCAGGTATTGGGA-ATCCACAGCT
                * ** ********** ********************************* **********

ZNF492          AAGACGCTAGGACCCCCTGGAAGCCTAGAAACGGGAGTGTTGACATTTAGGGATGTGGCC
ZNF98           AAGATGCCAGGACCCCTTGGAAGCCTAGAAATGGGAGTGTTGACATTTAGGGATGTGGCC
                **** ** ******** ************** ****************************

ZNF492          ATAGAATTCTCTCTGGAGGAGTGGCAATGCCTGGACACCGCACAGCAGAATTTATATAGG
ZNF98           TTAGAATTCTCTCTGGAGGAGTGGCAATGCCTGGACACCGCACAGCAGAATTTATATAGG
                 ***********************************************************

ZNF492          AATGTGATGTTAGAGAACTACAGAAACCTGGTCTTCGTGGGTATTGCTGCCTCTAAGCCA
ZNF98           AATGTGATGTTAGAGAACTACAGAAACCTGGTCTTTGTGGGTATTGCTGCCTCTAAGCCA
                *********************************** ************************

ZNF492          GACCTGATCACCTGTCTGGAGCAAGGAAAAGAACCTTGGAATGTGAAGAGACATGAGATG
ZNF98           GACCTGATCACCTGTCTGGAGCAAGGAAAAGAACCTTGGAATGTGAAGAGACATGAGATG
                ************************************************************

ZNF492          GTAGCTGAACCCCCAGTTGTATGTTCTTATTTTGCCCGAGACCTTTGGCCAAAGCAGGGC
ZNF98           GTAACTGAACCCCCAGTTGTATATTCTTATTTTGCCCAAGACCTTTGGCCAAAGCAGGGC
                *** ****************** ************** **********************

ZNF492          AAAAAAAATTATTTCCAAAAAGTGATACTGAGAAGATATAAAAAATGTGGATGTGAAAAT
ZNF98           AAAAAAAATTATTTCCAAAAAGTGATACTGAGAACATATAAAAAATGTGGACGTGAAAAT
                ********************************** **************** ********

ZNF492          TTACAGTTAAGAAAATACTGTAAAAGCATGGATGAGTGTAAGGTGCACAAAGAATGTTAC
ZNF98           TTACAGTTAAGAAAATACTGTAAAAGCATGGATGAGTGTAAGGTGCACAAAGAATGTTAC
                ************************************************************

ZNF492          AATGGACTTAACCAGTGTTTGACGACTACCCAGAACAAAATATTTCAATGTGACAAATAT
ZNF98           AATGGACTTAACCAGTGTTTGACAACTACCCAGAACAAAATATTTCAATATGACAAATAT
                *********************** ************************* **********

ZNF492          GTGAAAGTCTTTCATAAATTTTCAAATTCAAACAGACATACGATAAGACATACTGGAAAG
ZNF98           GTGAAAGTCTTTCATAAATTTTCAAATTCAAACAGACATAAGATAGGACATACTGGAAAG
                **************************************** **** **************

ZNF492          AAATCTTTCAAATGTAAAGAATGTGAAAAGTCATTTTGCATGCTTTCACACTTAGCTCAA
ZNF98           AAATCTTTCAAGTGTAAAGAATGTGAAAAGTCATTTTGCATGCTTTCACACTTAGCTCAA
                *********** ************************************************

ZNF492          CATAAAAGAATTCATAGTGGAGAGAAACCCTACAAATGTAAAGAATGTGGGAAAGCCTAT
ZNF98           CATAAAAGAATTCATAGTGGAGAGAAACCCTACAAATGTAAAGAATGTGGGAAAGCCTAT
                ************************************************************

ZNF492          AATGAGACCTCAAACCTTTCTACACATAAAAGAATTCATACTGGAAAGAAACCCTACAAA
ZNF98           AATGAGGCCTCAAACCTTTCTACACATAAAAGAATTCATACTGGAAAGAAACCCTACAAA
                ****** *****************************************************

ZNF492          TGCGAAGAGTGTGGAAAAGCCTTTAACCGGCTCTCACACCTTACTACACATAAGATAATT
ZNF98           TGCGAAGAGTGTGGAAAAGCCTTTAACCGGCTCTCACACCTTACTACACATAAGATAATT
                ************************************************************

ZNF492          CATACTGGAAAGAAACCCTACAAATGTGAGGAGTGTGGCAAAGCTTTTAACCAATCTGCA
ZNF98           CATACTGGAAAGAAACCCTACAAATGTGAGGAGTGTGGCAAAGCTTTTAACCAATCTGCA
                ************************************************************

ZNF492          AACCTTACTACACATAAGAGAATTCATACTGGAGAGAAACCCTACAAATGTGAAGAATGT
ZNF98           AACCTTACTACACATAAGAGAATTCATACTGGAGAGAAACCCTACAAATGTGAAGAATGT
                ************************************************************

ZNF492          GGCAGAGCTTTTAGCCAGTCCTCAACCCTTACTGCACATAAGATAATTCATGCTGGAGAG
ZNF98           GGCAGAGCTTTTAGCCAGTCCTCAACCCTTACTGCACATAAGATAATTCATGCTGGAGAG
                ************************************************************

ZNF492          AAACCTTACAAATGTGAAGAATGTGGCAAAGCTTTTAGCCAGTCCTCAACCCTTACTACA
ZNF98           AAACCTTACAAATGTGAAGAATGTGGCAAAGCTTTTAGCCAGTCCTCAACCCTTACTACA
                ************************************************************

ZNF492          CATAAGATAATTCATACTGGAGAGAAATTCTACAAATGTGAAGAATGTGGTAAGGCCTTT
ZNF98           CATAAGATAATTCATACTGGAGAGAAATTCTACAAATGTGAAGAATGTGGTAAGGCCTTT
                ************************************************************

ZNF492          AGCCAGTTATCCCACCTTACTACACATAAGAGAATTCATTCTGGAGAGAAACCCTACAAG
ZNF98           AGCCGGTTATCCCACCTTACTACACATAAGAGAATTCATTCTGGAGAGAAACCCTACAAG
                **** *******************************************************

ZNF492          TGTGAAGAATGTGGCAAAGCTTTTAAACAATCCTCAACCCTTACTACACATAAGAGAATT
ZNF98           TGTGAAGAATGTGGCAAAGCTTTTAAACAATCCTCAACCCTTACTACACATAAGAGAATT
                ************************************************************

ZNF492          CATGCTGGAGAGAAATTCTACAAATGTGAAGTATGTAGCAAAGCCTTTAGCCGGTTCTCA
ZNF98           CATGCTGGAGAGAAATTCTACAAATGTGAAGTATGTAGCAAAGCCTTTAGCCGGTTCTCA
                ************************************************************

ZNF492          CACCTTACTACACATAAGAGAATTCATACTGGAGAGAAGCCCTACAAATGTGAAGAATGT
ZNF98           CACCTTACTACACATAAGAGAATTCATACTGGAGAGAAGCCCTACAAATGTGAAGAATGT
                ************************************************************

ZNF492          GGCAAAGCTTTTAACCTATCGTCACAACTTACTACACATAAGATAATTCATACTGGAGAG
ZNF98           GGCAAAGCTTTTAACCTATCATCACAACTTACTACACATAAGATAATTCATACTGGAGAG
                ******************** ***************************************

ZNF492          AAACCCTACAAATGTGAAGAATGTGGCAAAGCTTTTAACCAGTCCTCAACTCTTTCTAAA
ZNF98           AAACCCTACAAATGTGAAGAATGTGGCAAAGCTTTTAACCAGTCCTCAACTCTTTCTAAA
                ************************************************************

ZNF492          CATAAGGTAATTCATACTGGAGAGAAGCCCTACAAATATGAAGAATGTGGCAAAGCTTTT
ZNF98           CATAAGGTAATTCATACTGGAGAGAAGCCCTACAAATGTGAAGAATGTGGCAAAGCTTTT
                ************************************* **********************

ZNF492          AACCAGTCCTCACACCTTACTACACATAAGATGATTCATACTGGAGAGAAACCCTACAAG
ZNF98           AACCAGTCCTCACACCTTACTACACATAAGATGATTCATACTGGAGAGAAACCCTACAAG
                ************************************************************

ZNF492          TGTGAAGAATGTGGCAAAGCCTTTAACAACTCCTCTATTCTTAACAGACATAAGATGATT
ZNF98           TGTGAAGAATGCGGCAAAGCCTTTAACAACTCCTCTATTCTTAACAGACATAAGATGATT
                *********** ************************************************

ZNF492          CATACTGGAGAGAAACTCTACAAACCTGAAAGTTGTAACAATGCTTGTGACAACATTGCA
ZNF98           CATACTGGAGAGAAACTCTACAAACCTGAAAGTTGTAACAATGCTTGTGACAACATTGCA
                ************************************************************

ZNF492          AAGATTTCCAAATATAAAAGAAATTGTGCTGGTGAGAAATAATAGAAATATGAATGTGAC
ZNF98           AAGATTTCCAAATATAAAAGAAATTGTGCTGGTGAGAAATAATAGAAATATGAATGTGAC
                ************************************************************

ZNF492          AAAGCCTTTAAATGGTTATCACACTGGATTGTAGGTAAGGTAATTCATTCTGGAGAAAAC
ZNF98           AAAGCCTTTAAATGGTTATCACACTGGATTGTAGGTAAGGTAATTCATTCTGGAGAAAAC
                ************************************************************

ZNF492          TTCTACAAGTGTGAATGAACAGTGTGGCAAAACTTACACAATGCTCAAACCTTATTGCAC
ZNF98           TTCTACAAGTGTG----AACAGTGTGGCAAAACTTACACAATGCTCAAACCTTATTGCAC
                *************    *******************************************

ZNF492          AGGAAAGCCTTTATACTTGA---GAACAAATGTACAAATATAAAGAAAGTAAAAAAGTGA
ZNF98           AGGAAAGCCTTTATACTTGATGAGAACAAATGTACAAATATAAAGAAAGTAAAAAAGTGA
                ********************   *************************************

ZNF492          TTAATATCTGTGCACATCTTATTCAACATCAGAG--TTTATA-TTAATAGCATTAAAAGT
ZNF98           TTAATATCTGCACACATCTTATTCAGCATCAGAGAATTTATACTTAATAGCATTAAAGGT
                **********  ************* ********  ****** ************** **

ZNF492          GCAATTACTGTCAAAAGAGTTCAAAAAATA--AGCATTTAAAGTGCTGAAGAGGATTTAT
ZNF98           GCAATTACTGTCAAAAGAGTTCAGAAAATATAAGCATTTAAAGTGCTGAAGAGGATTTAT
                *********************** ******  ****************************

ZNF492          TTTGAAGACAAACATTACAAATATAAACGAAGTTGTGGTAACTTTACTTGTAACACAGAT
ZNF98           TTTGAAGACAAACATTACAAATATAAACGAAGTTGTGGTAACTTTACTTGTAACACAGAT
                ************************************************************

ZNF492          CTTGTTGTATTCATTCTGTATTAGAGCAAACCCTGAGGCAATTGCTCAAACTTTGTTCAA
ZNF98           CTTGTTGTATTCATTCTGTATTAGAGCAAACCCTGAGGCAATTGCTCAAACTTTGTTCAA
                ************************************************************

ZNF492          CATCAGAGAATTTATATCGAAGAAAAACCCTGTAAATGTAATAAATTTAGAAAAAAACAT
ZNF98           CATCAGAGAATTTATATCAAAGAAAAACCCTGTAAATGTAATAAATTTAGAAAAAAACAT
                ****************** *****************************************

ZNF492          TTA
ZNF98           TTA
                ***
