# Supplementary material for: Evolution and cell-type specificity of human-specific genes preferentially expressed in progenitors of fetal neocortex
Source: eLife. 2018 Mar 21;7:e32332. doi: 10.7554/eLife.32332 (PMC5898914; doi:10.7554/eLife.32332)
Supplement: Supplementary file 1. — This file summarizes information of the five datasets, occurrence of all cNPC-enriched genes in the five datasets and composition of the five gene sets including gene expression data. [file elife-32332-supp1.xlsx]

## Sheet: Datasets
Study	Age of samples	Number of specimens	Selected gene-set	Isolation strategy	Sequencing specifics	DGE Analysis
Fietz et al., PNAS, 2012	gw 12-16	6	VZ, iSVZ or oSVZ > CP	Laser microdissection of cortical layers	RNAseq (Illumina Genome Analyzer Iix, 75-bp single-read)	DeSeq*
Miller et al., Nature, 2014	gw 15-21	4	VZ, iSVZ or oSVZ > IZ, SP, CP or MZ	Laser microdissection of cortical layers	Microarray (4x44K Agilent Whole Human Genome probe set supplemented with additional 16,000 probes)	NA
Florio et al., Science, 2015	gw 13	2	aRG or bRG > N	FACS of pooled cortical cell types using morphological and molecular markers	RNAseq (llumina HiSeq 2000, 75-bp single-read)	Cuffdiff*
Pollen et al., Cell, 2015	gw 16-18	3	RG or IP > N	Single-cell suspension of microdissected cortical VZ and SVZ	sc-RNAseq (Fluidigm C1 Single-Cell Auto Prep Integrated Fluidic Circuit)	NA
Johnson et al., Nat Neurosci, 2015	gw 16.5, 19	2	aRG or bRG > IP/N	FACS of pooled cortical cell types using morphological and molecular markers	RNAseq (Illumina HighSeq 2000, 50-bp paired-read)	DeSeq2**
*original analyisis
**re-analysis

## Sheet: Combined_cNPCenricherd (3458)
Gene_ID	Datasets	num. datasets
ABAT	Florio,Fietz,Pollen,Miller,Johnson	5
ABHD3	Florio,Fietz,Pollen,Miller,Johnson	5
ACTN1	Florio,Fietz,Pollen,Miller,Johnson	5
ADAM9	Florio,Fietz,Pollen,Miller,Johnson	5
ADAMTS6	Florio,Fietz,Pollen,Miller,Johnson	5
ADGRA1	Florio,Fietz,Pollen,Miller,Johnson	5
AHI1	Florio,Fietz,Pollen,Miller,Johnson	5
AIF1L	Florio,Fietz,Pollen,Miller,Johnson	5
AK4	Florio,Fietz,Pollen,Miller,Johnson	5
ANP32E	Florio,Fietz,Pollen,Miller,Johnson	5
ANXA2	Florio,Fietz,Pollen,Miller,Johnson	5
ANXA5	Florio,Fietz,Pollen,Miller,Johnson	5
ANXA6	Florio,Fietz,Pollen,Miller,Johnson	5
AP3B1	Florio,Fietz,Pollen,Miller,Johnson	5
APBB2	Florio,Fietz,Pollen,Miller,Johnson	5
ARHGAP19	Florio,Fietz,Pollen,Miller,Johnson	5
ARHGEF26	Florio,Fietz,Pollen,Miller,Johnson	5
ARSE	Florio,Fietz,Pollen,Miller,Johnson	5
ASF1B	Florio,Fietz,Pollen,Miller,Johnson	5
ASPM	Florio,Fietz,Pollen,Miller,Johnson	5
ATAD2	Florio,Fietz,Pollen,Miller,Johnson	5
ATF3	Florio,Fietz,Pollen,Miller,Johnson	5
ATP1A2	Florio,Fietz,Pollen,Miller,Johnson	5
AURKA	Florio,Fietz,Pollen,Miller,Johnson	5
AXL	Florio,Fietz,Pollen,Miller,Johnson	5
BAG3	Florio,Fietz,Pollen,Miller,Johnson	5
BARD1	Florio,Fietz,Pollen,Miller,Johnson	5
BBX	Florio,Fietz,Pollen,Miller,Johnson	5
BCAN	Florio,Fietz,Pollen,Miller,Johnson	5
BCHE	Florio,Fietz,Pollen,Miller,Johnson	5
BEND7	Florio,Fietz,Pollen,Miller,Johnson	5
BICC1	Florio,Fietz,Pollen,Miller,Johnson	5
BIRC5	Florio,Fietz,Pollen,Miller,Johnson	5
BLM	Florio,Fietz,Pollen,Miller,Johnson	5
BRCA1	Florio,Fietz,Pollen,Miller,Johnson	5
BRCA2	Florio,Fietz,Pollen,Miller,Johnson	5
BTG3	Florio,Fietz,Pollen,Miller,Johnson	5
BTN2A2	Florio,Fietz,Pollen,Miller,Johnson	5
BUB1	Florio,Fietz,Pollen,Miller,Johnson	5
C11orf70	Florio,Fietz,Pollen,Miller,Johnson	5
C19orf48	Florio,Fietz,Pollen,Miller,Johnson	5
C3orf58	Florio,Fietz,Pollen,Miller,Johnson	5
C5	Florio,Fietz,Pollen,Miller,Johnson	5
C5orf34	Florio,Fietz,Pollen,Miller,Johnson	5
C8orf37	Florio,Fietz,Pollen,Miller,Johnson	5
CA12	Florio,Fietz,Pollen,Miller,Johnson	5
CA3	Florio,Fietz,Pollen,Miller,Johnson	5
CALD1	Florio,Fietz,Pollen,Miller,Johnson	5
CAPG	Florio,Fietz,Pollen,Miller,Johnson	5
CASP7	Florio,Fietz,Pollen,Miller,Johnson	5
CAST	Florio,Fietz,Pollen,Miller,Johnson	5
CCDC150	Florio,Fietz,Pollen,Miller,Johnson	5
CCNB1	Florio,Fietz,Pollen,Miller,Johnson	5
CCNB2	Florio,Fietz,Pollen,Miller,Johnson	5
CCNE2	Florio,Fietz,Pollen,Miller,Johnson	5
CD58	Florio,Fietz,Pollen,Miller,Johnson	5
CD63	Florio,Fietz,Pollen,Miller,Johnson	5
CD82	Florio,Fietz,Pollen,Miller,Johnson	5
CD9	Florio,Fietz,Pollen,Miller,Johnson	5
CDC20	Florio,Fietz,Pollen,Miller,Johnson	5
CDC25A	Florio,Fietz,Pollen,Miller,Johnson	5
CDC25B	Florio,Fietz,Pollen,Miller,Johnson	5
CDC25C	Florio,Fietz,Pollen,Miller,Johnson	5
CDC45	Florio,Fietz,Pollen,Miller,Johnson	5
CDC6	Florio,Fietz,Pollen,Miller,Johnson	5
CDCA2	Florio,Fietz,Pollen,Miller,Johnson	5
CDCA3	Florio,Fietz,Pollen,Miller,Johnson	5
CDCA5	Florio,Fietz,Pollen,Miller,Johnson	5
CDCA7	Florio,Fietz,Pollen,Miller,Johnson	5
CDCA8	Florio,Fietz,Pollen,Miller,Johnson	5
CDH20	Florio,Fietz,Pollen,Miller,Johnson	5
CDH23	Florio,Fietz,Pollen,Miller,Johnson	5
CDK2	Florio,Fietz,Pollen,Miller,Johnson	5
CDK6	Florio,Fietz,Pollen,Miller,Johnson	5
CDKN2C	Florio,Fietz,Pollen,Miller,Johnson	5
CDKN3	Florio,Fietz,Pollen,Miller,Johnson	5
CDO1	Florio,Fietz,Pollen,Miller,Johnson	5
CELSR1	Florio,Fietz,Pollen,Miller,Johnson	5
CENPA	Florio,Fietz,Pollen,Miller,Johnson	5
CENPE	Florio,Fietz,Pollen,Miller,Johnson	5
CENPF	Florio,Fietz,Pollen,Miller,Johnson	5
CENPI	Florio,Fietz,Pollen,Miller,Johnson	5
CENPK	Florio,Fietz,Pollen,Miller,Johnson	5
CENPM	Florio,Fietz,Pollen,Miller,Johnson	5
CENPQ	Florio,Fietz,Pollen,Miller,Johnson	5
CENPU	Florio,Fietz,Pollen,Miller,Johnson	5
CEP152	Florio,Fietz,Pollen,Miller,Johnson	5
CEP55	Florio,Fietz,Pollen,Miller,Johnson	5
CHAF1B	Florio,Fietz,Pollen,Miller,Johnson	5
CHEK1	Florio,Fietz,Pollen,Miller,Johnson	5
CHEK2	Florio,Fietz,Pollen,Miller,Johnson	5
CHST3	Florio,Fietz,Pollen,Miller,Johnson	5
CIB1	Florio,Fietz,Pollen,Miller,Johnson	5
CKAP2	Florio,Fietz,Pollen,Miller,Johnson	5
CKAP2L	Florio,Fietz,Pollen,Miller,Johnson	5
CKS1B	Florio,Fietz,Pollen,Miller,Johnson	5
CKS2	Florio,Fietz,Pollen,Miller,Johnson	5
CLIC1	Florio,Fietz,Pollen,Miller,Johnson	5
CLU	Florio,Fietz,Pollen,Miller,Johnson	5
CNMD	Florio,Fietz,Pollen,Miller,Johnson	5
CNN3	Florio,Fietz,Pollen,Miller,Johnson	5
CNTLN	Florio,Fietz,Pollen,Miller,Johnson	5
COL11A1	Florio,Fietz,Pollen,Miller,Johnson	5
COL4A5	Florio,Fietz,Pollen,Miller,Johnson	5
COL4A6	Florio,Fietz,Pollen,Miller,Johnson	5
COL9A1	Florio,Fietz,Pollen,Miller,Johnson	5
CPNE2	Florio,Fietz,Pollen,Miller,Johnson	5
CPT1A	Florio,Fietz,Pollen,Miller,Johnson	5
CRB1	Florio,Fietz,Pollen,Miller,Johnson	5
CREB5	Florio,Fietz,Pollen,Miller,Johnson	5
CRISPLD1	Florio,Fietz,Pollen,Miller,Johnson	5
CRTAP	Florio,Fietz,Pollen,Miller,Johnson	5
CRYL1	Florio,Fietz,Pollen,Miller,Johnson	5
CRYZ	Florio,Fietz,Pollen,Miller,Johnson	5
CSPG5	Florio,Fietz,Pollen,Miller,Johnson	5
CTGF	Florio,Fietz,Pollen,Miller,Johnson	5
CYBRD1	Florio,Fietz,Pollen,Miller,Johnson	5
CYR61	Florio,Fietz,Pollen,Miller,Johnson	5
DAPK2	Florio,Fietz,Pollen,Miller,Johnson	5
DARS	Florio,Fietz,Pollen,Miller,Johnson	5
DBI	Florio,Fietz,Pollen,Miller,Johnson	5
DDAH1	Florio,Fietz,Pollen,Miller,Johnson	5
DDIAS	Florio,Fietz,Pollen,Miller,Johnson	5
DDX60	Florio,Fietz,Pollen,Miller,Johnson	5
DEPDC1	Florio,Fietz,Pollen,Miller,Johnson	5
DERA	Florio,Fietz,Pollen,Miller,Johnson	5
DHFR	Florio,Fietz,Pollen,Miller,Johnson	5
DLGAP5	Florio,Fietz,Pollen,Miller,Johnson	5
DMRTA2	Florio,Fietz,Pollen,Miller,Johnson	5
DNMBP	Florio,Fietz,Pollen,Miller,Johnson	5
DOCK1	Florio,Fietz,Pollen,Miller,Johnson	5
DSN1	Florio,Fietz,Pollen,Miller,Johnson	5
DTL	Florio,Fietz,Pollen,Miller,Johnson	5
DUSP10	Florio,Fietz,Pollen,Miller,Johnson	5
E2F1	Florio,Fietz,Pollen,Miller,Johnson	5
E2F2	Florio,Fietz,Pollen,Miller,Johnson	5
E2F3	Florio,Fietz,Pollen,Miller,Johnson	5
E2F7	Florio,Fietz,Pollen,Miller,Johnson	5
E2F8	Florio,Fietz,Pollen,Miller,Johnson	5
ECT2	Florio,Fietz,Pollen,Miller,Johnson	5
EDNRB	Florio,Fietz,Pollen,Miller,Johnson	5
ELOVL2	Florio,Fietz,Pollen,Miller,Johnson	5
ELP4	Florio,Fietz,Pollen,Miller,Johnson	5
EME1	Florio,Fietz,Pollen,Miller,Johnson	5
EMP3	Florio,Fietz,Pollen,Miller,Johnson	5
ENKUR	Florio,Fietz,Pollen,Miller,Johnson	5
ENOSF1	Florio,Fietz,Pollen,Miller,Johnson	5
EOMES	Florio,Fietz,Pollen,Miller,Johnson	5
ERAP2	Florio,Fietz,Pollen,Miller,Johnson	5
ERCC6L	Florio,Fietz,Pollen,Miller,Johnson	5
ESCO2	Florio,Fietz,Pollen,Miller,Johnson	5
ESPL1	Florio,Fietz,Pollen,Miller,Johnson	5
ESYT1	Florio,Fietz,Pollen,Miller,Johnson	5
EXO1	Florio,Fietz,Pollen,Miller,Johnson	5
F3	Florio,Fietz,Pollen,Miller,Johnson	5
FABP5	Florio,Fietz,Pollen,Miller,Johnson	5
FAM107A	Florio,Fietz,Pollen,Miller,Johnson	5
FAM111A	Florio,Fietz,Pollen,Miller,Johnson	5
FAM111B	Florio,Fietz,Pollen,Miller,Johnson	5
FAM114A1	Florio,Fietz,Pollen,Miller,Johnson	5
FAM83D	Florio,Fietz,Pollen,Miller,Johnson	5
FANCB	Florio,Fietz,Pollen,Miller,Johnson	5
FANCD2	Florio,Fietz,Pollen,Miller,Johnson	5
FANCI	Florio,Fietz,Pollen,Miller,Johnson	5
FBN2	Florio,Fietz,Pollen,Miller,Johnson	5
FBXL7	Florio,Fietz,Pollen,Miller,Johnson	5
FBXO32	Florio,Fietz,Pollen,Miller,Johnson	5
FBXO5	Florio,Fietz,Pollen,Miller,Johnson	5
FEN1	Florio,Fietz,Pollen,Miller,Johnson	5
FGF2	Florio,Fietz,Pollen,Miller,Johnson	5
FGFBP3	Florio,Fietz,Pollen,Miller,Johnson	5
FIGN	Florio,Fietz,Pollen,Miller,Johnson	5
FILIP1	Florio,Fietz,Pollen,Miller,Johnson	5
FKBP14	Florio,Fietz,Pollen,Miller,Johnson	5
FKBP9	Florio,Fietz,Pollen,Miller,Johnson	5
FLRT3	Florio,Fietz,Pollen,Miller,Johnson	5
FOLH1	Florio,Fietz,Pollen,Miller,Johnson	5
FOXM1	Florio,Fietz,Pollen,Miller,Johnson	5
FOXN4	Florio,Fietz,Pollen,Miller,Johnson	5
FSTL1	Florio,Fietz,Pollen,Miller,Johnson	5
FUT10	Florio,Fietz,Pollen,Miller,Johnson	5
FYCO1	Florio,Fietz,Pollen,Miller,Johnson	5
FZD2	Florio,Fietz,Pollen,Miller,Johnson	5
FZD8	Florio,Fietz,Pollen,Miller,Johnson	5
GALM	Florio,Fietz,Pollen,Miller,Johnson	5
GALNT7	Florio,Fietz,Pollen,Miller,Johnson	5
GAS1	Florio,Fietz,Pollen,Miller,Johnson	5
GATM	Florio,Fietz,Pollen,Miller,Johnson	5
GDPD2	Florio,Fietz,Pollen,Miller,Johnson	5
GEM	Florio,Fietz,Pollen,Miller,Johnson	5
GFAP	Florio,Fietz,Pollen,Miller,Johnson	5
GINS1	Florio,Fietz,Pollen,Miller,Johnson	5
GINS2	Florio,Fietz,Pollen,Miller,Johnson	5
GINS4	Florio,Fietz,Pollen,Miller,Johnson	5
GLDC	Florio,Fietz,Pollen,Miller,Johnson	5
GLI2	Florio,Fietz,Pollen,Miller,Johnson	5
GLI3	Florio,Fietz,Pollen,Miller,Johnson	5
GLO1	Florio,Fietz,Pollen,Miller,Johnson	5
GMNN	Florio,Fietz,Pollen,Miller,Johnson	5
GNG12	Florio,Fietz,Pollen,Miller,Johnson	5
GNG5	Florio,Fietz,Pollen,Miller,Johnson	5
GPC4	Florio,Fietz,Pollen,Miller,Johnson	5
GPSM2	Florio,Fietz,Pollen,Miller,Johnson	5
GPX3	Florio,Fietz,Pollen,Miller,Johnson	5
GPX8	Florio,Fietz,Pollen,Miller,Johnson	5
GRAMD1C	Florio,Fietz,Pollen,Miller,Johnson	5
GRIN2A	Florio,Fietz,Pollen,Miller,Johnson	5
GSTM5	Florio,Fietz,Pollen,Miller,Johnson	5
GTSE1	Florio,Fietz,Pollen,Miller,Johnson	5
GULP1	Florio,Fietz,Pollen,Miller,Johnson	5
GYG1	Florio,Fietz,Pollen,Miller,Johnson	5
GYG2	Florio,Fietz,Pollen,Miller,Johnson	5
H2AFX	Florio,Fietz,Pollen,Miller,Johnson	5
HADHB	Florio,Fietz,Pollen,Miller,Johnson	5
HAT1	Florio,Fietz,Pollen,Miller,Johnson	5
HEG1	Florio,Fietz,Pollen,Miller,Johnson	5
HELLS	Florio,Fietz,Pollen,Miller,Johnson	5
HES1	Florio,Fietz,Pollen,Miller,Johnson	5
HGF	Florio,Fietz,Pollen,Miller,Johnson	5
HIST1H1C	Florio,Fietz,Pollen,Miller,Johnson	5
HJURP	Florio,Fietz,Pollen,Miller,Johnson	5
HMGB2	Florio,Fietz,Pollen,Miller,Johnson	5
HMGN2	Florio,Fietz,Pollen,Miller,Johnson	5
HMGN5	Florio,Fietz,Pollen,Miller,Johnson	5
HMMR	Florio,Fietz,Pollen,Miller,Johnson	5
HOPX	Florio,Fietz,Pollen,Miller,Johnson	5
HS6ST2	Florio,Fietz,Pollen,Miller,Johnson	5
HSDL2	Florio,Fietz,Pollen,Miller,Johnson	5
HSPA4L	Florio,Fietz,Pollen,Miller,Johnson	5
HSPB1	Florio,Fietz,Pollen,Miller,Johnson	5
ID4	Florio,Fietz,Pollen,Miller,Johnson	5
IFI44L	Florio,Fietz,Pollen,Miller,Johnson	5
IGSF11	Florio,Fietz,Pollen,Miller,Johnson	5
IL33	Florio,Fietz,Pollen,Miller,Johnson	5
IQGAP2	Florio,Fietz,Pollen,Miller,Johnson	5
IRF2	Florio,Fietz,Pollen,Miller,Johnson	5
IRF9	Florio,Fietz,Pollen,Miller,Johnson	5
ITGA2	Florio,Fietz,Pollen,Miller,Johnson	5
ITGA6	Florio,Fietz,Pollen,Miller,Johnson	5
ITGB5	Florio,Fietz,Pollen,Miller,Johnson	5
ITGB8	Florio,Fietz,Pollen,Miller,Johnson	5
JAG1	Florio,Fietz,Pollen,Miller,Johnson	5
JDP2	Florio,Fietz,Pollen,Miller,Johnson	5
KAT2B	Florio,Fietz,Pollen,Miller,Johnson	5
KCNJ10	Florio,Fietz,Pollen,Miller,Johnson	5
KIF11	Florio,Fietz,Pollen,Miller,Johnson	5
KIF15	Florio,Fietz,Pollen,Miller,Johnson	5
KIF18A	Florio,Fietz,Pollen,Miller,Johnson	5
KIF18B	Florio,Fietz,Pollen,Miller,Johnson	5
KIF20A	Florio,Fietz,Pollen,Miller,Johnson	5
KIF23	Florio,Fietz,Pollen,Miller,Johnson	5
KIF2C	Florio,Fietz,Pollen,Miller,Johnson	5
KIF4A	Florio,Fietz,Pollen,Miller,Johnson	5
KNL1	Florio,Fietz,Pollen,Miller,Johnson	5
KNTC1	Florio,Fietz,Pollen,Miller,Johnson	5
LAMA1	Florio,Fietz,Pollen,Miller,Johnson	5
LAMB2	Florio,Fietz,Pollen,Miller,Johnson	5
LAMP5	Florio,Fietz,Pollen,Miller,Johnson	5
LDLRAD3	Florio,Fietz,Pollen,Miller,Johnson	5
LGALS3BP	Florio,Fietz,Pollen,Miller,Johnson	5
LIFR	Florio,Fietz,Pollen,Miller,Johnson	5
LIMA1	Florio,Fietz,Pollen,Miller,Johnson	5
LIPG	Florio,Fietz,Pollen,Miller,Johnson	5
LITAF	Florio,Fietz,Pollen,Miller,Johnson	5
LIX1	Florio,Fietz,Pollen,Miller,Johnson	5
LOX	Florio,Fietz,Pollen,Miller,Johnson	5
LRIG1	Florio,Fietz,Pollen,Miller,Johnson	5
LRIG3	Florio,Fietz,Pollen,Miller,Johnson	5
LRP4	Florio,Fietz,Pollen,Miller,Johnson	5
LRR1	Florio,Fietz,Pollen,Miller,Johnson	5
LRRC17	Florio,Fietz,Pollen,Miller,Johnson	5
LTBP1	Florio,Fietz,Pollen,Miller,Johnson	5
MAD2L1	Florio,Fietz,Pollen,Miller,Johnson	5
MAGT1	Florio,Fietz,Pollen,Miller,Johnson	5
MAMDC2	Florio,Fietz,Pollen,Miller,Johnson	5
MANEA	Florio,Fietz,Pollen,Miller,Johnson	5
MAP3K20	Florio,Fietz,Pollen,Miller,Johnson	5
MAT2B	Florio,Fietz,Pollen,Miller,Johnson	5
MCM10	Florio,Fietz,Pollen,Miller,Johnson	5
MCM2	Florio,Fietz,Pollen,Miller,Johnson	5
MCM3	Florio,Fietz,Pollen,Miller,Johnson	5
MCM4	Florio,Fietz,Pollen,Miller,Johnson	5
MCM5	Florio,Fietz,Pollen,Miller,Johnson	5
MCM6	Florio,Fietz,Pollen,Miller,Johnson	5
MCM8	Florio,Fietz,Pollen,Miller,Johnson	5
MDFIC	Florio,Fietz,Pollen,Miller,Johnson	5
MDM1	Florio,Fietz,Pollen,Miller,Johnson	5
MEGF10	Florio,Fietz,Pollen,Miller,Johnson	5
MELK	Florio,Fietz,Pollen,Miller,Johnson	5
MFAP2	Florio,Fietz,Pollen,Miller,Johnson	5
MFAP4	Florio,Fietz,Pollen,Miller,Johnson	5
MGME1	Florio,Fietz,Pollen,Miller,Johnson	5
MIS18BP1	Florio,Fietz,Pollen,Miller,Johnson	5
MKI67	Florio,Fietz,Pollen,Miller,Johnson	5
MLC1	Florio,Fietz,Pollen,Miller,Johnson	5
MMS22L	Florio,Fietz,Pollen,Miller,Johnson	5
MND1	Florio,Fietz,Pollen,Miller,Johnson	5
MNS1	Florio,Fietz,Pollen,Miller,Johnson	5
MORC4	Florio,Fietz,Pollen,Miller,Johnson	5
MOV10	Florio,Fietz,Pollen,Miller,Johnson	5
MOXD1	Florio,Fietz,Pollen,Miller,Johnson	5
MPP5	Florio,Fietz,Pollen,Miller,Johnson	5
MSN	Florio,Fietz,Pollen,Miller,Johnson	5
MT2A	Florio,Fietz,Pollen,Miller,Johnson	5
MT3	Florio,Fietz,Pollen,Miller,Johnson	5
MTAP	Florio,Fietz,Pollen,Miller,Johnson	5
MTMR11	Florio,Fietz,Pollen,Miller,Johnson	5
MYBL2	Florio,Fietz,Pollen,Miller,Johnson	5
MYO10	Florio,Fietz,Pollen,Miller,Johnson	5
NCAPD2	Florio,Fietz,Pollen,Miller,Johnson	5
NCAPG2	Florio,Fietz,Pollen,Miller,Johnson	5
NCAPH	Florio,Fietz,Pollen,Miller,Johnson	5
NDC80	Florio,Fietz,Pollen,Miller,Johnson	5
NDE1	Florio,Fietz,Pollen,Miller,Johnson	5
NEDD1	Florio,Fietz,Pollen,Miller,Johnson	5
NEDD4	Florio,Fietz,Pollen,Miller,Johnson	5
NEIL3	Florio,Fietz,Pollen,Miller,Johnson	5
NEK2	Florio,Fietz,Pollen,Miller,Johnson	5
NEK7	Florio,Fietz,Pollen,Miller,Johnson	5
NEMP1	Florio,Fietz,Pollen,Miller,Johnson	5
NEUROD4	Florio,Fietz,Pollen,Miller,Johnson	5
NOD1	Florio,Fietz,Pollen,Miller,Johnson	5
NOTCH1	Florio,Fietz,Pollen,Miller,Johnson	5
NOTCH2	Florio,Fietz,Pollen,Miller,Johnson	5
NPAS3	Florio,Fietz,Pollen,Miller,Johnson	5
NPHP1	Florio,Fietz,Pollen,Miller,Johnson	5
NR2E1	Florio,Fietz,Pollen,Miller,Johnson	5
NRG1	Florio,Fietz,Pollen,Miller,Johnson	5
NSUN7	Florio,Fietz,Pollen,Miller,Johnson	5
NUAK2	Florio,Fietz,Pollen,Miller,Johnson	5
NUF2	Florio,Fietz,Pollen,Miller,Johnson	5
NUP210	Florio,Fietz,Pollen,Miller,Johnson	5
NUP37	Florio,Fietz,Pollen,Miller,Johnson	5
NUSAP1	Florio,Fietz,Pollen,Miller,Johnson	5
NXT2	Florio,Fietz,Pollen,Miller,Johnson	5
OAS3	Florio,Fietz,Pollen,Miller,Johnson	5
OIP5	Florio,Fietz,Pollen,Miller,Johnson	5
ORC1	Florio,Fietz,Pollen,Miller,Johnson	5
P4HA1	Florio,Fietz,Pollen,Miller,Johnson	5
PAICS	Florio,Fietz,Pollen,Miller,Johnson	5
PALLD	Florio,Fietz,Pollen,Miller,Johnson	5
PARP14	Florio,Fietz,Pollen,Miller,Johnson	5
PARP4	Florio,Fietz,Pollen,Miller,Johnson	5
PARP9	Florio,Fietz,Pollen,Miller,Johnson	5
PARPBP	Florio,Fietz,Pollen,Miller,Johnson	5
PARVA	Florio,Fietz,Pollen,Miller,Johnson	5
PAX6	Florio,Fietz,Pollen,Miller,Johnson	5
PAXIP1	Florio,Fietz,Pollen,Miller,Johnson	5
PBK	Florio,Fietz,Pollen,Miller,Johnson	5
PCBD1	Florio,Fietz,Pollen,Miller,Johnson	5
PCBD2	Florio,Fietz,Pollen,Miller,Johnson	5
PCGF5	Florio,Fietz,Pollen,Miller,Johnson	5
PCLAF	Florio,Fietz,Pollen,Miller,Johnson	5
PDGFD	Florio,Fietz,Pollen,Miller,Johnson	5
PDGFRB	Florio,Fietz,Pollen,Miller,Johnson	5
PDLIM1	Florio,Fietz,Pollen,Miller,Johnson	5
PDLIM3	Florio,Fietz,Pollen,Miller,Johnson	5
PDLIM5	Florio,Fietz,Pollen,Miller,Johnson	5
PDPN	Florio,Fietz,Pollen,Miller,Johnson	5
PEA15	Florio,Fietz,Pollen,Miller,Johnson	5
PEX2	Florio,Fietz,Pollen,Miller,Johnson	5
PGM1	Florio,Fietz,Pollen,Miller,Johnson	5
PGM2	Florio,Fietz,Pollen,Miller,Johnson	5
PHF11	Florio,Fietz,Pollen,Miller,Johnson	5
PHF19	Florio,Fietz,Pollen,Miller,Johnson	5
PHGDH	Florio,Fietz,Pollen,Miller,Johnson	5
PHLDA1	Florio,Fietz,Pollen,Miller,Johnson	5
PHLPP1	Florio,Fietz,Pollen,Miller,Johnson	5
PI4K2B	Florio,Fietz,Pollen,Miller,Johnson	5
PIF1	Florio,Fietz,Pollen,Miller,Johnson	5
PIMREG	Florio,Fietz,Pollen,Miller,Johnson	5
PLAT	Florio,Fietz,Pollen,Miller,Johnson	5
PLCE1	Florio,Fietz,Pollen,Miller,Johnson	5
PLCH1	Florio,Fietz,Pollen,Miller,Johnson	5
PLEKHB1	Florio,Fietz,Pollen,Miller,Johnson	5
PLEKHG1	Florio,Fietz,Pollen,Miller,Johnson	5
PLIN3	Florio,Fietz,Pollen,Miller,Johnson	5
PLK1	Florio,Fietz,Pollen,Miller,Johnson	5
PLK4	Florio,Fietz,Pollen,Miller,Johnson	5
PLOD2	Florio,Fietz,Pollen,Miller,Johnson	5
PLPP3	Florio,Fietz,Pollen,Miller,Johnson	5
PM20D2	Florio,Fietz,Pollen,Miller,Johnson	5
PMP22	Florio,Fietz,Pollen,Miller,Johnson	5
POC1A	Florio,Fietz,Pollen,Miller,Johnson	5
POLA2	Florio,Fietz,Pollen,Miller,Johnson	5
POLE2	Florio,Fietz,Pollen,Miller,Johnson	5
POLQ	Florio,Fietz,Pollen,Miller,Johnson	5
PON2	Florio,Fietz,Pollen,Miller,Johnson	5
PPARGC1A	Florio,Fietz,Pollen,Miller,Johnson	5
PPP1R17	Florio,Fietz,Pollen,Miller,Johnson	5
PRC1	Florio,Fietz,Pollen,Miller,Johnson	5
PRDM16	Florio,Fietz,Pollen,Miller,Johnson	5
PREX2	Florio,Fietz,Pollen,Miller,Johnson	5
PROM1	Florio,Fietz,Pollen,Miller,Johnson	5
PSAT1	Florio,Fietz,Pollen,Miller,Johnson	5
PSMB8	Florio,Fietz,Pollen,Miller,Johnson	5
PSRC1	Florio,Fietz,Pollen,Miller,Johnson	5
PTN	Florio,Fietz,Pollen,Miller,Johnson	5
PTTG1	Florio,Fietz,Pollen,Miller,Johnson	5
QKI	Florio,Fietz,Pollen,Miller,Johnson	5
RAB31	Florio,Fietz,Pollen,Miller,Johnson	5
RAB36	Florio,Fietz,Pollen,Miller,Johnson	5
RACGAP1	Florio,Fietz,Pollen,Miller,Johnson	5
RAD51	Florio,Fietz,Pollen,Miller,Johnson	5
RAD51AP1	Florio,Fietz,Pollen,Miller,Johnson	5
RAD54L	Florio,Fietz,Pollen,Miller,Johnson	5
RARRES2	Florio,Fietz,Pollen,Miller,Johnson	5
RASSF8	Florio,Fietz,Pollen,Miller,Johnson	5
RBBP8	Florio,Fietz,Pollen,Miller,Johnson	5
RCN1	Florio,Fietz,Pollen,Miller,Johnson	5
REST	Florio,Fietz,Pollen,Miller,Johnson	5
RFC3	Florio,Fietz,Pollen,Miller,Johnson	5
RFTN2	Florio,Fietz,Pollen,Miller,Johnson	5
RFX4	Florio,Fietz,Pollen,Miller,Johnson	5
RGS16	Florio,Fietz,Pollen,Miller,Johnson	5
RGS20	Florio,Fietz,Pollen,Miller,Johnson	5
RGS3	Florio,Fietz,Pollen,Miller,Johnson	5
RHOC	Florio,Fietz,Pollen,Miller,Johnson	5
RHOJ	Florio,Fietz,Pollen,Miller,Johnson	5
RHPN2	Florio,Fietz,Pollen,Miller,Johnson	5
RPS27L	Florio,Fietz,Pollen,Miller,Johnson	5
RRM1	Florio,Fietz,Pollen,Miller,Johnson	5
RRM2	Florio,Fietz,Pollen,Miller,Johnson	5
RTKN2	Florio,Fietz,Pollen,Miller,Johnson	5
S100A6	Florio,Fietz,Pollen,Miller,Johnson	5
S1PR1	Florio,Fietz,Pollen,Miller,Johnson	5
SALL1	Florio,Fietz,Pollen,Miller,Johnson	5
SALL3	Florio,Fietz,Pollen,Miller,Johnson	5
SCARA3	Florio,Fietz,Pollen,Miller,Johnson	5
SCRG1	Florio,Fietz,Pollen,Miller,Johnson	5
SDC2	Florio,Fietz,Pollen,Miller,Johnson	5
SDC4	Florio,Fietz,Pollen,Miller,Johnson	5
SELENBP1	Florio,Fietz,Pollen,Miller,Johnson	5
SELENOP	Florio,Fietz,Pollen,Miller,Johnson	5
SEMA5A	Florio,Fietz,Pollen,Miller,Johnson	5
SERPINB6	Florio,Fietz,Pollen,Miller,Johnson	5
SERPINH1	Florio,Fietz,Pollen,Miller,Johnson	5
SFRP1	Florio,Fietz,Pollen,Miller,Johnson	5
SFRP2	Florio,Fietz,Pollen,Miller,Johnson	5
SFXN5	Florio,Fietz,Pollen,Miller,Johnson	5
SGO2	Florio,Fietz,Pollen,Miller,Johnson	5
SHCBP1	Florio,Fietz,Pollen,Miller,Johnson	5
SHMT2	Florio,Fietz,Pollen,Miller,Johnson	5
SHROOM3	Florio,Fietz,Pollen,Miller,Johnson	5
SKA1	Florio,Fietz,Pollen,Miller,Johnson	5
SKA3	Florio,Fietz,Pollen,Miller,Johnson	5
SKP2	Florio,Fietz,Pollen,Miller,Johnson	5
SLC15A2	Florio,Fietz,Pollen,Miller,Johnson	5
SLC18B1	Florio,Fietz,Pollen,Miller,Johnson	5
SLC1A3	Florio,Fietz,Pollen,Miller,Johnson	5
SLC25A18	Florio,Fietz,Pollen,Miller,Johnson	5
SLC38A3	Florio,Fietz,Pollen,Miller,Johnson	5
SLC9A3R1	Florio,Fietz,Pollen,Miller,Johnson	5
SLCO1C1	Florio,Fietz,Pollen,Miller,Johnson	5
SLITRK2	Florio,Fietz,Pollen,Miller,Johnson	5
SMAD3	Florio,Fietz,Pollen,Miller,Johnson	5
SMC2	Florio,Fietz,Pollen,Miller,Johnson	5
SMC4	Florio,Fietz,Pollen,Miller,Johnson	5
SMIM3	Florio,Fietz,Pollen,Miller,Johnson	5
SOAT1	Florio,Fietz,Pollen,Miller,Johnson	5
SOX2	Florio,Fietz,Pollen,Miller,Johnson	5
SOX21	Florio,Fietz,Pollen,Miller,Johnson	5
SOX3	Florio,Fietz,Pollen,Miller,Johnson	5
SOX6	Florio,Fietz,Pollen,Miller,Johnson	5
SOX9	Florio,Fietz,Pollen,Miller,Johnson	5
SP1	Florio,Fietz,Pollen,Miller,Johnson	5
SPAG5	Florio,Fietz,Pollen,Miller,Johnson	5
SPARC	Florio,Fietz,Pollen,Miller,Johnson	5
SPATA6	Florio,Fietz,Pollen,Miller,Johnson	5
SPC24	Florio,Fietz,Pollen,Miller,Johnson	5
SPC25	Florio,Fietz,Pollen,Miller,Johnson	5
SPECC1	Florio,Fietz,Pollen,Miller,Johnson	5
SPTSSA	Florio,Fietz,Pollen,Miller,Johnson	5
SRI	Florio,Fietz,Pollen,Miller,Johnson	5
ST5	Florio,Fietz,Pollen,Miller,Johnson	5
STIL	Florio,Fietz,Pollen,Miller,Johnson	5
STK33	Florio,Fietz,Pollen,Miller,Johnson	5
STK39	Florio,Fietz,Pollen,Miller,Johnson	5
STOM	Florio,Fietz,Pollen,Miller,Johnson	5
STON2	Florio,Fietz,Pollen,Miller,Johnson	5
STOX1	Florio,Fietz,Pollen,Miller,Johnson	5
STXBP3	Florio,Fietz,Pollen,Miller,Johnson	5
STXBP6	Florio,Fietz,Pollen,Miller,Johnson	5
SUCLG2	Florio,Fietz,Pollen,Miller,Johnson	5
SULT1C4	Florio,Fietz,Pollen,Miller,Johnson	5
SWAP70	Florio,Fietz,Pollen,Miller,Johnson	5
SYT17	Florio,Fietz,Pollen,Miller,Johnson	5
SYTL4	Florio,Fietz,Pollen,Miller,Johnson	5
TACC3	Florio,Fietz,Pollen,Miller,Johnson	5
TAGLN2	Florio,Fietz,Pollen,Miller,Johnson	5
TANC1	Florio,Fietz,Pollen,Miller,Johnson	5
TBC1D1	Florio,Fietz,Pollen,Miller,Johnson	5
TBL1X	Florio,Fietz,Pollen,Miller,Johnson	5
TCF19	Florio,Fietz,Pollen,Miller,Johnson	5
TCF7L1	Florio,Fietz,Pollen,Miller,Johnson	5
TCF7L2	Florio,Fietz,Pollen,Miller,Johnson	5
TCTN3	Florio,Fietz,Pollen,Miller,Johnson	5
TEAD1	Florio,Fietz,Pollen,Miller,Johnson	5
TEAD2	Florio,Fietz,Pollen,Miller,Johnson	5
TFAP2C	Florio,Fietz,Pollen,Miller,Johnson	5
TFPI	Florio,Fietz,Pollen,Miller,Johnson	5
TGDS	Florio,Fietz,Pollen,Miller,Johnson	5
TGIF1	Florio,Fietz,Pollen,Miller,Johnson	5
TGIF2	Florio,Fietz,Pollen,Miller,Johnson	5
THSD1	Florio,Fietz,Pollen,Miller,Johnson	5
TIMELESS	Florio,Fietz,Pollen,Miller,Johnson	5
TIMP1	Florio,Fietz,Pollen,Miller,Johnson	5
TIMP3	Florio,Fietz,Pollen,Miller,Johnson	5
TK1	Florio,Fietz,Pollen,Miller,Johnson	5
TKTL1	Florio,Fietz,Pollen,Miller,Johnson	5
TMEM132B	Florio,Fietz,Pollen,Miller,Johnson	5
TMEM170A	Florio,Fietz,Pollen,Miller,Johnson	5
TMEM231	Florio,Fietz,Pollen,Miller,Johnson	5
TMEM47	Florio,Fietz,Pollen,Miller,Johnson	5
TMPRSS5	Florio,Fietz,Pollen,Miller,Johnson	5
TMTC2	Florio,Fietz,Pollen,Miller,Johnson	5
TMX1	Florio,Fietz,Pollen,Miller,Johnson	5
TNC	Florio,Fietz,Pollen,Miller,Johnson	5
TNFRSF19	Florio,Fietz,Pollen,Miller,Johnson	5
TOP2A	Florio,Fietz,Pollen,Miller,Johnson	5
TP53I3	Florio,Fietz,Pollen,Miller,Johnson	5
TPM2	Florio,Fietz,Pollen,Miller,Johnson	5
TPX2	Florio,Fietz,Pollen,Miller,Johnson	5
TRAF3IP2	Florio,Fietz,Pollen,Miller,Johnson	5
TRAM2	Florio,Fietz,Pollen,Miller,Johnson	5
TRIM59	Florio,Fietz,Pollen,Miller,Johnson	5
TRIM9	Florio,Fietz,Pollen,Miller,Johnson	5
TROAP	Florio,Fietz,Pollen,Miller,Johnson	5
TRPS1	Florio,Fietz,Pollen,Miller,Johnson	5
TSPAN12	Florio,Fietz,Pollen,Miller,Johnson	5
TSPAN6	Florio,Fietz,Pollen,Miller,Johnson	5
TTC23	Florio,Fietz,Pollen,Miller,Johnson	5
TTC8	Florio,Fietz,Pollen,Miller,Johnson	5
TTK	Florio,Fietz,Pollen,Miller,Johnson	5
TTYH1	Florio,Fietz,Pollen,Miller,Johnson	5
TWSG1	Florio,Fietz,Pollen,Miller,Johnson	5
TYMS	Florio,Fietz,Pollen,Miller,Johnson	5
UBE2C	Florio,Fietz,Pollen,Miller,Johnson	5
UGT8	Florio,Fietz,Pollen,Miller,Johnson	5
USP18	Florio,Fietz,Pollen,Miller,Johnson	5
VANGL1	Florio,Fietz,Pollen,Miller,Johnson	5
VAT1L	Florio,Fietz,Pollen,Miller,Johnson	5
VCAM1	Florio,Fietz,Pollen,Miller,Johnson	5
VCL	Florio,Fietz,Pollen,Miller,Johnson	5
VEGFA	Florio,Fietz,Pollen,Miller,Johnson	5
VEPH1	Florio,Fietz,Pollen,Miller,Johnson	5
VIM	Florio,Fietz,Pollen,Miller,Johnson	5
VSIG10	Florio,Fietz,Pollen,Miller,Johnson	5
WDHD1	Florio,Fietz,Pollen,Miller,Johnson	5
WDR76	Florio,Fietz,Pollen,Miller,Johnson	5
WEE1	Florio,Fietz,Pollen,Miller,Johnson	5
WSCD1	Florio,Fietz,Pollen,Miller,Johnson	5
XRCC2	Florio,Fietz,Pollen,Miller,Johnson	5
YAP1	Florio,Fietz,Pollen,Miller,Johnson	5
ZC3HAV1	Florio,Fietz,Pollen,Miller,Johnson	5
ZFHX4	Florio,Fietz,Pollen,Miller,Johnson	5
ZFP36L1	Florio,Fietz,Pollen,Miller,Johnson	5
ZFP36L2	Florio,Fietz,Pollen,Miller,Johnson	5
ZIC5	Florio,Fietz,Pollen,Miller,Johnson	5
ZNF367	Florio,Fietz,Pollen,Miller,Johnson	5
ZNF521	Florio,Fietz,Pollen,Miller,Johnson	5
ZWINT	Florio,Fietz,Pollen,Miller,Johnson	5
AASS	Fietz,Pollen,Miller,Johnson	4
ABCC4	Florio,Fietz,Pollen,Miller	4
ABHD15	Florio,Fietz,Miller,Johnson	4
ABHD4	Fietz,Pollen,Miller,Johnson	4
ABTB2	Florio,Fietz,Pollen,Miller	4
ACAA2	Florio,Fietz,Pollen,Miller	4
ACADL	Fietz,Pollen,Miller,Johnson	4
ACBD5	Fietz,Pollen,Miller,Johnson	4
ACBD7	Florio,Fietz,Pollen,Johnson	4
ACSBG1	Fietz,Pollen,Miller,Johnson	4
ACSF2	Florio,Fietz,Miller,Johnson	4
ACSS1	Florio,Fietz,Miller,Johnson	4
ACTL6A	Florio,Fietz,Pollen,Miller	4
ADGRG1	Florio,Fietz,Pollen,Miller	4
ADGRV1	Fietz,Pollen,Miller,Johnson	4
ADHFE1	Fietz,Pollen,Miller,Johnson	4
ADRB2	Fietz,Pollen,Miller,Johnson	4
ADSL	Florio,Fietz,Pollen,Miller	4
AEBP1	Florio,Fietz,Miller,Johnson	4
AEN	Florio,Fietz,Pollen,Miller	4
AGA	Fietz,Pollen,Miller,Johnson	4
AGTRAP	Florio,Fietz,Pollen,Johnson	4
AJUBA	Fietz,Pollen,Miller,Johnson	4
AKAP12	Fietz,Pollen,Miller,Johnson	4
ALDH6A1	Florio,Pollen,Miller,Johnson	4
ALDH7A1	Florio,Fietz,Pollen,Miller	4
ALDOC	Fietz,Pollen,Miller,Johnson	4
ALG8	Florio,Fietz,Pollen,Miller	4
AMMECR1	Florio,Fietz,Pollen,Miller	4
ANGPTL1	Fietz,Pollen,Miller,Johnson	4
ANKFN1	Florio,Fietz,Pollen,Miller	4
ANKRD35	Fietz,Pollen,Miller,Johnson	4
ANLN	Florio,Pollen,Miller,Johnson	4
ANO5	Florio,Fietz,Pollen,Miller	4
ANOS1	Fietz,Pollen,Miller,Johnson	4
APCDD1	Florio,Fietz,Pollen,Johnson	4
APOL2	Florio,Fietz,Pollen,Johnson	4
APOLD1	Florio,Fietz,Pollen,Johnson	4
ARAP2	Florio,Pollen,Miller,Johnson	4
ARHGAP11A	Florio,Fietz,Pollen,Johnson	4
ARHGAP11B	Florio,Fietz,Pollen,Johnson	4
ARHGAP18	Florio,Fietz,Pollen,Miller	4
ARHGAP31	Fietz,Pollen,Miller,Johnson	4
ARHGEF40	Fietz,Pollen,Miller,Johnson	4
ARHGEF6	Fietz,Pollen,Miller,Johnson	4
ARMC3	Florio,Fietz,Miller,Johnson	4
ASPH	Fietz,Pollen,Miller,Johnson	4
ASXL2	Florio,Fietz,Pollen,Miller	4
ATAD5	Florio,Fietz,Pollen,Miller	4
ATL3	Florio,Fietz,Pollen,Miller	4
ATP10D	Florio,Fietz,Miller,Johnson	4
ATP1B2	Fietz,Pollen,Miller,Johnson	4
ATP2B4	Fietz,Pollen,Miller,Johnson	4
ATRAID	Fietz,Pollen,Miller,Johnson	4
AURKB	Florio,Fietz,Pollen,Johnson	4
AZIN2	Florio,Fietz,Miller,Johnson	4
B2M	Fietz,Pollen,Miller,Johnson	4
B3GALNT2	Fietz,Pollen,Miller,Johnson	4
B3GLCT	Florio,Fietz,Miller,Johnson	4
B9D1	Fietz,Pollen,Miller,Johnson	4
BCKDHB	Fietz,Pollen,Miller,Johnson	4
BDH2	Florio,Fietz,Miller,Johnson	4
BHLHE40	Florio,Fietz,Pollen,Johnson	4
BMP7	Florio,Fietz,Pollen,Johnson	4
BMPR1B	Florio,Fietz,Pollen,Miller	4
BOC	Fietz,Pollen,Miller,Johnson	4
BRIP1	Florio,Pollen,Miller,Johnson	4
BTG2	Fietz,Pollen,Miller,Johnson	4
BTN3A2	Fietz,Pollen,Miller,Johnson	4
BUB1B	Florio,Pollen,Miller,Johnson	4
BVES	Florio,Fietz,Miller,Johnson	4
C17orf53	Florio,Fietz,Pollen,Miller	4
C18orf54	Florio,Fietz,Pollen,Miller	4
C1orf112	Florio,Fietz,Pollen,Miller	4
C1orf61	Florio,Fietz,Pollen,Miller	4
C1R	Florio,Fietz,Miller,Johnson	4
C1RL	Florio,Fietz,Pollen,Miller	4
C21orf58	Florio,Fietz,Pollen,Johnson	4
C2orf40	Florio,Fietz,Miller,Johnson	4
C2orf72	Fietz,Pollen,Miller,Johnson	4
C5orf49	Fietz,Pollen,Miller,Johnson	4
C9orf24	Fietz,Pollen,Miller,Johnson	4
CA2	Florio,Fietz,Pollen,Johnson	4
CALU	Fietz,Pollen,Miller,Johnson	4
CAPN2	Florio,Fietz,Pollen,Miller	4
CARD8	Florio,Fietz,Pollen,Miller	4
CASP6	Florio,Fietz,Pollen,Miller	4
CASQ1	Fietz,Pollen,Miller,Johnson	4
CCDC191	Fietz,Pollen,Miller,Johnson	4
CCDC8	Fietz,Pollen,Miller,Johnson	4
CCNB1IP1	Florio,Fietz,Pollen,Miller	4
CD164	Florio,Fietz,Pollen,Miller	4
CD44	Fietz,Pollen,Miller,Johnson	4
CD99	Florio,Fietz,Miller,Johnson	4
CDC14A	Florio,Fietz,Miller,Johnson	4
CDCA4	Florio,Fietz,Pollen,Miller	4
CDCA7L	Florio,Pollen,Miller,Johnson	4
CDK1	Florio,Fietz,Pollen,Johnson	4
CDON	Fietz,Pollen,Miller,Johnson	4
CDT1	Fietz,Pollen,Miller,Johnson	4
CENPC	Florio,Fietz,Pollen,Miller	4
CENPJ	Florio,Fietz,Pollen,Miller	4
CENPL	Florio,Fietz,Pollen,Miller	4
CENPN	Florio,Fietz,Pollen,Johnson	4
CENPO	Florio,Fietz,Pollen,Miller	4
CENPW	Florio,Fietz,Pollen,Miller	4
CEP112	Florio,Fietz,Pollen,Miller	4
CEP135	Fietz,Pollen,Miller,Johnson	4
CEP192	Florio,Fietz,Pollen,Miller	4
CEP70	Florio,Fietz,Pollen,Miller	4
CEP83	Fietz,Pollen,Miller,Johnson	4
CGRRF1	Florio,Fietz,Pollen,Miller	4
CHD1L	Florio,Fietz,Pollen,Miller	4
CHD7	Florio,Fietz,Pollen,Miller	4
CHST14	Fietz,Pollen,Miller,Johnson	4
CIT	Fietz,Pollen,Miller,Johnson	4
CLSPN	Florio,Fietz,Pollen,Johnson	4
CMTM3	Fietz,Pollen,Miller,Johnson	4
CNGA3	Florio,Fietz,Miller,Johnson	4
CNKSR3	Florio,Fietz,Pollen,Miller	4
CNTRL	Florio,Fietz,Pollen,Miller	4
COL1A2	Florio,Fietz,Pollen,Johnson	4
COL27A1	Florio,Fietz,Miller,Johnson	4
COL5A1	Fietz,Pollen,Miller,Johnson	4
COL5A2	Florio,Fietz,Pollen,Johnson	4
CRHR2	Florio,Fietz,Pollen,Johnson	4
CRYAB	Florio,Pollen,Miller,Johnson	4
CSF1	Florio,Fietz,Pollen,Johnson	4
CSRP1	Florio,Fietz,Pollen,Johnson	4
CST3	Fietz,Pollen,Miller,Johnson	4
CTDSP1	Fietz,Pollen,Miller,Johnson	4
CTDSP2	Florio,Fietz,Pollen,Miller	4
CTNNAL1	Florio,Fietz,Miller,Johnson	4
CUTC	Fietz,Pollen,Miller,Johnson	4
CXorf57	Fietz,Pollen,Miller,Johnson	4
CYP27C1	Florio,Fietz,Miller,Johnson	4
CYP39A1	Florio,Fietz,Pollen,Miller	4
CYYR1	Fietz,Pollen,Miller,Johnson	4
DACH1	Fietz,Pollen,Miller,Johnson	4
DAG1	Fietz,Pollen,Miller,Johnson	4
DBF4	Florio,Fietz,Pollen,Miller	4
DDIT3	Fietz,Pollen,Miller,Johnson	4
DDX39A	Florio,Fietz,Pollen,Miller	4
DECR1	Fietz,Pollen,Miller,Johnson	4
DEPDC1B	Florio,Fietz,Pollen,Miller	4
DHRS3	Fietz,Pollen,Miller,Johnson	4
DHRS7	Florio,Fietz,Pollen,Miller	4
DHTKD1	Fietz,Pollen,Miller,Johnson	4
DIAPH3	Florio,Fietz,Pollen,Miller	4
DIO2	Fietz,Pollen,Miller,Johnson	4
DLL1	Fietz,Pollen,Miller,Johnson	4
DNAJC1	Florio,Fietz,Miller,Johnson	4
DNAJC24	Florio,Fietz,Miller,Johnson	4
DPY19L4	Fietz,Pollen,Miller,Johnson	4
DSC3	Florio,Fietz,Miller,Johnson	4
DTX3L	Florio,Pollen,Miller,Johnson	4
DTYMK	Florio,Fietz,Pollen,Miller	4
DUT	Fietz,Pollen,Miller,Johnson	4
DYRK4	Fietz,Pollen,Miller,Johnson	4
DZIP1L	Fietz,Pollen,Miller,Johnson	4
E2F5	Fietz,Pollen,Miller,Johnson	4
ECHDC2	Fietz,Pollen,Miller,Johnson	4
ECI2	Florio,Fietz,Pollen,Miller	4
EEPD1	Fietz,Pollen,Miller,Johnson	4
EFCAB1	Florio,Fietz,Miller,Johnson	4
EFCAB11	Florio,Fietz,Pollen,Miller	4
EFCAB2	Florio,Fietz,Pollen,Miller	4
ELOVL1	Florio,Fietz,Pollen,Miller	4
EMP2	Florio,Pollen,Miller,Johnson	4
EMX2	Florio,Fietz,Pollen,Miller	4
ENO1	Fietz,Pollen,Miller,Johnson	4
ENPP2	Fietz,Pollen,Miller,Johnson	4
EPHA2	Florio,Fietz,Pollen,Johnson	4
EPHB4	Florio,Fietz,Pollen,Johnson	4
ERAP1	Fietz,Pollen,Miller,Johnson	4
ERBB2	Fietz,Pollen,Miller,Johnson	4
EVA1C	Florio,Fietz,Pollen,Johnson	4
FABP7	Florio,Pollen,Miller,Johnson	4
FAIM	Florio,Fietz,Pollen,Miller	4
FAM117A	Fietz,Pollen,Miller,Johnson	4
FAM210B	Florio,Fietz,Pollen,Miller	4
FAM69C	Fietz,Pollen,Miller,Johnson	4
FAM72B	Florio,Fietz,Pollen,Johnson	4
FAM84B	Fietz,Pollen,Miller,Johnson	4
FANCG	Florio,Fietz,Pollen,Miller	4
FANCM	Florio,Fietz,Pollen,Miller	4
FAT1	Fietz,Pollen,Miller,Johnson	4
FGFR1	Florio,Fietz,Pollen,Miller	4
FGFR3	Florio,Fietz,Pollen,Miller	4
FGFRL1	Florio,Fietz,Pollen,Johnson	4
FKBP10	Fietz,Pollen,Miller,Johnson	4
FLOT2	Florio,Fietz,Pollen,Miller	4
FN1	Florio,Fietz,Pollen,Johnson	4
FNDC3B	Florio,Fietz,Pollen,Johnson	4
FUCA2	Fietz,Pollen,Miller,Johnson	4
FUT8	Florio,Fietz,Pollen,Miller	4
FXN	Florio,Pollen,Miller,Johnson	4
FZD6	Florio,Fietz,Miller,Johnson	4
GAB1	Fietz,Pollen,Miller,Johnson	4
GADD45A	Fietz,Pollen,Miller,Johnson	4
GALNT16	Fietz,Pollen,Miller,Johnson	4
GAPDH	Florio,Fietz,Pollen,Miller	4
GAREM2	Florio,Fietz,Pollen,Johnson	4
GAS2L3	Florio,Fietz,Pollen,Miller	4
GCA	Fietz,Pollen,Miller,Johnson	4
GINS3	Florio,Pollen,Miller,Johnson	4
GLTP	Fietz,Pollen,Miller,Johnson	4
GLUD1	Fietz,Pollen,Miller,Johnson	4
GNG11	Florio,Fietz,Pollen,Johnson	4
GORAB	Florio,Fietz,Pollen,Miller	4
GPC6	Florio,Fietz,Pollen,Miller	4
GPR156	Florio,Fietz,Pollen,Johnson	4
GPR180	Fietz,Pollen,Miller,Johnson	4
GSTM4	Fietz,Pollen,Miller,Johnson	4
GXYLT1	Florio,Fietz,Pollen,Johnson	4
GYPC	Fietz,Pollen,Miller,Johnson	4
H1F0	Fietz,Pollen,Miller,Johnson	4
H2AFZ	Florio,Fietz,Pollen,Miller	4
HADHA	Florio,Fietz,Pollen,Miller	4
HAPLN1	Florio,Pollen,Miller,Johnson	4
HASPIN	Fietz,Pollen,Miller,Johnson	4
HAUS4	Fietz,Pollen,Miller,Johnson	4
HAUS8	Florio,Fietz,Pollen,Miller	4
HDAC1	Florio,Fietz,Pollen,Miller	4
HEATR5A	Fietz,Pollen,Miller,Johnson	4
HEPH	Florio,Fietz,Miller,Johnson	4
HERC6	Fietz,Pollen,Miller,Johnson	4
HEY1	Fietz,Pollen,Miller,Johnson	4
HIST1H2AC	Fietz,Pollen,Miller,Johnson	4
HIST1H2BK	Fietz,Pollen,Miller,Johnson	4
HKDC1	Fietz,Pollen,Miller,Johnson	4
HLA-A	Fietz,Pollen,Miller,Johnson	4
HLA-B	Fietz,Pollen,Miller,Johnson	4
HLA-C	Fietz,Pollen,Miller,Johnson	4
HMGA2	Florio,Fietz,Miller,Johnson	4
HMGN3	Florio,Fietz,Pollen,Miller	4
HNMT	Fietz,Pollen,Miller,Johnson	4
HSD17B12	Fietz,Pollen,Miller,Johnson	4
HSPA2	Florio,Fietz,Miller,Johnson	4
HTR2A	Florio,Fietz,Pollen,Johnson	4
HTRA1	Fietz,Pollen,Miller,Johnson	4
IFI6	Fietz,Pollen,Miller,Johnson	4
IFIT1	Fietz,Pollen,Miller,Johnson	4
IFITM3	Florio,Fietz,Pollen,Johnson	4
IFT57	Fietz,Pollen,Miller,Johnson	4
IGDCC4	Florio,Fietz,Pollen,Miller	4
IGFBP4	Florio,Fietz,Pollen,Johnson	4
IKBIP	Florio,Fietz,Pollen,Miller	4
IL13RA2	Florio,Fietz,Pollen,Miller	4
IL6ST	Fietz,Pollen,Miller,Johnson	4
ILDR2	Florio,Fietz,Pollen,Johnson	4
ILK	Florio,Fietz,Pollen,Miller	4
IMPA2	Florio,Fietz,Miller,Johnson	4
INTS14	Florio,Fietz,Pollen,Miller	4
INTU	Fietz,Pollen,Miller,Johnson	4
IQGAP3	Florio,Fietz,Pollen,Johnson	4
ITGB1	Fietz,Pollen,Miller,Johnson	4
ITPKB	Florio,Fietz,Pollen,Johnson	4
IVD	Florio,Fietz,Pollen,Miller	4
JAM3	Fietz,Pollen,Miller,Johnson	4
JUN	Florio,Fietz,Pollen,Miller	4
KCNK10	Fietz,Pollen,Miller,Johnson	4
KCTD9	Florio,Fietz,Pollen,Miller	4
KDELC2	Florio,Fietz,Pollen,Johnson	4
KIAA1147	Fietz,Pollen,Miller,Johnson	4
KIF14	Florio,Pollen,Miller,Johnson	4
KIF20B	Florio,Fietz,Pollen,Miller	4
KIF22	Florio,Fietz,Pollen,Miller	4
KIFC1	Florio,Fietz,Miller,Johnson	4
KLHL21	Fietz,Pollen,Miller,Johnson	4
KNSTRN	Florio,Fietz,Pollen,Miller	4
L3HYPDH	Fietz,Pollen,Miller,Johnson	4
LAMA3	Fietz,Pollen,Miller,Johnson	4
LAMC1	Florio,Fietz,Pollen,Miller	4
LAPTM4B	Fietz,Pollen,Miller,Johnson	4
LBR	Florio,Fietz,Pollen,Miller	4
LDHA	Fietz,Pollen,Miller,Johnson	4
LDLR	Florio,Fietz,Pollen,Miller	4
LFNG	Florio,Fietz,Miller,Johnson	4
LGALS3	Fietz,Pollen,Miller,Johnson	4
LIN9	Florio,Fietz,Pollen,Miller	4
LMCD1	Florio,Fietz,Pollen,Miller	4
LMNB1	Florio,Fietz,Pollen,Miller	4
LMNB2	Florio,Fietz,Pollen,Miller	4
LMO2	Florio,Fietz,Pollen,Johnson	4
LPAR1	Florio,Fietz,Pollen,Johnson	4
LPAR4	Fietz,Pollen,Miller,Johnson	4
LRP10	Florio,Fietz,Miller,Johnson	4
LRRC10B	Florio,Fietz,Miller,Johnson	4
LRRC3B	Fietz,Pollen,Miller,Johnson	4
LRRTM3	Fietz,Pollen,Miller,Johnson	4
LXN	Fietz,Pollen,Miller,Johnson	4
LYN	Fietz,Pollen,Miller,Johnson	4
LYPD1	Florio,Fietz,Pollen,Johnson	4
MAP3K1	Florio,Fietz,Miller,Johnson	4
MAP3K5	Fietz,Pollen,Miller,Johnson	4
MAP7D3	Florio,Fietz,Pollen,Johnson	4
MARVELD1	Fietz,Pollen,Miller,Johnson	4
MAST4	Fietz,Pollen,Miller,Johnson	4
MASTL	Fietz,Pollen,Miller,Johnson	4
MCAM	Florio,Fietz,Pollen,Johnson	4
MCCC2	Fietz,Pollen,Miller,Johnson	4
MDK	Florio,Fietz,Pollen,Miller	4
MED12L	Fietz,Pollen,Miller,Johnson	4
MEIS1	Florio,Fietz,Pollen,Miller	4
MEST	Fietz,Pollen,Miller,Johnson	4
METAP1D	Florio,Fietz,Pollen,Miller	4
METRN	Florio,Fietz,Miller,Johnson	4
METTL7A	Fietz,Pollen,Miller,Johnson	4
MFGE8	Florio,Fietz,Miller,Johnson	4
MFNG	Florio,Fietz,Miller,Johnson	4
MICA	Florio,Fietz,Miller,Johnson	4
MID1	Fietz,Pollen,Miller,Johnson	4
MID1IP1	Fietz,Pollen,Miller,Johnson	4
MIS12	Florio,Fietz,Pollen,Miller	4
MIS18A	Florio,Fietz,Pollen,Miller	4
MOB3B	Florio,Fietz,Pollen,Miller	4
MPDZ	Florio,Fietz,Pollen,Miller	4
MPPED2	Florio,Fietz,Pollen,Miller	4
MRC2	Fietz,Pollen,Miller,Johnson	4
MSH5	Florio,Fietz,Miller,Johnson	4
MSRB3	Florio,Fietz,Pollen,Miller	4
MTFR2	Fietz,Pollen,Miller,Johnson	4
MTTP	Fietz,Pollen,Miller,Johnson	4
MXD3	Fietz,Pollen,Miller,Johnson	4
MYBL1	Fietz,Pollen,Miller,Johnson	4
MYL12A	Florio,Fietz,Pollen,Johnson	4
NACC2	Florio,Fietz,Miller,Johnson	4
NAGA	Florio,Fietz,Miller,Johnson	4
NCAPG	Fietz,Pollen,Miller,Johnson	4
NEUROG1	Fietz,Pollen,Miller,Johnson	4
NFATC4	Florio,Fietz,Pollen,Johnson	4
NFE2L2	Fietz,Pollen,Miller,Johnson	4
NID1	Florio,Fietz,Pollen,Johnson	4
NLGN4X	Florio,Fietz,Pollen,Miller	4
NLRX1	Florio,Pollen,Miller,Johnson	4
NMU	Florio,Fietz,Pollen,Miller	4
NOG	Florio,Fietz,Pollen,Johnson	4
NOTCH3	Florio,Fietz,Pollen,Johnson	4
NR4A1	Fietz,Pollen,Miller,Johnson	4
NUDT7	Fietz,Pollen,Miller,Johnson	4
OAF	Florio,Fietz,Miller,Johnson	4
OAT	Fietz,Pollen,Miller,Johnson	4
ODF2	Florio,Fietz,Pollen,Miller	4
ORAI3	Florio,Fietz,Pollen,Miller	4
ORC6	Florio,Fietz,Pollen,Johnson	4
OTX1	Fietz,Pollen,Miller,Johnson	4
OXR1	Fietz,Pollen,Miller,Johnson	4
OXTR	Fietz,Pollen,Miller,Johnson	4
P3H2	Fietz,Pollen,Miller,Johnson	4
PABPC1L	Fietz,Pollen,Miller,Johnson	4
PAQR8	Fietz,Pollen,Miller,Johnson	4
PARD3	Florio,Fietz,Pollen,Miller	4
PARD3B	Florio,Fietz,Pollen,Miller	4
PAWR	Fietz,Pollen,Miller,Johnson	4
PBXIP1	Fietz,Pollen,Miller,Johnson	4
PCNA	Florio,Fietz,Miller,Johnson	4
PDIA6	Florio,Fietz,Pollen,Miller	4
PENK	Florio,Fietz,Pollen,Miller	4
PER3	Fietz,Pollen,Miller,Johnson	4
PHIP	Florio,Fietz,Pollen,Miller	4
PIAS3	Florio,Fietz,Pollen,Miller	4
PIM1	Fietz,Pollen,Miller,Johnson	4
PKN3	Fietz,Pollen,Miller,Johnson	4
PLAG1	Florio,Fietz,Miller,Johnson	4
PLEKHA7	Fietz,Pollen,Miller,Johnson	4
PLIN2	Fietz,Pollen,Miller,Johnson	4
PLIN5	Florio,Fietz,Miller,Johnson	4
PLP2	Fietz,Pollen,Miller,Johnson	4
PLSCR1	Fietz,Pollen,Miller,Johnson	4
PLTP	Fietz,Pollen,Miller,Johnson	4
PLXNC1	Fietz,Pollen,Miller,Johnson	4
PMP2	Florio,Pollen,Miller,Johnson	4
POLA1	Florio,Fietz,Pollen,Miller	4
POLD3	Florio,Pollen,Miller,Johnson	4
PPP1R3D	Fietz,Pollen,Miller,Johnson	4
PPWD1	Florio,Fietz,Pollen,Miller	4
PRDX6	Florio,Fietz,Pollen,Miller	4
PRR11	Florio,Fietz,Pollen,Johnson	4
PSMG1	Fietz,Pollen,Miller,Johnson	4
PTGR1	Fietz,Pollen,Miller,Johnson	4
PTK7	Fietz,Pollen,Miller,Johnson	4
PTPN13	Fietz,Pollen,Miller,Johnson	4
PTPRG	Florio,Pollen,Miller,Johnson	4
PTPRM	Fietz,Pollen,Miller,Johnson	4
PTPRZ1	Fietz,Pollen,Miller,Johnson	4
PYGL	Fietz,Pollen,Miller,Johnson	4
QTRT2	Florio,Fietz,Pollen,Miller	4
RAB13	Florio,Fietz,Pollen,Johnson	4
RAB32	Fietz,Pollen,Miller,Johnson	4
RAB3GAP2	Florio,Fietz,Pollen,Miller	4
RAD51B	Florio,Fietz,Pollen,Miller	4
RAD54B	Florio,Fietz,Pollen,Miller	4
RASGRP1	Fietz,Pollen,Miller,Johnson	4
RBM20	Fietz,Pollen,Miller,Johnson	4
RBM23	Florio,Fietz,Pollen,Miller	4
RBM43	Florio,Fietz,Miller,Johnson	4
RBMS2	Florio,Fietz,Miller,Johnson	4
RCC1	Florio,Fietz,Pollen,Miller	4
REEP3	Florio,Fietz,Pollen,Miller	4
REXO2	Fietz,Pollen,Miller,Johnson	4
RFC2	Florio,Fietz,Pollen,Miller	4
RFC5	Florio,Fietz,Pollen,Miller	4
RFWD3	Florio,Fietz,Pollen,Miller	4
RFX2	Fietz,Pollen,Miller,Johnson	4
RHOQ	Fietz,Pollen,Miller,Johnson	4
RIDA	Fietz,Pollen,Miller,Johnson	4
RIOX2	Florio,Fietz,Miller,Johnson	4
RIPK2	Fietz,Pollen,Miller,Johnson	4
RMI2	Fietz,Pollen,Miller,Johnson	4
RNASEH2A	Florio,Fietz,Miller,Johnson	4
RNF168	Florio,Fietz,Pollen,Miller	4
RNF26	Florio,Fietz,Pollen,Miller	4
RPA1	Fietz,Pollen,Miller,Johnson	4
RPL22L1	Fietz,Pollen,Miller,Johnson	4
S100A16	Florio,Fietz,Pollen,Miller	4
S1PR3	Florio,Fietz,Pollen,Johnson	4
SAMD4A	Florio,Fietz,Pollen,Johnson	4
SAPCD2	Florio,Fietz,Pollen,Miller	4
SAT1	Florio,Fietz,Pollen,Miller	4
SCAF11	Florio,Fietz,Pollen,Miller	4
SERTAD4	Florio,Fietz,Pollen,Miller	4
SFR1	Florio,Fietz,Pollen,Miller	4
SGO1	Florio,Fietz,Pollen,Johnson	4
SH3BGRL	Fietz,Pollen,Miller,Johnson	4
SH3RF1	Florio,Fietz,Pollen,Miller	4
SHMT1	Fietz,Pollen,Miller,Johnson	4
SIRPA	Fietz,Pollen,Miller,Johnson	4
SLC16A1	Florio,Fietz,Pollen,Johnson	4
SLC16A9	Florio,Fietz,Pollen,Miller	4
SLC25A37	Florio,Fietz,Pollen,Johnson	4
SLC2A10	Fietz,Pollen,Miller,Johnson	4
SLC2A8	Fietz,Pollen,Miller,Johnson	4
SLC35F1	Florio,Fietz,Pollen,Johnson	4
SLC35G2	Florio,Fietz,Pollen,Miller	4
SLC4A2	Fietz,Pollen,Miller,Johnson	4
SLC4A4	Florio,Fietz,Pollen,Miller	4
SLC7A3	Florio,Fietz,Pollen,Miller	4
SMAD5	Fietz,Pollen,Miller,Johnson	4
SMO	Florio,Fietz,Pollen,Miller	4
SNCAIP	Florio,Fietz,Pollen,Miller	4
SNTG1	Florio,Fietz,Pollen,Miller	4
SNX17	Florio,Fietz,Pollen,Miller	4
SORD	Florio,Fietz,Pollen,Miller	4
SOX1	Florio,Fietz,Pollen,Miller	4
SOX8	Florio,Fietz,Pollen,Johnson	4
SP110	Fietz,Pollen,Miller,Johnson	4
SPA17	Fietz,Pollen,Miller,Johnson	4
SPARCL1	Florio,Fietz,Pollen,Johnson	4
SPART	Florio,Fietz,Pollen,Miller	4
SPDL1	Florio,Fietz,Pollen,Miller	4
SPICE1	Fietz,Pollen,Miller,Johnson	4
SPIN4	Florio,Fietz,Pollen,Miller	4
SPRY1	Florio,Fietz,Pollen,Miller	4
SPRY2	Florio,Fietz,Pollen,Johnson	4
SRBD1	Florio,Fietz,Pollen,Miller	4
STAG2	Fietz,Pollen,Miller,Johnson	4
STK17A	Fietz,Pollen,Miller,Johnson	4
STK17B	Fietz,Pollen,Miller,Johnson	4
STK3	Florio,Fietz,Pollen,Miller	4
STON1	Florio,Pollen,Miller,Johnson	4
SUMF1	Florio,Fietz,Pollen,Miller	4
SUOX	Florio,Fietz,Pollen,Miller	4
SUV39H1	Florio,Fietz,Pollen,Miller	4
SYPL1	Florio,Fietz,Pollen,Miller	4
TAF8	Florio,Fietz,Pollen,Johnson	4
TAPBP	Florio,Fietz,Pollen,Johnson	4
TBC1D2B	Fietz,Pollen,Miller,Johnson	4
TCIM	Florio,Fietz,Pollen,Miller	4
TDP1	Florio,Fietz,Pollen,Miller	4
TEAD3	Florio,Fietz,Pollen,Johnson	4
TEX9	Florio,Fietz,Pollen,Miller	4
TGFB1I1	Fietz,Pollen,Miller,Johnson	4
THBS2	Fietz,Pollen,Miller,Johnson	4
TICRR	Fietz,Pollen,Miller,Johnson	4
TIGD4	Florio,Pollen,Miller,Johnson	4
TJP1	Florio,Fietz,Pollen,Johnson	4
TJP2	Fietz,Pollen,Miller,Johnson	4
TMA16	Fietz,Pollen,Miller,Johnson	4
TMBIM1	Fietz,Pollen,Miller,Johnson	4
TMEM107	Fietz,Pollen,Miller,Johnson	4
TMEM116	Florio,Fietz,Pollen,Miller	4
TMEM123	Florio,Fietz,Pollen,Miller	4
TMEM216	Florio,Fietz,Pollen,Miller	4
TMEM237	Florio,Fietz,Pollen,Miller	4
TMEM67	Fietz,Pollen,Miller,Johnson	4
TMEM97	Florio,Fietz,Pollen,Miller	4
TMEM98	Florio,Fietz,Pollen,Miller	4
TMPO	Florio,Fietz,Pollen,Miller	4
TNFRSF11B	Florio,Pollen,Miller,Johnson	4
TNFRSF1A	Florio,Fietz,Pollen,Miller	4
TNS3	Florio,Fietz,Pollen,Johnson	4
TOB1	Florio,Fietz,Pollen,Miller	4
TOPBP1	Florio,Fietz,Pollen,Miller	4
TP53	Florio,Fietz,Pollen,Johnson	4
TP53I13	Fietz,Pollen,Miller,Johnson	4
TPI1	Fietz,Pollen,Miller,Johnson	4
TPP1	Fietz,Pollen,Miller,Johnson	4
TRAF5	Florio,Fietz,Pollen,Johnson	4
TRAIP	Florio,Fietz,Pollen,Miller	4
TRAM1	Florio,Fietz,Pollen,Miller	4
TRIM45	Fietz,Pollen,Miller,Johnson	4
TRIP10	Fietz,Pollen,Miller,Johnson	4
TRIP13	Fietz,Pollen,Miller,Johnson	4
TRIP6	Fietz,Pollen,Miller,Johnson	4
TSHZ1	Florio,Fietz,Pollen,Miller	4
TTC12	Fietz,Pollen,Miller,Johnson	4
TTC38	Florio,Fietz,Miller,Johnson	4
TUBB6	Florio,Fietz,Pollen,Johnson	4
TULP3	Florio,Fietz,Pollen,Miller	4
UBE2T	Florio,Fietz,Pollen,Miller	4
UCP2	Florio,Fietz,Pollen,Johnson	4
UGGT2	Florio,Fietz,Pollen,Miller	4
UHRF1	Fietz,Pollen,Miller,Johnson	4
UNC119B	Fietz,Pollen,Miller,Johnson	4
VPS37B	Florio,Fietz,Pollen,Miller	4
VWA5A	Florio,Fietz,Pollen,Johnson	4
WASF2	Fietz,Pollen,Miller,Johnson	4
WDR35	Fietz,Pollen,Miller,Johnson	4
WDR62	Fietz,Pollen,Miller,Johnson	4
WHRN	Florio,Fietz,Pollen,Johnson	4
WIPF1	Florio,Fietz,Pollen,Johnson	4
WWC2	Fietz,Pollen,Miller,Johnson	4
WWTR1	Florio,Fietz,Pollen,Johnson	4
YES1	Florio,Fietz,Pollen,Miller	4
YIPF6	Florio,Fietz,Pollen,Miller	4
ZADH2	Florio,Fietz,Pollen,Miller	4
ZBTB20	Florio,Fietz,Pollen,Miller	4
ZC3H12C	Florio,Fietz,Pollen,Miller	4
ZCCHC24	Florio,Fietz,Pollen,Johnson	4
ZEB1	Florio,Fietz,Pollen,Johnson	4
ZGRF1	Fietz,Pollen,Miller,Johnson	4
ZHX3	Fietz,Pollen,Miller,Johnson	4
ZIC2	Florio,Fietz,Pollen,Johnson	4
ZIK1	Florio,Fietz,Pollen,Miller	4
ZMAT1	Fietz,Pollen,Miller,Johnson	4
ZMAT3	Fietz,Pollen,Miller,Johnson	4
ZNF816	Florio,Fietz,Pollen,Miller	4
ZNRF3	Fietz,Pollen,Miller,Johnson	4
2018-09-02	Florio,Pollen,Miller	3
2018-09-09	Florio,Pollen,Miller	3
2018-09-10	Florio,Pollen,Miller	3
AAMDC	Fietz,Pollen,Miller	3
ABCB4	Florio,Fietz,Johnson	3
ABCD3	Fietz,Pollen,Miller	3
ACAD9	Fietz,Pollen,Miller	3
ACADM	Fietz,Pollen,Miller	3
ACO1	Fietz,Pollen,Miller	3
ACOT9	Fietz,Pollen,Miller	3
ACVR1	Florio,Pollen,Miller	3
ADAM17	Fietz,Pollen,Miller	3
ADGRA3	Florio,Fietz,Miller	3
ADGRG6	Pollen,Miller,Johnson	3
ADGRL2	Florio,Fietz,Pollen	3
ADH5	Fietz,Pollen,Miller	3
ADK	Fietz,Pollen,Miller	3
AEBP2	Fietz,Pollen,Miller	3
AFF1	Fietz,Miller,Johnson	3
AGO1	Fietz,Pollen,Miller	3
AGO3	Fietz,Pollen,Miller	3
AK2	Fietz,Pollen,Miller	3
AK3	Fietz,Pollen,Miller	3
AK5	Pollen,Miller,Johnson	3
ALDH16A1	Fietz,Pollen,Miller	3
ALDH9A1	Fietz,Pollen,Miller	3
ALDOA	Fietz,Pollen,Johnson	3
ALYREF	Fietz,Pollen,Miller	3
AMOTL2	Fietz,Pollen,Miller	3
ANGPTL2	Fietz,Miller,Johnson	3
ANKHD1	Fietz,Pollen,Miller	3
ANKRD20A2	Florio,Pollen,Miller	3
ANKRD20A4	Florio,Fietz,Pollen	3
ANKRD29	Pollen,Miller,Johnson	3
ANO6	Florio,Fietz,Johnson	3
ANTXR1	Florio,Fietz,Miller	3
ANXA1	Florio,Miller,Johnson	3
ANXA11	Fietz,Miller,Johnson	3
ANXA7	Fietz,Pollen,Miller	3
APEX2	Fietz,Pollen,Miller	3
APOM	Fietz,Pollen,Miller	3
APPL2	Fietz,Pollen,Miller	3
ARAF	Florio,Pollen,Miller	3
ARC	Fietz,Pollen,Miller	3
ARHGAP5	Fietz,Pollen,Johnson	3
ARHGEF39	Florio,Pollen,Miller	3
ARHGEF5	Fietz,Miller,Johnson	3
ARID5A	Fietz,Pollen,Johnson	3
ARID5B	Florio,Miller,Johnson	3
ARL13B	Fietz,Pollen,Miller	3
ARL6IP6	Fietz,Pollen,Miller	3
ARMC4	Florio,Fietz,Miller	3
ARNT	Fietz,Pollen,Miller	3
ARX	Florio,Fietz,Pollen	3
AS3MT	Florio,Fietz,Miller	3
ASAP2	Fietz,Pollen,Miller	3
ASAP3	Florio,Fietz,Miller	3
ASB1	Fietz,Pollen,Miller	3
ASCC3	Fietz,Pollen,Miller	3
ASCL1	Florio,Fietz,Pollen	3
ASL	Fietz,Miller,Johnson	3
ATG4C	Pollen,Miller,Johnson	3
ATOH8	Fietz,Miller,Johnson	3
ATP13A4	Florio,Pollen,Johnson	3
ATP6V0E1	Fietz,Pollen,Miller	3
ATP9B	Florio,Fietz,Miller	3
B3GAT2	Fietz,Pollen,Johnson	3
B4GALT4	Fietz,Pollen,Miller	3
BAZ1A	Fietz,Pollen,Miller	3
BBS2	Fietz,Pollen,Miller	3
BBS4	Fietz,Pollen,Miller	3
BCAS1	Florio,Fietz,Johnson	3
BCCIP	Fietz,Pollen,Miller	3
BCL2L12	Fietz,Miller,Johnson	3
BTBD17	Fietz,Miller,Johnson	3
BTN3A3	Fietz,Miller,Johnson	3
BUB3	Florio,Fietz,Pollen	3
BUD13	Florio,Fietz,Miller	3
C15orf39	Florio,Fietz,Johnson	3
C15orf41	Fietz,Pollen,Miller	3
C19orf54	Fietz,Pollen,Miller	3
C1orf226	Fietz,Pollen,Miller	3
C1orf27	Fietz,Pollen,Miller	3
C1QL1	Fietz,Miller,Johnson	3
C2orf76	Fietz,Pollen,Miller	3
C7orf49	Florio,Fietz,Miller	3
C7orf50	Fietz,Pollen,Miller	3
C9orf47	Fietz,Miller,Johnson	3
CA13	Florio,Miller,Johnson	3
CA14	Florio,Fietz,Miller	3
CAD	Fietz,Pollen,Miller	3
CALCOCO2	Fietz,Pollen,Miller	3
CALHM2	Fietz,Miller,Johnson	3
CASC10	Fietz,Miller,Johnson	3
CASP1	Pollen,Miller,Johnson	3
CAT	Fietz,Pollen,Miller	3
CBR1	Fietz,Pollen,Miller	3
CCDC102A	Fietz,Miller,Johnson	3
CCDC121	Fietz,Pollen,Miller	3
CCDC15	Florio,Fietz,Pollen	3
CCDC152	Fietz,Pollen,Miller	3
CCDC18	Fietz,Pollen,Miller	3
CCDC25	Fietz,Pollen,Miller	3
CCDC34	Pollen,Miller,Johnson	3
CCDC74A	Fietz,Pollen,Johnson	3
CCDC74B	Fietz,Miller,Johnson	3
CCNA1	Florio,Fietz,Johnson	3
CCNA2	Fietz,Miller,Johnson	3
CCNF	Florio,Fietz,Pollen	3
CCNG1	Fietz,Pollen,Miller	3
CCNJL	Fietz,Miller,Johnson	3
CCNL1	Pollen,Miller,Johnson	3
CD81	Fietz,Pollen,Miller	3
CDC23	Fietz,Pollen,Miller	3
CDC42EP4	Florio,Fietz,Pollen	3
CDC73	Fietz,Pollen,Miller	3
CDK2AP1	Fietz,Miller,Johnson	3
CDK4	Fietz,Pollen,Miller	3
CDKAL1	Fietz,Pollen,Miller	3
CENPH	Fietz,Miller,Johnson	3
CEP128	Fietz,Pollen,Miller	3
CEP44	Fietz,Pollen,Miller	3
CEPT1	Fietz,Pollen,Miller	3
CFAP44	Fietz,Pollen,Johnson	3
CFAP45	Florio,Miller,Johnson	3
CFAP52	Florio,Miller,Johnson	3
CFAP69	Pollen,Miller,Johnson	3
CHAC2	Pollen,Miller,Johnson	3
CHAF1A	Fietz,Pollen,Johnson	3
CHCHD7	Fietz,Pollen,Miller	3
CHDH	Florio,Fietz,Johnson	3
CHRAC1	Fietz,Pollen,Miller	3
CHRDL1	Florio,Fietz,Miller	3
CHST9	Fietz,Miller,Johnson	3
CHTF18	Fietz,Pollen,Miller	3
CITED1	Florio,Miller,Johnson	3
CKB	Fietz,Pollen,Miller	3
CKLF	Fietz,Pollen,Miller	3
CLCN5	Pollen,Miller,Johnson	3
CLEC2D	Fietz,Pollen,Miller	3
CLHC1	Fietz,Pollen,Miller	3
CLNS1A	Fietz,Pollen,Miller	3
CMBL	Florio,Fietz,Johnson	3
CMC1	Fietz,Pollen,Miller	3
CMTM5	Florio,Miller,Johnson	3
CMTM6	Fietz,Miller,Johnson	3
CNBP	Fietz,Pollen,Miller	3
CNTN3	Florio,Fietz,Pollen	3
COG2	Fietz,Pollen,Miller	3
COL22A1	Fietz,Miller,Johnson	3
COMMD10	Fietz,Pollen,Miller	3
COMMD4	Fietz,Pollen,Miller	3
COPB2	Fietz,Pollen,Miller	3
COQ5	Fietz,Pollen,Miller	3
COQ9	Fietz,Pollen,Miller	3
CPSF3	Fietz,Pollen,Miller	3
CPT2	Fietz,Pollen,Miller	3
CPXM1	Florio,Fietz,Miller	3
CRB2	Fietz,Miller,Johnson	3
CREB3L2	Florio,Fietz,Johnson	3
CREM	Fietz,Pollen,Miller	3
CRIM1	Fietz,Pollen,Miller	3
CRKL	Fietz,Pollen,Miller	3
CRYBG3	Fietz,Miller,Johnson	3
CSRNP1	Fietz,Pollen,Johnson	3
CSTF1	Fietz,Pollen,Miller	3
CTBP2	Fietz,Pollen,Miller	3
CTH	Fietz,Pollen,Miller	3
CTNNA1	Florio,Fietz,Miller	3
CTNNB1	Fietz,Pollen,Miller	3
CTNND1	Fietz,Pollen,Miller	3
CTSO	Fietz,Miller,Johnson	3
CTSV	Florio,Fietz,Miller	3
CX3CL1	Florio,Fietz,Johnson	3
CYP20A1	Florio,Fietz,Pollen	3
CYP2U1	Fietz,Pollen,Miller	3
DARS2	Florio,Pollen,Miller	3
DBF4B	Florio,Fietz,Pollen	3
DCBLD2	Florio,Pollen,Miller	3
DCPS	Fietz,Pollen,Miller	3
DCT	Florio,Miller,Johnson	3
DCXR	Fietz,Pollen,Miller	3
DDB2	Fietz,Pollen,Miller	3
DDR1	Florio,Fietz,Miller	3
DDX58	Fietz,Pollen,Miller	3
DDX60L	Fietz,Miller,Johnson	3
DEK	Fietz,Pollen,Miller	3
DENND1A	Florio,Fietz,Pollen	3
DENND1B	Florio,Fietz,Miller	3
DENND4C	Fietz,Pollen,Miller	3
DENND5A	Fietz,Pollen,Miller	3
DESI2	Fietz,Pollen,Miller	3
DHRS4	Fietz,Pollen,Miller	3
DHX40	Fietz,Pollen,Miller	3
DKC1	Fietz,Pollen,Miller	3
DMRT3	Fietz,Miller,Johnson	3
DNA2	Florio,Fietz,Miller	3
DNAJB1	Florio,Fietz,Miller	3
DNASE2	Fietz,Miller,Johnson	3
DNPH1	Pollen,Miller,Johnson	3
DPEP1	Florio,Fietz,Miller	3
DPF2	Fietz,Pollen,Miller	3
DPH6	Fietz,Pollen,Miller	3
DPM3	Fietz,Pollen,Miller	3
DRC1	Fietz,Miller,Johnson	3
DRG2	Fietz,Pollen,Miller	3
DSG2	Florio,Pollen,Johnson	3
DTNA	Florio,Fietz,Miller	3
DTWD1	Fietz,Pollen,Miller	3
DTWD2	Florio,Fietz,Miller	3
DUSP16	Fietz,Pollen,Miller	3
DYNC2H1	Fietz,Pollen,Miller	3
EEF1D	Florio,Pollen,Miller	3
EEF2K	Florio,Pollen,Miller	3
EFCAB14	Fietz,Pollen,Miller	3
EFEMP2	Fietz,Pollen,Miller	3
EFHC2	Florio,Fietz,Miller	3
EFHD1	Fietz,Miller,Johnson	3
EFHD2	Fietz,Miller,Johnson	3
EFNB1	Florio,Fietz,Miller	3
EFNB2	Fietz,Pollen,Miller	3
EFS	Fietz,Pollen,Miller	3
EGFR	Fietz,Pollen,Johnson	3
EGLN3	Fietz,Pollen,Miller	3
EGR1	Florio,Fietz,Pollen	3
EIF2AK3	Fietz,Pollen,Miller	3
EIF2D	Florio,Fietz,Miller	3
EIF5A2	Pollen,Miller,Johnson	3
ELF1	Fietz,Miller,Johnson	3
ELP6	Fietz,Pollen,Miller	3
EMC2	Fietz,Pollen,Miller	3
EMC9	Fietz,Pollen,Miller	3
EMILIN3	Fietz,Miller,Johnson	3
ENO3	Fietz,Miller,Johnson	3
EPDR1	Fietz,Pollen,Miller	3
EPHB3	Fietz,Miller,Johnson	3
EPHX2	Fietz,Miller,Johnson	3
ERBIN	Fietz,Pollen,Miller	3
EREG	Florio,Pollen,Miller	3
ERF	Fietz,Miller,Johnson	3
ERLIN2	Fietz,Pollen,Miller	3
ERMAP	Fietz,Pollen,Miller	3
ETAA1	Fietz,Pollen,Miller	3
ETFA	Fietz,Pollen,Miller	3
ETV1	Florio,Pollen,Johnson	3
EVC	Pollen,Miller,Johnson	3
EVC2	Fietz,Miller,Johnson	3
EXOSC9	Fietz,Pollen,Miller	3
EXPH5	Florio,Pollen,Miller	3
EYA3	Fietz,Pollen,Miller	3
EZH2	Fietz,Pollen,Miller	3
EZR	Florio,Fietz,Miller	3
F2RL1	Florio,Pollen,Johnson	3
FAM120C	Fietz,Miller,Johnson	3
FAM122B	Fietz,Pollen,Miller	3
FAM122C	Fietz,Pollen,Miller	3
FAM167A	Fietz,Miller,Johnson	3
FAM173B	Fietz,Pollen,Miller	3
FAM181A	Fietz,Miller,Johnson	3
FAM182B	Fietz,Miller,Johnson	3
FAM219A	Fietz,Pollen,Miller	3
FAM72A	Florio,Fietz,Miller	3
FAM72C	Florio,Fietz,Pollen	3
FAM72D	Florio,Fietz,Miller	3
FAM84A	Florio,Pollen,Johnson	3
FAM91A1	Fietz,Pollen,Miller	3
FAM96A	Fietz,Pollen,Miller	3
FANCA	Pollen,Miller,Johnson	3
FANCC	Fietz,Pollen,Miller	3
FARS2	Fietz,Pollen,Miller	3
FAS	Fietz,Pollen,Johnson	3
FAXDC2	Pollen,Miller,Johnson	3
FBLN1	Fietz,Pollen,Miller	3
FBLN7	Fietz,Pollen,Johnson	3
FBN1	Florio,Pollen,Johnson	3
FBXO17	Pollen,Miller,Johnson	3
FBXO36	Fietz,Pollen,Miller	3
FBXO43	Fietz,Miller,Johnson	3
FBXO7	Fietz,Pollen,Miller	3
FCGRT	Fietz,Pollen,Johnson	3
FERMT2	Florio,Fietz,Pollen	3
FES	Fietz,Miller,Johnson	3
FGFR2	Florio,Fietz,Miller	3
FHOD3	Fietz,Pollen,Miller	3
FKBP2	Fietz,Pollen,Miller	3
FLNA	Florio,Fietz,Miller	3
FMC1	Fietz,Pollen,Miller	3
FOS	Florio,Fietz,Pollen	3
FOXJ1	Fietz,Miller,Johnson	3
FZD7	Florio,Fietz,Miller	3
G6PC3	Florio,Fietz,Pollen	3
GABPB1	Florio,Pollen,Miller	3
GALK1	Fietz,Miller,Johnson	3
GALT	Fietz,Pollen,Miller	3
GANAB	Florio,Fietz,Miller	3
GATAD1	Florio,Fietz,Miller	3
GCAT	Fietz,Miller,Johnson	3
GCDH	Fietz,Pollen,Miller	3
GCFC2	Fietz,Pollen,Miller	3
GCLC	Florio,Fietz,Pollen	3
GEN1	Fietz,Pollen,Miller	3
GGCT	Pollen,Miller,Johnson	3
GINM1	Fietz,Pollen,Miller	3
GLB1	Fietz,Pollen,Miller	3
GLCCI1	Fietz,Pollen,Miller	3
GLI1	Fietz,Miller,Johnson	3
GLIPR2	Pollen,Miller,Johnson	3
GLYATL2	Fietz,Pollen,Miller	3
GM2A	Fietz,Miller,Johnson	3
GMPS	Fietz,Pollen,Miller	3
GNPDA1	Fietz,Pollen,Miller	3
GNPTG	Fietz,Pollen,Miller	3
GOLIM4	Florio,Fietz,Miller	3
GOLM1	Fietz,Pollen,Miller	3
GOLPH3L	Fietz,Pollen,Miller	3
GPC1	Fietz,Pollen,Miller	3
GPR1	Florio,Miller,Johnson	3
GPR108	Fietz,Pollen,Miller	3
GPR137B	Fietz,Pollen,Miller	3
GPRC5B	Fietz,Pollen,Miller	3
GPT2	Fietz,Pollen,Miller	3
GPX7	Fietz,Pollen,Miller	3
GRB10	Florio,Pollen,Miller	3
GSN	Fietz,Pollen,Johnson	3
GSTO1	Fietz,Pollen,Miller	3
GSTO2	Fietz,Pollen,Miller	3
GSTP1	Fietz,Pollen,Miller	3
GTF3C4	Fietz,Pollen,Miller	3
GUSB	Fietz,Pollen,Miller	3
H2AFV	Florio,Pollen,Miller	3
H2AFY	Fietz,Pollen,Miller	3
H6PD	Fietz,Pollen,Miller	3
HADH	Fietz,Pollen,Miller	3
HAUS5	Florio,Pollen,Miller	3
HAUS6	Florio,Fietz,Pollen	3
HBEGF	Fietz,Pollen,Miller	3
HDDC2	Florio,Fietz,Pollen	3
HEBP1	Florio,Fietz,Pollen	3
HEPACAM	Fietz,Pollen,Johnson	3
HEPN1	Florio,Fietz,Miller	3
HERC5	Fietz,Miller,Johnson	3
HES5	Fietz,Miller,Johnson	3
HHAT	Florio,Fietz,Miller	3
HHIPL1	Fietz,Miller,Johnson	3
HIBCH	Pollen,Miller,Johnson	3
HINT2	Fietz,Pollen,Miller	3
HIPK2	Florio,Fietz,Pollen	3
HIST1H1A	Florio,Pollen,Miller	3
HIST1H1B	Florio,Pollen,Miller	3
HIST1H1D	Florio,Pollen,Miller	3
HIST1H1E	Florio,Pollen,Miller	3
HIST1H2AG	Pollen,Miller,Johnson	3
HIST1H2AM	Florio,Pollen,Miller	3
HIST1H2BH	Pollen,Miller,Johnson	3
HIST1H2BJ	Florio,Miller,Johnson	3
HIST1H3G	Pollen,Miller,Johnson	3
HIST1H3H	Pollen,Miller,Johnson	3
HIST1H4I	Pollen,Miller,Johnson	3
HMBS	Fietz,Pollen,Miller	3
HMCES	Fietz,Pollen,Miller	3
HMG20B	Fietz,Miller,Johnson	3
HMGB3	Florio,Pollen,Miller	3
HMGCL	Fietz,Pollen,Miller	3
HPS5	Fietz,Pollen,Miller	3
HSD17B11	Florio,Fietz,Miller	3
HSP90B1	Florio,Fietz,Pollen	3
HSPA1A	Florio,Fietz,Pollen	3
HSPA1B	Florio,Fietz,Pollen	3
HSPB11	Fietz,Pollen,Miller	3
HSPG2	Florio,Fietz,Johnson	3
HUNK	Florio,Fietz,Miller	3
HUS1	Fietz,Pollen,Miller	3
IDI1	Florio,Pollen,Miller	3
IER2	Florio,Fietz,Pollen	3
IFI27L1	Fietz,Pollen,Miller	3
IFI27L2	Fietz,Pollen,Miller	3
IFI44	Florio,Fietz,Miller	3
IFIH1	Fietz,Miller,Johnson	3
IFT74	Pollen,Miller,Johnson	3
IGF2BP2	Fietz,Pollen,Miller	3
IGF2BP3	Fietz,Pollen,Miller	3
IKBKB	Fietz,Pollen,Miller	3
IMMP1L	Fietz,Pollen,Miller	3
IMPACT	Fietz,Pollen,Miller	3
INAVA	Fietz,Miller,Johnson	3
INCENP	Fietz,Pollen,Miller	3
INHBB	Fietz,Miller,Johnson	3
INPP5B	Fietz,Pollen,Miller	3
INPPL1	Fietz,Miller,Johnson	3
INSM1	Florio,Fietz,Miller	3
INTS2	Fietz,Pollen,Miller	3
IQGAP1	Fietz,Pollen,Miller	3
IRAK1BP1	Fietz,Pollen,Miller	3
IRF1	Florio,Miller,Johnson	3
ITGA7	Fietz,Miller,Johnson	3
ITGAV	Fietz,Pollen,Miller	3
ITGB3BP	Fietz,Pollen,Johnson	3
ITM2A	Florio,Pollen,Johnson	3
ITPRIP	Fietz,Miller,Johnson	3
JAM2	Pollen,Miller,Johnson	3
JKAMP	Fietz,Pollen,Miller	3
KANK2	Fietz,Pollen,Johnson	3
KBTBD12	Florio,Miller,Johnson	3
KCTD16	Florio,Fietz,Miller	3
KCTD18	Fietz,Pollen,Miller	3
KCTD6	Florio,Fietz,Miller	3
KDM3A	Fietz,Pollen,Miller	3
KEAP1	Fietz,Pollen,Miller	3
KHDC1	Florio,Fietz,Miller	3
KHNYN	Fietz,Pollen,Miller	3
KIAA1958	Florio,Fietz,Miller	3
KIF13A	Florio,Fietz,Pollen	3
KIF24	Fietz,Pollen,Johnson	3
KIF26B	Fietz,Pollen,Miller	3
KLF15	Fietz,Miller,Johnson	3
KLF5	Fietz,Pollen,Johnson	3
KLHDC8A	Florio,Fietz,Miller	3
KLHDC9	Fietz,Miller,Johnson	3
KPNA2	Florio,Fietz,Miller	3
KRCC1	Fietz,Pollen,Miller	3
KTN1	Fietz,Pollen,Miller	3
L3MBTL4	Florio,Fietz,Pollen	3
LACTB2	Fietz,Pollen,Miller	3
LARP7	Fietz,Pollen,Miller	3
LARS2	Fietz,Pollen,Miller	3
LGALS1	Fietz,Pollen,Johnson	3
LHX2	Florio,Fietz,Pollen	3
LIG1	Fietz,Pollen,Miller	3
LMNA	Fietz,Miller,Johnson	3
LOXL1	Fietz,Miller,Johnson	3
LPCAT1	Fietz,Miller,Johnson	3
LRP5	Fietz,Pollen,Miller	3
LRRC1	Fietz,Pollen,Miller	3
LRRC34	Fietz,Miller,Johnson	3
LRRC58	Fietz,Pollen,Miller	3
LRRC6	Fietz,Miller,Johnson	3
LRRC75B	Fietz,Pollen,Miller	3
LRRC8C	Florio,Pollen,Miller	3
LRRCC1	Fietz,Pollen,Miller	3
LRRN1	Fietz,Pollen,Miller	3
LSM5	Florio,Fietz,Pollen	3
LTA4H	Fietz,Pollen,Miller	3
LYAR	Fietz,Pollen,Miller	3
LYRM2	Fietz,Pollen,Miller	3
MAATS1	Pollen,Miller,Johnson	3
MAFF	Fietz,Pollen,Johnson	3
MAGI1	Florio,Pollen,Johnson	3
MAGOH	Fietz,Pollen,Miller	3
MAMSTR	Fietz,Pollen,Johnson	3
MANF	Fietz,Pollen,Miller	3
MAOA	Fietz,Pollen,Johnson	3
MAOB	Fietz,Miller,Johnson	3
MAP7	Fietz,Pollen,Johnson	3
MAPK4	Florio,Fietz,Pollen	3
MAPKAPK3	Florio,Fietz,Johnson	3
MBD2	Fietz,Pollen,Miller	3
MBNL1	Florio,Fietz,Pollen	3
MBNL2	Fietz,Pollen,Miller	3
MCL1	Fietz,Pollen,Miller	3
MCM7	Florio,Pollen,Miller	3
MCUB	Fietz,Pollen,Miller	3
MDC1	Fietz,Pollen,Miller	3
MDFI	Fietz,Miller,Johnson	3
MED11	Fietz,Pollen,Miller	3
MED14	Fietz,Pollen,Miller	3
MESD	Fietz,Pollen,Miller	3
METTL1	Fietz,Pollen,Miller	3
METTL23	Fietz,Pollen,Miller	3
METTL25	Fietz,Pollen,Miller	3
MFSD1	Fietz,Pollen,Miller	3
MFSD14B	Fietz,Pollen,Miller	3
MGAT4C	Fietz,Pollen,Miller	3
MGMT	Fietz,Pollen,Miller	3
MINDY2	Fietz,Pollen,Miller	3
MKRN3	Fietz,Pollen,Miller	3
MKS1	Fietz,Pollen,Miller	3
MLEC	Fietz,Pollen,Miller	3
MMAB	Florio,Pollen,Miller	3
MOB1A	Fietz,Pollen,Miller	3
MOSPD2	Florio,Fietz,Miller	3
MPHOSPH9	Fietz,Pollen,Miller	3
MRPL11	Fietz,Pollen,Miller	3
MRPL13	Fietz,Pollen,Miller	3
MRPL17	Fietz,Pollen,Miller	3
MRPL51	Fietz,Pollen,Miller	3
MRPS9	Fietz,Pollen,Miller	3
MSH2	Fietz,Pollen,Miller	3
MSH6	Fietz,Pollen,Miller	3
MSI1	Fietz,Pollen,Miller	3
MSI2	Florio,Fietz,Miller	3
MT1X	Florio,Pollen,Miller	3
MTBP	Florio,Fietz,Pollen	3
MTHFD1	Fietz,Pollen,Miller	3
MTMR10	Fietz,Miller,Johnson	3
MTX3	Fietz,Pollen,Miller	3
MX1	Fietz,Miller,Johnson	3
MYL6	Fietz,Pollen,Miller	3
MYO1E	Fietz,Pollen,Johnson	3
MYO3A	Florio,Fietz,Pollen	3
MYO5C	Pollen,Miller,Johnson	3
MYO6	Fietz,Pollen,Miller	3
MYORG	Fietz,Pollen,Miller	3
MYRIP	Florio,Fietz,Pollen	3
N4BP2L1	Pollen,Miller,Johnson	3
NADK2	Fietz,Miller,Johnson	3
NAPEPLD	Fietz,Miller,Johnson	3
NAXE	Fietz,Pollen,Miller	3
NCAPD3	Florio,Pollen,Miller	3
NDC1	Fietz,Pollen,Miller	3
NDRG2	Fietz,Pollen,Miller	3
NDUFA7	Fietz,Pollen,Miller	3
NEBL	Florio,Pollen,Johnson	3
NECAP2	Florio,Fietz,Miller	3
NEK6	Fietz,Miller,Johnson	3
NEK9	Fietz,Pollen,Miller	3
NES	Florio,Fietz,Pollen	3
NEUROG2	Fietz,Pollen,Miller	3
NFATC3	Fietz,Pollen,Miller	3
NGLY1	Fietz,Pollen,Miller	3
NHLRC2	Fietz,Pollen,Miller	3
NINJ1	Fietz,Pollen,Miller	3
NIPSNAP2	Fietz,Pollen,Miller	3
NKAIN3	Fietz,Pollen,Miller	3
NKAIN4	Fietz,Pollen,Miller	3
NME5	Fietz,Miller,Johnson	3
NOTCH2NL	Florio,Fietz,Pollen	3
NPC2	Fietz,Pollen,Miller	3
NPY	Florio,Fietz,Pollen	3
NR1D2	Fietz,Pollen,Miller	3
NR1H2	Fietz,Pollen,Miller	3
NRARP	Fietz,Miller,Johnson	3
NRM	Fietz,Pollen,Miller	3
NRP1	Florio,Fietz,Miller	3
NSL1	Fietz,Pollen,Miller	3
NSMCE1	Fietz,Pollen,Miller	3
NSRP1	Fietz,Pollen,Miller	3
NT5C	Fietz,Pollen,Miller	3
NTNG2	Fietz,Pollen,Johnson	3
NUBP1	Fietz,Pollen,Miller	3
NUDCD2	Fietz,Pollen,Miller	3
NUDT12	Fietz,Pollen,Miller	3
NUDT15	Fietz,Pollen,Miller	3
NUP107	Fietz,Pollen,Miller	3
NUP35	Fietz,Pollen,Miller	3
NUP54	Fietz,Pollen,Miller	3
NUP62CL	Florio,Pollen,Miller	3
NXN	Florio,Fietz,Miller	3
OPHN1	Florio,Fietz,Pollen	3
OSBPL1A	Fietz,Pollen,Johnson	3
OSTC	Fietz,Pollen,Miller	3
P2RX4	Fietz,Pollen,Miller	3
P3H4	Florio,Fietz,Miller	3
PACRGL	Fietz,Miller,Johnson	3
PAFAH2	Florio,Fietz,Johnson	3
PAGR1	Fietz,Pollen,Miller	3
PALD1	Fietz,Miller,Johnson	3
PAM	Florio,Fietz,Miller	3
PARD6B	Fietz,Pollen,Miller	3
PARS2	Fietz,Pollen,Miller	3
PC	Fietz,Pollen,Miller	3
PCSK6	Fietz,Pollen,Johnson	3
PCYT1A	Fietz,Pollen,Miller	3
PDCD4	Fietz,Pollen,Miller	3
PDCD6IP	Fietz,Pollen,Miller	3
PDE3A	Florio,Fietz,Pollen	3
PDIA4	Fietz,Pollen,Miller	3
PEF1	Fietz,Pollen,Miller	3
PEX10	Fietz,Miller,Johnson	3
PEX19	Fietz,Pollen,Miller	3
PGGT1B	Fietz,Pollen,Miller	3
PGM3	Fietz,Pollen,Miller	3
PHC3	Fietz,Pollen,Miller	3
PHF8	Fietz,Pollen,Miller	3
PIGA	Fietz,Miller,Johnson	3
PIGF	Fietz,Pollen,Miller	3
PIGO	Fietz,Pollen,Miller	3
PIK3C2A	Fietz,Pollen,Miller	3
PKD2	Fietz,Pollen,Miller	3
PKM	Fietz,Pollen,Johnson	3
PKMYT1	Fietz,Miller,Johnson	3
PKN2	Florio,Fietz,Pollen	3
PLA2G3	Florio,Miller,Johnson	3
PLAGL1	Fietz,Pollen,Miller	3
PLEKHF2	Fietz,Pollen,Miller	3
PLOD1	Fietz,Pollen,Miller	3
PLPBP	Fietz,Pollen,Miller	3
PLSCR4	Fietz,Miller,Johnson	3
PMAIP1	Florio,Miller,Johnson	3
PMF1	Fietz,Pollen,Miller	3
PNKD	Fietz,Pollen,Miller	3
PNRC2	Fietz,Pollen,Miller	3
POC5	Fietz,Pollen,Miller	3
POFUT1	Fietz,Pollen,Miller	3
POLD1	Fietz,Pollen,Miller	3
POMT2	Fietz,Pollen,Miller	3
POT1	Fietz,Pollen,Miller	3
POU3F2	Florio,Fietz,Miller	3
PPARA	Florio,Fietz,Miller	3
PPCDC	Fietz,Pollen,Miller	3
PPIE	Fietz,Pollen,Miller	3
PPM1D	Fietz,Pollen,Miller	3
PPM1K	Fietz,Pollen,Miller	3
PPP1R3B	Florio,Fietz,Johnson	3
PPP6R3	Fietz,Pollen,Miller	3
PPT1	Pollen,Miller,Johnson	3
PRCP	Fietz,Pollen,Johnson	3
PRDX4	Fietz,Pollen,Miller	3
PRELID2	Florio,Pollen,Miller	3
PRIM1	Fietz,Pollen,Miller	3
PRIMPOL	Fietz,Pollen,Miller	3
PRKD1	Fietz,Miller,Johnson	3
PRKG1	Fietz,Pollen,Miller	3
PROSER3	Fietz,Pollen,Johnson	3
PRSS35	Fietz,Miller,Johnson	3
PRUNE2	Fietz,Pollen,Miller	3
PSAP	Fietz,Pollen,Miller	3
PSKH1	Fietz,Pollen,Miller	3
PSME1	Fietz,Pollen,Miller	3
PSME2	Florio,Pollen,Miller	3
PSPH	Fietz,Pollen,Miller	3
PSTPIP2	Florio,Fietz,Miller	3
PTAR1	Fietz,Pollen,Miller	3
PTBP1	Fietz,Pollen,Miller	3
PTCD3	Fietz,Pollen,Miller	3
PTGFRN	Fietz,Pollen,Johnson	3
PTPMT1	Fietz,Pollen,Miller	3
PTPN14	Florio,Pollen,Johnson	3
PTPRF	Fietz,Pollen,Miller	3
PTTG1IP	Fietz,Pollen,Miller	3
PTX3	Fietz,Pollen,Miller	3
PUS7	Fietz,Pollen,Miller	3
PYCR1	Fietz,Pollen,Miller	3
PYCR2	Fietz,Pollen,Miller	3
QPRT	Fietz,Miller,Johnson	3
RAB8B	Fietz,Pollen,Miller	3
RAD18	Fietz,Pollen,Miller	3
RB1	Fietz,Pollen,Miller	3
RBBP7	Fietz,Pollen,Miller	3
RBL1	Florio,Fietz,Pollen	3
RBM15	Fietz,Pollen,Miller	3
RCCD1	Fietz,Pollen,Miller	3
RDH10	Fietz,Pollen,Johnson	3
RDM1	Pollen,Miller,Johnson	3
RDX	Florio,Pollen,Miller	3
RECQL4	Fietz,Pollen,Miller	3
RELL1	Fietz,Pollen,Miller	3
RFC1	Fietz,Pollen,Miller	3
RFX5	Fietz,Pollen,Miller	3
RFXANK	Pollen,Miller,Johnson	3
RGCC	Fietz,Miller,Johnson	3
RGMA	Fietz,Pollen,Johnson	3
RHOA	Fietz,Pollen,Miller	3
RILPL2	Fietz,Miller,Johnson	3
RIN2	Fietz,Pollen,Miller	3
RIPK1	Fietz,Pollen,Miller	3
RIT1	Fietz,Pollen,Miller	3
RND2	Fietz,Miller,Johnson	3
RNF135	Fietz,Miller,Johnson	3
RNF213	Pollen,Miller,Johnson	3
RNF217	Fietz,Pollen,Miller	3
ROR1	Florio,Fietz,Pollen	3
RP2	Fietz,Pollen,Miller	3
RPA2	Fietz,Pollen,Miller	3
RPA3	Pollen,Miller,Johnson	3
RPGR	Fietz,Miller,Johnson	3
RPL39L	Fietz,Pollen,Miller	3
RPP25L	Fietz,Pollen,Miller	3
RTKN	Florio,Fietz,Johnson	3
RYK	Fietz,Pollen,Miller	3
S100A13	Pollen,Miller,Johnson	3
SAAL1	Fietz,Pollen,Miller	3
SACM1L	Florio,Fietz,Miller	3
SALL2	Fietz,Pollen,Miller	3
SAMD9	Pollen,Miller,Johnson	3
SAP30	Fietz,Pollen,Miller	3
SASH1	Florio,Pollen,Johnson	3
SCAMP2	Fietz,Pollen,Miller	3
SCP2	Pollen,Miller,Johnson	3
SCRN1	Fietz,Pollen,Johnson	3
SCUBE2	Florio,Fietz,Miller	3
SDHAF3	Fietz,Pollen,Miller	3
SDHD	Fietz,Pollen,Miller	3
SDR16C5	Florio,Miller,Johnson	3
SDSL	Pollen,Miller,Johnson	3
SEC11A	Fietz,Pollen,Miller	3
SEL1L3	Pollen,Miller,Johnson	3
SEMA5B	Fietz,Pollen,Miller	3
SEPHS1	Fietz,Pollen,Miller	3
SEPSECS	Fietz,Pollen,Miller	3
SERPING1	Florio,Fietz,Miller	3
SERPINI2	Pollen,Miller,Johnson	3
SERTAD1	Florio,Miller,Johnson	3
SERTAD3	Fietz,Pollen,Miller	3
SGCE	Fietz,Pollen,Miller	3
SIN3A	Fietz,Pollen,Miller	3
SINHCAF	Florio,Fietz,Miller	3
SIPA1L2	Pollen,Miller,Johnson	3
SIVA1	Fietz,Pollen,Miller	3
SLC13A5	Florio,Miller,Johnson	3
SLC16A12	Florio,Miller,Johnson	3
SLC17A6	Florio,Fietz,Miller	3
SLC1A5	Fietz,Pollen,Johnson	3
SLC25A13	Fietz,Pollen,Miller	3
SLC25A20	Fietz,Pollen,Miller	3
SLC25A43	Fietz,Miller,Johnson	3
SLC2A3	Fietz,Pollen,Johnson	3
SLC30A1	Florio,Fietz,Miller	3
SLC30A6	Fietz,Pollen,Miller	3
SLC31A1	Florio,Pollen,Miller	3
SLC35D1	Fietz,Pollen,Miller	3
SLC35D2	Florio,Miller,Johnson	3
SLC38A10	Fietz,Pollen,Miller	3
SLC39A11	Fietz,Pollen,Miller	3
SLC40A1	Fietz,Pollen,Miller	3
SLC43A3	Fietz,Pollen,Miller	3
SLC44A2	Fietz,Pollen,Miller	3
SLC6A8	Fietz,Pollen,Miller	3
SLC7A11	Florio,Pollen,Johnson	3
SLC9A4	Florio,Pollen,Miller	3
SLCO4C1	Fietz,Miller,Johnson	3
SMAD9	Fietz,Pollen,Miller	3
SMARCA5	Fietz,Pollen,Miller	3
SMC5	Fietz,Pollen,Miller	3
SMOC1	Fietz,Miller,Johnson	3
SNRPG	Fietz,Pollen,Miller	3
SNTA1	Fietz,Pollen,Miller	3
SNX2	Fietz,Pollen,Miller	3
SNX24	Florio,Fietz,Miller	3
SNX33	Fietz,Pollen,Johnson	3
SNX5	Florio,Fietz,Pollen	3
SPAG1	Florio,Fietz,Miller	3
SPAG16	Fietz,Pollen,Miller	3
SPAG9	Fietz,Pollen,Miller	3
SPATA13	Fietz,Miller,Johnson	3
SPP1	Fietz,Pollen,Miller	3
SPR	Fietz,Miller,Johnson	3
SPRED1	Fietz,Pollen,Miller	3
SREK1	Fietz,Pollen,Miller	3
SRPRA	Fietz,Pollen,Miller	3
SRSF2	Fietz,Pollen,Miller	3
SS18	Fietz,Pollen,Miller	3
SSFA2	Fietz,Pollen,Miller	3
STIM1	Fietz,Pollen,Miller	3
STK26	Florio,Fietz,Johnson	3
STN1	Florio,Fietz,Miller	3
STOML2	Fietz,Pollen,Miller	3
STOX2	Fietz,Pollen,Miller	3
STT3A	Fietz,Pollen,Miller	3
STX8	Fietz,Pollen,Miller	3
SVIP	Florio,Fietz,Pollen	3
SWI5	Fietz,Pollen,Miller	3
SYDE1	Fietz,Pollen,Johnson	3
SYNM	Fietz,Pollen,Miller	3
TAF1B	Fietz,Pollen,Miller	3
TCTN1	Pollen,Miller,Johnson	3
TCTN2	Fietz,Pollen,Johnson	3
TEDC1	Fietz,Pollen,Miller	3
TEKT1	Fietz,Miller,Johnson	3
TEX30	Fietz,Pollen,Miller	3
TFDP2	Fietz,Pollen,Miller	3
TGFB2	Florio,Pollen,Johnson	3
THBS1	Florio,Fietz,Miller	3
THSD4	Florio,Fietz,Pollen	3
THUMPD2	Fietz,Pollen,Miller	3
TIFA	Fietz,Pollen,Miller	3
TJAP1	Fietz,Pollen,Miller	3
TLK1	Fietz,Pollen,Miller	3
TLN1	Fietz,Pollen,Johnson	3
TLR3	Florio,Miller,Johnson	3
TM7SF3	Fietz,Pollen,Miller	3
TMBIM6	Fietz,Pollen,Miller	3
TMCO3	Fietz,Pollen,Miller	3
TMEM131L	Fietz,Pollen,Miller	3
TMEM133	Fietz,Miller,Johnson	3
TMEM158	Fietz,Miller,Johnson	3
TMEM179B	Fietz,Pollen,Miller	3
TMEM18	Fietz,Pollen,Miller	3
TMEM184B	Fietz,Pollen,Miller	3
TMEM218	Fietz,Pollen,Miller	3
TMEM230	Fietz,Pollen,Miller	3
TMEM243	Fietz,Miller,Johnson	3
TMEM255A	Florio,Fietz,Miller	3
TMEM267	Florio,Fietz,Miller	3
TMEM39A	Fietz,Pollen,Miller	3
TMEM63A	Fietz,Pollen,Johnson	3
TMEM79	Fietz,Pollen,Miller	3
TMTC1	Florio,Fietz,Pollen	3
TMTC3	Fietz,Pollen,Miller	3
TMTC4	Fietz,Pollen,Miller	3
TNFRSF10D	Florio,Fietz,Johnson	3
TNIP2	Fietz,Pollen,Miller	3
TNS1	Fietz,Pollen,Johnson	3
TOB2	Fietz,Pollen,Miller	3
TOE1	Florio,Pollen,Miller	3
TOM1L1	Florio,Pollen,Miller	3
TOP3A	Fietz,Pollen,Miller	3
TOR1AIP1	Fietz,Pollen,Miller	3
TOX3	Florio,Fietz,Pollen	3
TRAPPC6A	Fietz,Miller,Johnson	3
TREX1	Fietz,Pollen,Miller	3
TRIM22	Florio,Miller,Johnson	3
TRIM25	Fietz,Pollen,Johnson	3
TRIM47	Fietz,Pollen,Miller	3
TRIM5	Fietz,Pollen,Johnson	3
TRMT10A	Fietz,Pollen,Miller	3
TSPAN33	Fietz,Miller,Johnson	3
TTC39B	Florio,Pollen,Johnson	3
TTF2	Fietz,Pollen,Johnson	3
TTLL4	Fietz,Pollen,Miller	3
TTYH2	Fietz,Miller,Johnson	3
TUBB4B	Florio,Pollen,Miller	3
TUBD1	Fietz,Pollen,Miller	3
TUBGCP3	Fietz,Pollen,Miller	3
TYW3	Fietz,Pollen,Miller	3
UBXN2A	Fietz,Pollen,Miller	3
UFL1	Fietz,Pollen,Miller	3
UFSP2	Fietz,Pollen,Miller	3
UGDH	Florio,Fietz,Miller	3
UMPS	Fietz,Pollen,Miller	3
UNG	Fietz,Pollen,Miller	3
UQCC3	Fietz,Pollen,Miller	3
USH1C	Florio,Miller,Johnson	3
USP1	Fietz,Pollen,Miller	3
USP28	Fietz,Pollen,Miller	3
USP40	Fietz,Pollen,Miller	3
USP53	Florio,Pollen,Miller	3
USP8	Fietz,Pollen,Miller	3
UTRN	Fietz,Pollen,Johnson	3
VCAN	Florio,Fietz,Pollen	3
VEGFB	Fietz,Pollen,Miller	3
VEZF1	Florio,Pollen,Miller	3
VGLL4	Fietz,Pollen,Miller	3
WARS2	Fietz,Pollen,Miller	3
WDR34	Pollen,Miller,Johnson	3
WDR53	Fietz,Pollen,Miller	3
WDR90	Fietz,Pollen,Miller	3
WNT16	Pollen,Miller,Johnson	3
WRN	Fietz,Pollen,Miller	3
WWOX	Fietz,Pollen,Miller	3
XPO1	Fietz,Pollen,Miller	3
XRCC3	Fietz,Pollen,Johnson	3
XRCC4	Florio,Fietz,Miller	3
XYLB	Florio,Fietz,Pollen	3
XYLT2	Fietz,Pollen,Miller	3
YBX3	Fietz,Pollen,Johnson	3
ZCCHC4	Florio,Fietz,Miller	3
ZCCHC9	Fietz,Pollen,Miller	3
ZDHHC12	Pollen,Miller,Johnson	3
ZDHHC13	Fietz,Pollen,Miller	3
ZFYVE16	Fietz,Pollen,Miller	3
ZMYM1	Florio,Pollen,Miller	3
ZNF395	Florio,Fietz,Miller	3
ZNF423	Florio,Fietz,Miller	3
ZNF438	Fietz,Pollen,Miller	3
ZNF492	Florio,Fietz,Pollen	3
ZNF516	Florio,Fietz,Miller	3
ZNF544	Fietz,Pollen,Miller	3
ZNF576	Fietz,Pollen,Miller	3
ZNF608	Florio,Fietz,Miller	3
ZNF619	Florio,Fietz,Miller	3
ZNF695	Florio,Fietz,Miller	3
ZNF724	Florio,Fietz,Pollen	3
ZNF788	Fietz,Pollen,Johnson	3
ZNF90	Florio,Pollen,Johnson	3
ZRANB3	Fietz,Pollen,Miller	3
ZW10	Fietz,Pollen,Miller	3
2018-09-11	Pollen,Miller	2
AAED1	Miller,Johnson	2
ABCA1	Pollen,Miller	2
ABCD4	Fietz,Miller	2
ABHD16A	Fietz,Miller	2
ABT1	Pollen,Miller	2
ABTB1	Pollen,Miller	2
ACAD11	Fietz,Miller	2
ACADS	Fietz,Miller	2
ACADVL	Pollen,Miller	2
ACAP2	Fietz,Miller	2
ACAT2	Pollen,Miller	2
ACP6	Fietz,Miller	2
ACSF3	Fietz,Miller	2
ACSS3	Pollen,Miller	2
ACTN4	Fietz,Pollen	2
ACTR2	Pollen,Miller	2
ADA2	Fietz,Pollen	2
ADAM15	Fietz,Miller	2
ADAM33	Fietz,Johnson	2
ADAMTS1	Pollen,Johnson	2
ADAMTS12	Florio,Miller	2
ADAMTS15	Fietz,Johnson	2
ADCY3	Fietz,Pollen	2
ADCY7	Miller,Johnson	2
ADH4	Florio,Miller	2
ADIPOR2	Pollen,Miller	2
ADNP2	Pollen,Miller	2
AGFG2	Fietz,Miller	2
AGPAT5	Pollen,Miller	2
AHCYL1	Pollen,Miller	2
AHNAK	Fietz,Johnson	2
[truncated: 1,459 more rows]

## Sheet: Florio_cRG(2030)
Gene_name	FPKM
	aRG	bRG	N
OR5H6	3.79429	3.93789	0.662225
KIFC1	38.9969	14.2237	2.48848
MAPK4	1.6152	1.05014	0.558938
AADAC	4.86589	3.22975	1.48341
ABAT	41.1252	24.4949	21.2102
ABCA6	3.78352	2.39162	0.929657
ABCA9	2.72626	2.24208	0.708277
ABCB4	1.87507	1.07618	0.466818
ABCB5	4.40161	3.44552	1.2387
ABCC4	4.15636	1.80927	1.19528
ABCC9	168.27	119.436	51.4035
ABCG5	1.31227	1.11115	0.285318
ABHD15	3.43589	2.87335	1.548
ABHD3	6.49849	5.1556	1.79287
ABTB2	4.22052	0.770397	1.26259
ACAA2	73.5706	37.0517	30.7476
ACAN	1.64738	1.45602	0.408622
ACBD7	51.5327	25.203	9.08679
ACMSD	2.57595	1.4253	0.848633
ACOT11	4.7502	3.73858	1.94179
ACOX2	1.80123	0.58325	0.126038
ACSF2	1.35105	0.1403	0.189719
ACSL6	4.52027	3.64632	1.42222
ACSM2A	1.69718	0.891131	0.379529
ACSM2B	2.31248	2.30377	0.435376
ACSS1	2.86595	1.08375	0.98321
ACTBL2	2.46711	1.63079	0.930842
ACTG2	2.41143	1.50999	0.48905
ACTL6A	107.841	71.8957	53.6647
ACTN1	12.2102	4.78896	3.08548
ACVR1	7.06264	3.97642	3.16253
ACVR1C	2.22625	1.98328	0.736087
ADAM12	1.52937	0.843201	0.301623
ADAM9	40.6361	22.1941	23.6715
ADAMTS12	1.01712	0.731983	0.270628
ADAMTS18	2.56113	1.4659	0.45789
ADAMTS20	1.84567	1.40526	0.492193
ADAMTS4	10.7219	8.97756	5.23108
ADAMTS6	1.5731	1.04611	0.436786
ADAMTS9	3.2085	2.56424	0.82727
ADGRA1	2.15543	0.415219	0.314844
ADGRA3	7.66018	5.61035	3.51872
ADGRF5	3.55822	1.43702	0.191062
ADGRG1	118.328	63.0244	66.4332
ADGRL2	10.134	7.90767	2.85431
ADGRL4	8.87727	4.26744	0.910186
ADH4	1.00232	0.73079	0.226677
ADIPOQ	1.17894	0.90421	0.421326
ADRA1A	5.28225	3.77377	1.70671
ADSL	78.8478	39.3268	40.0261
ADTRP	4.70694	5.20869	1.23865
AEBP1	1.51423	0.587123	0.30044
AEN	21.5277	10.0577	11.8821
AFAP1L1	1.29244	0.911456	0.366461
AFAP1L2	3.04524	1.12657	0.691716
AGBL1	1.15949	0.620075	0.25624
AGMO	3.60073	3.33074	0.667392
AGTRAP	9.27249	2.56398	2.87422
AHI1	39.5002	14.5109	17.3858
AHSP	4.88999	2.71051	0
AICDA	3.65246	3.07164	1.19758
AIF1L	100.784	11.7011	13.0651
AIPL1	3.66436	2.999	1.24546
AJAP1	1.13997	0.917749	0.49767
AK4	6.96	3.96706	1.90812
AKAP2	3.63296	2.54012	1.09656
AKR1D1	2.29834	2.08716	0.659079
AKT2	2.84981	5.01252	2.22029
ALDH1B1	20.1646	11.2803	9.45332
ALDH6A1	47.7154	22.5223	18.4367
ALDH7A1	63.625	25.637	23.9197
ALG8	100.02	58.5243	48.259
ALPK2	1.0149	0.64968	0.161945
AMBN	1.34298	0.751104	0.233255
AMMECR1	6.2385	3.81768	2.57367
AMY1A	5.85786	4.60123	2.11655
AMY1B	5.06373	4.39901	1.71115
ANGPT1	6.1094	3.7493	2.05048
ANGPT2	34.5927	14.9341	2.04187
ANKFN1	3.90419	2.47195	1.15568
ANKRD18A	2.50456	1.69939	0.813379
ANKRD20A2	2.09231	1.23962	0.517487
ANKRD20A4	2.55073	1.2546	0.837231
ANKRD55	4.51662	2.54628	0.724305
ANKUB1	1.36076	1.24114	0.415394
ANLN	89.0929	32.5132	6.85899
ANO3	1.38259	0.829734	0.331164
ANO5	4.27508	2.31766	1.19964
ANO6	3.48621	2.56633	1.59714
ANP32D	1.34076	0.712943	0
ANP32E	229.779	97.7792	52.1799
ANTXR1	5.74272	4.02796	2.54281
ANXA1	16.9315	5.68724	0.931211
ANXA2	317.277	43.8256	27.2505
ANXA5	214.502	68.0636	74.848
ANXA6	36.0437	13.884	8.23128
AP3B1	8.07407	4.92123	4.36674
APBB2	38.4928	14.6907	17.5305
APCDD1	8.8014	5.83519	2.92848
APOBEC3A	17.1677	15.3613	7.31857
APOD	32.8855	6.4717	1.44544
APOH	2.53113	1.80754	0.572931
APOL1	12.3609	10.3848	4.45503
APOL2	9.46269	4.02877	2.83263
APOL6	2.35798	1.73539	0.797798
APOLD1	2.99269	2.07247	0.687384
ARAF	24.7321	15.1906	13.5552
ARAP2	1.62965	1.46837	0.456938
ARHGAP11A	22.9943	10.4435	2.96291
ARHGAP11B	9.37424	10.7905	0.887706
ARHGAP18	3.87876	1.90753	1.31516
ARHGAP19	36.7454	20.4934	5.84572
ARHGAP24	3.11637	2.00419	0.367724
ARHGAP28	3.34597	3.71123	1.30294
ARHGEF26	3.51606	1.61101	1.14524
ARHGEF28	3.28907	2.65485	0.883253
ARHGEF35	1.14745	0.776066	0.267871
ARHGEF38	2.6146	1.87088	0.851599
ARHGEF39	7.3008	3.71241	1.79491
ARID3C	4.29769	0.689363	0.493684
ARID5B	9.43487	5.48564	3.97284
ARL4A	30.5139	7.23327	5.86893
ARL6IP1	1403.94	818.279	533.084
ARMC3	2.00146	1.30746	0.523246
ARMC4	2.90167	1.10965	0.549296
ARSE	5.60493	1.57416	0.900855
ARX	4.33376	0.896975	1.05423
AS3MT	24.8703	19.9425	14.5398
ASAP3	3.19505	1.42203	1.33115
ASB15	3.08508	2.52105	0.913209
ASCL1	6.02339	4.07358	1.73881
ASF1B	7.30729	2.6615	1.12051
ASPA	3.60457	2.79076	1.26113
ASPM	17.2135	8.66783	0.993843
ASXL2	3.57821	2.34316	1.7712
ATAD2	26.3603	10.1919	7.30345
ATAD5	6.03864	3.85203	2.92943
ATF3	3.88331	1.30368	1.50508
ATG10	12.37	10.4616	5.33329
ATL3	11.3839	5.69876	6.30557
ATP10D	4.11725	2.61327	1.68078
ATP13A4	1.70692	0.569418	0.472938
ATP1A2	36.1311	6.19706	4.4211
ATP1A4	1.55406	1.03974	0.35742
ATP1B4	1.11452	0.814169	0.361109
ATP6V0A2	18.2744	15.312	10.3394
ATP9B	488.049	337.816	140.858
AURKA	121.021	42.3597	5.90851
AURKB	226.913	80.5997	10.4637
AXDND1	1.4733	1.64017	0.445168
AXL	33.8522	10.6754	8.83575
AZIN2	3.34427	1.94474	0.924165
B3GLCT	2.84342	2.40972	1.37412
BAAT	1.87676	1.45866	0.660651
BAG3	3.04479	1.20108	0.755443
BAMBI	1.86822	1.27379	0.48343
BARD1	26.0804	8.60462	5.40345
BBX	78.9921	27.5669	16.6311
BCAN	8.08698	1.43001	1.0828
BCAS1	9.21245	6.39008	3.67153
BCHE	26.476	7.04702	4.60504
BCL2L11	6.47403	5.39431	1.68335
BCO1	1.5219	0.967441	0.201218
BDH2	14.391	3.54603	2.44754
BEND4	1.77351	0.862112	0.4489
BEND7	5.88883	4.27159	2.06628
BEST3	4.43316	3.70944	1.26672
BHLHE40	3.29948	1.07465	1.08077
BHMT2	4.75767	3.60559	1.68211
BICC1	20.1617	7.4135	4.53539
BIRC5	262.667	96.7792	12.4877
BLM	14.7323	4.87109	1.85078
BLOC1S6	709.236	521.711	246.53
BMP2	1.56196	0.932113	0.551836
BMP7	16.7869	6.59786	3.9972
BMPER	2.18996	1.79165	0.560653
BMPR1B	10.8104	5.95916	2.74403
BNC1	2.36446	1.94121	0.591755
BNC2	3.7304	2.76599	0.849526
BNIPL	5.13509	4.89936	2.30158
BPIFC	1.48902	1.22481	0.185669
BRCA1	21.8314	9.20172	3.1139
BRCA2	5.94456	1.78002	0.689185
BRIP1	8.41669	3.01962	1.23014
BRS3	1.29977	1.39939	0.236361
BTBD11	1.11038	0.826907	0.266786
BTG3	25.9656	12.0295	6.5517
BTG4	1.72562	1.15539	0.297834
BTN1A1	1.63602	0.999998	0.306267
BTN2A2	7.72945	4.88707	2.80556
BUB1	130.604	49.8321	6.96379
BUB1B	67.7843	24.1935	3.00232
BUB3	406.164	245.31	184.676
BUD13	26.5128	14.3441	13.4801
BVES	4.02651	3.5947	1.37373
C10orf67	2.0595	1.28208	0.491092
C11orf70	11.6568	3.45005	1.86716
C15orf39	1.44627	0.910612	0.156554
C17orf105	3.02116	2.96423	1.21718
C17orf47	2.55885	1.45707	0.320243
C17orf53	10.1372	4.13615	2.95024
C17orf99	2.05085	0.761805	0.168602
C18orf54	12.9922	7.79302	6.88893
C19orf35	4.49809	5.21132	2.49794
C19orf48	110.956	42.92	41.0104
C1orf112	15.4755	6.48266	3.5207
C1orf186	2.44413	2.18988	0.548933
C1orf61	2030.52	734.111	907.807
C1orf87	1.38056	1.11679	0.344155
C1QL3	1.79053	1.51499	0.629249
C1QTNF7	1.02836	1.27379	0.3178
C1QTNF9B	2.11346	1.4594	0.417297
C1R	6.45683	1.22483	0.705374
C1RL	2.59705	1.46436	1.17457
C21orf58	5.12882	3.09563	0.877955
C21orf62	19.6439	13.0506	6.59132
C22orf31	3.21283	2.12202	0.484192
C2orf40	4.27922	2.26417	0.96891
C2orf50	1.59032	1.37019	0.298393
C2orf83	1.45225	1.20196	0.414988
C3orf52	2.88326	1.20809	0.286198
C3orf58	12.2097	4.66305	3.91052
C4BPB	4.8181	4.11414	1.32653
C4orf26	10.3568	9.48588	4.58451
C4orf32	229.763	166.752	69.2903
C4orf36	65.8506	48.8409	20.3107
C4orf46	29.4877	20.2966	15.8132
C5	2.2275	1.09612	0.428464
C5AR2	5.97228	5.43123	2.63175
C5orf34	13.0839	3.73526	1.90685
C5orf56	1.75523	0.981554	0.12201
C6orf10	1.37987	1.4911	0.243994
C6orf222	1.08878	0.626597	0.282409
C7	1.8074	1.48123	0.622064
C7orf49	12.1756	3.43281	2.19596
C8A	1.30942	0.951063	0.425745
C8orf37	5.6884	2.69369	2.49024
TCIM	64.305	6.86369	6.47519
C9orf153	3.71692	1.81462	1.2657
CA12	19.0706	8.20677	6.28411
CA13	4.40655	2.92463	1.52731
CA14	12.1924	4.93341	2.38902
CA2	50.7794	6.31836	8.1462
CA3	9.57148	4.36775	1.7919
CA8	3.00144	2.03658	1.07208
CADPS2	1.42256	1.29984	0.460415
CALCR	1.0114	1.04218	0.188577
CALD1	52.9657	19.7599	10.5603
CAMP	0.906485	1.11093	0
CAPG	94.4993	32.3759	24.8702
CAPN2	10.0369	5.00477	4.3846
CAPN8	2.3126	1.14462	0.313468
CAPS2	3.15727	2.19645	1.04794
CARD8	26.3747	14.3321	9.95224
CASP10	3.92931	2.94876	1.4839
CASP14	1.53561	0.921742	0.144383
CASP6	30.0456	15.1365	15.6496
CASP7	15.4202	3.41108	1.59114
CAST	18.0011	4.24615	2.71503
CAV2	6.30042	2.92012	3.03716
CAVIN2	3.34972	0.387928	0.237062
CCDC113	9.01856	5.09735	2.81594
CCDC15	6.22506	3.11523	2.11813
CCDC150	6.87021	4.37937	1.21998
CCDC168	1.62293	1.07437	0.294154
CCDC170	3.52019	2.41771	1.32216
CCDC190	2.44261	2.01587	0.57632
CCDC36	16.6006	15.4417	8.66152
CCDC63	1.09091	0.608234	0.22988
CCDC7	1.68704	3.10506	5.32676
CCIN	1.04833	0.720416	0.253212
CCNA1	9.605	4.67922	1.40053
CCNB1	813.617	263.854	41.4172
CCNB1IP1	41.9785	23.74	20.0355
CCNB2	352.412	136.305	14.6335
CCNE2	32.9681	8.4616	7.2118
CCNF	13.2415	9.04522	4.21603
CCR2	1.31068	1.13125	0.155919
CCR4	4.38132	3.40886	1.98772
CCR8	7.28932	5.67288	1.45372
CD109	1.20502	0.833588	0.39124
CD164	80.0615	36.7729	34.3121
CD22	0.997407	1.12464	0.133318
CD300LG	2.59456	2.19478	1.09755
CD55	4.469	3.54295	1.93184
CD58	18.4667	9.53894	7.44344
CD63	680.43	429.557	414.437
CD82	96.4374	46.345	28.3303
CD8B	1.90618	1.78286	0.155327
CD9	43.5754	14.5249	15.3639
CD93	1.00122	0.591994	0.207713
CD96	9.2602	8.05353	3.24718
CD99	20.1548	7.98469	9.18657
CDC14A	2.77694	1.47267	0.544759
CDC20	165.248	61.2709	6.04123
CDC25A	3.67016	1.20457	0.709736
CDC25B	10.6409	4.76391	2.28841
CDC25C	36.1086	18.6416	3.02122
CDC42EP4	6.48032	2.22032	2.71893
CDC45	34.7146	13.3282	3.53228
CDC6	37.5773	8.62226	4.38386
CDCA2	15.8976	6.35963	1.16186
CDCA3	113.093	31.7806	9.70471
CDCA4	12.401	5.12202	3.98617
CDCA5	48.5335	15.1249	3.89829
CDCA7	90.6914	20.7673	14.9446
CDCA7L	84.9652	16.5445	11.554
CDCA8	187.81	73.6836	7.84674
CDCP1	2.24629	2.25763	0.568862
CDH10	3.80277	2.26138	1.15723
CDH11	2.47014	1.69906	0.942035
CDH12	7.62694	2.54671	1.31005
CDH17	2.28725	1.56843	0.445028
CDH20	2.47878	0.877267	0.386887
CDH23	5.59948	2.78386	1.53247
CDH4	3.76511	1.4335	1.26136
CDHR4	21.5507	18.7249	8.84569
CDK1	406.377	123.496	22.193
CDK15	4.20877	2.76565	1.41432
CDK2	27.235	5.84468	3.64487
CDK6	2.62744	0.957106	1.11193
CDKL4	1.33642	0.767742	0.338595
CDKN2C	3.9483	1.33127	0.800948
CDKN3	186.105	65.8002	23.5603
CDO1	82.497	33.8464	44.0434
CEACAM1	1.55561	1.17864	0.161026
CEACAM8	4.90616	2.96384	1.84353
CELA3A	2.06384	1.28222	0
CELSR1	1.31976	0.41666	0.339816
CENPA	4.12168	1.33985	0.203937
CENPC	10.7219	7.22957	5.67092
CENPE	28.3641	13.711	2.23335
CENPF	73.7219	32.897	4.30986
CENPI	14.0398	7.95504	1.93338
CENPJ	32.7115	23.4493	17.2774
CENPK	115.237	26.6991	10.3816
CENPL	28.4277	11.0296	3.74221
CENPM	42.3374	13.9492	4.93715
CENPN	141.929	36.9798	11.1501
CENPO	22.9919	9.6134	5.7373
CENPQ	18.7287	4.69234	4.12962
CENPU	59.9573	24.1595	9.21691
CENPW	135.666	69.0673	43.9863
CEP112	32.373	22.0019	10.8215
CEP152	19.3072	10.0257	4.86666
CEP192	7.72223	5.04001	3.29431
CEP55	7.31623	3.97488	0.765259
CEP70	81.8089	38.7862	28.8054
CERKL	1.26026	0.97929	0.415755
CETP	1.42258	0.435484	0
CFAP221	6.82717	6.45521	1.82374
CFAP45	2.44261	2.01587	0.57632
CFAP52	1.65534	0.911617	0.240931
CFAP54	187.628	136.877	58.0511
CFAP70	2.32914	1.49439	0.555348
CFH	2.95362	1.85866	0.639952
CGNL1	2.87597	2.06405	0.851744
CGRRF1	32.0634	14.2006	9.83908
CHAF1B	7.74625	2.88715	1.62931
CHD1L	19.3004	8.72426	7.65423
CHD7	22.4308	17.758	13.1295
CHDH	3.60569	2.77328	1.39569
CHEK1	41.3763	13.374	6.04713
CHEK2	37.5438	13.9272	4.42789
CHRDL1	20.9055	19.4607	7.84147
CHRNA1	3.39315	1.5236	0.589661
CHRNA6	1.78664	1.22372	0.448318
CHST3	5.23386	0.741144	0.602138
CIB1	7.08381	1.86315	2.59979
CIITA	1.23959	0.966416	0.455082
CITED1	5.28111	2.9866	1.77175
CKAP2	218.81	83.6665	27.7526
CKAP2L	47.0214	18.0749	2.20749
CKS1B	329.541	133.347	46.1715
CKS2	955.213	311.579	103.112
CLDN11	18.4231	11.1908	7.6353
CLDN16	1.08134	0.808287	0.155778
CLDN18	1.36423	0.887201	0.467016
CLEC12A	2.81071	1.74744	0.327183
CLEC1B	7.85781	4.95719	1.61696
CLIC1	327.606	124.488	65.3952
CLMN	2.00743	1.44671	0.538489
CLNK	5.43166	4.71438	1.49342
CLRN1	1.99546	1.4796	0.458693
CLSPN	16.8782	6.34665	3.70682
CLU	1473.91	254.556	230.172
CMBL	17.8352	13.9379	8.82066
CMTM5	2.65774	0.392204	0.351072
CMYA5	1.04176	0.559754	0.40126
CNBD2	6.02587	5.0975	2.25189
CNGA1	1.97338	1.68832	0.779889
CNGA3	11.2015	2.87793	2.02682
CNKSR3	4.82987	3.59598	1.78261
CNMD	10.2473	1.63491	0.96581
CNN3	143.224	55.4553	60.7728
CNPY1	3.59424	3.15978	1.46876
CNR2	4.72285	3.72888	2.3467
CNTLN	8.55954	5.16762	3.53895
CNTN3	1.94609	1.31671	0.725848
CNTN6	1.24705	0.806771	0.22656
CNTRL	38.4601	22.965	15.1729
COBL	2.99856	2.20796	0.719355
COL11A1	18.532	5.69564	3.91322
COL1A2	10.4022	4.27089	1.63804
COL27A1	1.06377	0.431415	0.35579
COL28A1	36.9428	28.2024	11.7381
COL3A1	3.43414	2.13655	1.27261
COL4A1	2.98802	1.65749	0.108303
COL4A5	23.3193	4.56077	3.50054
COL4A6	10.2817	1.84642	1.301
COL5A2	1.28831	0.667791	0.166524
COL8A1	1.17799	1.20274	0.453
COL9A1	2.75858	1.45095	0.480994
COMT	36.2666	16.9789	16.8131
COX6B2	10.3469	8.32732	5.19227
CPA4	2.33855	1.50076	0.532339
CPA6	1.19646	0.803038	0.219689
CPNE2	6.73357	2.78427	1.63228
CPNE8	3.1937	1.90252	0.56841
CPS1	1.1765	0.821512	0.453028
CPT1A	8.30471	7.13469	3.89532
CPXM1	3.64544	2.31836	0.969742
CR1	1.13528	0.91295	0.388256
CRABP1	10.3686	18.9279	5.02724
CRB1	18.9646	14.1821	7.37922
CREB3L2	6.69243	3.85368	1.89252
CREB5	83.5405	11.2533	11.4013
CREG2	1.10029	0.892963	0.372909
CRHR2	2.59018	0.401165	0.544833
CRISPLD1	21.7907	6.86733	4.46083
CRTAP	4.13694	2.46174	1.57849
CRX	11.707	10.5875	5.40368
CRYAB	35.9103	10.4972	10.139
CRYGC	1.17013	0.44372	0
CRYL1	7.47555	3.12229	2.56472
CRYZ	56.4985	9.03229	4.56429
CSF1	1.00297	0.527867	0.341319
CSGALNACT1	3.64285	3.95976	1.98943
CSMD2	7.04479	4.73579	2.49797
CSPG5	1.68295	0.93194	0.472429
CSRP1	14.3833	3.22179	4.29656
CSTA	5.6858	3.68601	1.37636
CTBS	1.51236	1.37182	0.664833
CTCFL	2.70334	2.95286	0.945677
CTDSP2	19.117	11.7771	8.50225
CTGF	2.95352	0.371566	0.341144
CTNNA1	239.521	102.544	108.571
CTNNAL1	31.1368	9.48734	5.44528
CTSE	1.31641	0.816133	0.195009
CTSV	11.1715	3.38265	2.17629
CUX2	0.949869	1.34543	0.348767
CX3CL1	2.38987	0.892539	0.487216
CXCL2	2.29919	1.35379	0.378035
CXCL9	3.1368	2.35873	0.913132
CXorf21	4.2338	3.58368	1.55438
CXorf36	2.75949	2.12412	1.00228
CXXC4	6.93366	5.48419	2.00516
CYBRD1	6.62204	1.9933	1.27284
CYP20A1	24.0724	9.22821	5.28095
CYP24A1	1.54955	1.26191	0.44486
CYP27C1	2.35574	1.24966	0.662729
CYP39A1	2.21605	0.98161	0.655882
CYP4F3	1.76625	1.23133	0.740828
CYP4Z1	2.20374	1.55033	0.575857
CYR61	6.81969	0.847497	0.86655
CYSLTR2	2.92827	2.36627	0.627848
DAND5	6.77108	6.00936	3.20901
DAPK2	2.08038	1.38449	0.55189
DARS	132.107	55.1761	56.1565
DARS2	17.4234	11	7.50537
DBF4	23.3475	11.8294	6.18264
DBF4B	5.03945	3.61028	1.64562
DBI	792.713	269.917	314.33
DCBLD2	7.76834	4.82884	2.83442
DCDC1	2.08892	1.37701	0.755665
DCHS2	1.41259	0.989812	0.566602
DCT	10.375	1.29613	0.795067
DDAH1	54.6407	13.2061	13.9268
DDIAS	36.2882	11.9572	7.09941
DDO	0.980564	1.33722	0.204381
DDR1	15.2295	9.04307	9.45708
DDX39A	226.113	153.915	121.151
DDX60	3.3653	0.802594	0.609209
DEFB118	5.97036	4.33585	2.13472
DENND1A	15.3912	2.771	2.45019
DENND1B	6.1708	3.89555	2.62869
DEPDC1	27.3615	8.96937	1.65029
DEPDC1B	59.2363	22.6207	5.94437
DEPDC4	3.27025	1.69867	0.938841
DERA	28.1392	12.6382	14.8684
DGKB	5.32447	3.64583	1.87412
DGKH	3.00273	2.54358	1.77808
DHCR7	107.348	63.0954	61.8726
DHFR	38.2524	10.7658	7.76061
DHRS7	88.5439	41.8316	34.0354
DIAPH3	8.30759	3.69227	2.2849
DLGAP5	143.898	54.5157	6.3161
DMBX1	1.28961	1.23303	0.43971
DMC1	10.684	7.92412	3.80612
DMP1	2.41427	1.89536	0.820648
DMRT2	1.23901	0.702196	0.348502
DMRTA2	3.74459	1.12636	1.50323
DNA2	21.2094	12.6811	7.3067
DNAH5	1.05292	0.805517	0.463667
DNAH8	1.48723	1.13184	0.318572
DNAI1	2.21178	1.01491	0.399862
DNAJB1	285.527	113.746	85
DNAJC1	9.26577	2.84093	3.61061
DNAJC12	4.95083	3.31302	1.11159
DNAJC22	3.25462	2.70119	1.20321
DNAJC24	14.8656	10.6869	7.75449
DNMBP	12.0239	3.06642	2.36887
DOCK1	7.60994	2.17681	3.02718
DOCK5	5.99574	4.47686	1.80153
DOK5	87.3926	15.468	13.7754
DPAGT1	43.4175	30.8409	27.0064
DPEP1	1.7517	0.274957	0
DPPA4	3.0583	2.0323	0.372798
DRD3	2.07818	1.32509	0.547369
DSC3	3.55376	3.33397	1.47816
DSG2	7.50372	3.98274	2.33323
DSN1	38.4142	12.2637	5.51033
DTL	40.0485	9.8053	5.42496
DTNA	26.5597	14.882	13.1069
DTWD2	3.2516	2.80461	1.59509
DTX3L	4.83244	2.91992	1.93526
DTYMK	43.4964	22.3272	22.2904
DUSP10	21.7594	10.3458	4.81707
E2F1	2.33783	0.945463	0.862358
E2F2	4.87149	3.04395	0.862448
E2F3	7.92425	4.6042	4.44526
E2F6	5.27016	4.0402	2.52222
E2F7	3.80751	2.19755	0.513178
E2F8	10.9137	1.88812	0.566669
EAF2	6.92871	2.78164	2.34452
EBF1	4.22591	3.25307	1.40305
EBPL	79.7724	72.4918	35.9328
ECI2	147.047	69.0069	71.3438
ECM1	2.84822	1.50978	0.760027
ECT2	168.849	97.1072	39.0617
EDA2R	6.44384	3.51314	1.93681
EDDM3A	4.7463	2.8836	1.64778
EDNRB	7.33038	1.71501	0.300796
EEF1D	664.472	237.738	306.25
EEF2K	4.38686	3.20931	2.09547
EFCAB1	3.35017	1.34556	0.528157
EFCAB11	9.74063	4.32556	2.13603
EFCAB2	42.4335	13.7644	9.79185
EFHC2	3.5401	2.03288	0.97492
EFNB1	7.6913	2.17502	2.27565
EGF	1.86654	0.711751	0.224967
EGFLAM	1.50781	0.517271	0.150278
EGR1	392.918	88.4044	60.7296
EHF	4.1392	3.81935	0.972961
EIF2D	16.9408	8.98051	8.05452
ELF5	5.523	4.01094	1.52938
ELK3	6.17455	2.71046	1.70583
ELMO1	57.2751	33.3534	19.9219
ELOVL1	23.8255	13.6307	10.3211
ELOVL2	15.0899	3.57406	2.79169
ELOVL5	175.897	111.142	112.473
ELP4	37.6853	15.0233	13.4437
EMCN	4.15952	2.60296	1.2019
EME1	20.0282	5.51015	1.75198
EML6	1.62934	3.72125	1.66343
EMP1	31.6382	10.3461	3.15015
EMP2	56.224	8.16633	5.95777
EMP3	77.069	15.5253	23.0127
EMX2	4.98072	1.78191	1.59872
ENAM	1.48535	1.25793	0.394015
ENKUR	21.5967	4.22796	3.98944
ENOSF1	9.19433	4.04647	1.54107
ENPP1	2.7323	2.25386	1.21052
EOGT	3.54649	2.98097	1.22315
EOMES	21.7006	20.9536	5.36932
EPB41L2	29.8356	13.5877	4.7995
EPB41L4B	1.30333	0.918693	0.355486
EPB42	6.01645	5.87204	3.32042
EPHA10	11.9514	10.3274	5.50654
EPHA2	1.39597	0.355626	0.160054
EPHA3	15.3702	16.5564	6.92791
EPHB4	1.17569	0.473729	0.409514
EPPIN	2.63714	1.26616	0.400437
ERAP2	2.29355	1.99493	0.626112
ERCC6L	7.7391	2.79821	0.718532
EREG	2.50625	1.81153	0.744774
ERG	3.87064	2.04613	0.501864
ERICH6	1.61066	0.850806	0.238918
ERICH6B	1.82269	1.32198	0.495042
ERP27	1.22999	1.00061	0.192262
ERVMER34-1	1.73777	0.913239	0.34195
ERVW-1	8.881	6.09539	2.51843
ESAM	1.38984	0.58098	0.198024
ESCO2	52.3237	21.2644	8.074
ESPL1	5.79554	2.66218	0.259849
ESRP1	2.18818	2.13582	0.617935
ESYT1	11.7913	6.70305	5.35576
ETS1	2.12318	1.35898	0.419136
ETV1	30.2262	15.717	10.9029
ETV5	28.6874	10.1775	9.75459
ETV6	7.59733	3.33022	2.25578
EVA1A	1.16953	0.485871	0.120797
EVA1C	6.8735	1.631	1.6402
EXD1	7.86649	6.72546	3.78995
EXO1	28.7154	8.0248	2.1283
EXPH5	5.6698	2.96549	1.39527
EYA1	1.26006	0.411564	0.336959
EYA4	1.73068	1.4733	0.618253
EZR	285.942	190.502	169.808
F2RL1	3.53496	2.41404	0.702427
F3	19.1288	5.80109	3.10881
FABP5	1144.57	458.924	640.24
FABP7	720.843	166.025	182.255
FAIM	24.8913	11.8537	8.23135
FAM106A	3.56374	2.61152	1.25824
FAM107A	179.196	15.2638	17.1082
FAM111A	31.7162	9.01395	3.78206
FAM111B	20.3979	4.11142	1.47787
FAM114A1	16.1095	4.91601	3.90587
FAM124B	4.94391	2.09104	0.359388
FAM153C	9.50768	7.10317	3.34665
FAM177B	4.53623	3.94937	1.50451
FAM210B	5.03352	3.32392	2.25047
FAM46A	4.08061	3.34074	1.4931
FAM46C	3.40275	1.65706	0.666302
SINHCAF	187.396	108.707	65.1103
FAM72A	10.9951	5.69565	2.21213
FAM72B	6.10551	2.60336	0.553983
FAM72C	8.51174	3.65782	0.449733
FAM72D	4.55113	1.75922	0.381672
FAM83B	1.09085	0.871478	0.351612
FAM83D	5.33688	3.25736	1.15838
FAM84A	3.19357	1.97629	1.09864
FAM89A	3.04104	1.7909	0.446344
FAM9C	2.047	1.67046	0.775347
FANCB	4.73943	2.75017	1.56037
FANCD2	32.6678	13.6703	5.15654
FANCG	17.2011	10.0917	9.36511
FANCI	89.5523	26.3928	11.1768
FANCM	8.85155	6.9047	3.53927
FANK1	2.24603	1.32054	0.420093
FBLIM1	56.9097	51.6008	30.2741
FBN1	1.78784	1.44377	0.606668
FBN2	6.20811	2.47552	1.09999
FBXL13	2.26205	1.95728	0.62837
FBXL18	13.573	11.5814	6.61968
FBXL7	2.07721	0.576195	0.202807
FBXO27	18.3207	14.3769	7.72601
FBXO32	12.1024	3.08224	1.84814
FBXO40	2.59436	1.75936	0.831829
FBXO5	15.668	7.67396	3.51445
FCAMR	1.08477	0.766593	0.148525
FCAR	12.0559	11.205	6.34092
FCRL4	1.51342	1.37318	0.453305
FDPS	281.378	193.861	158.735
FEN1	98.2389	42.9344	30.6015
FERMT2	16.5301	9	7.66287
FETUB	1.58109	1.02228	0.247913
FGB	3.06746	2.41573	0.908202
FGF2	1.21728	0.594712	0.320095
FGF5	27.7695	20.4519	8.55502
FGF9	2.46138	2.86001	1.24778
FGFBP3	15.0906	5.791	7.0998
FGFR1	19.1936	9.11441	5.84586
FGFR2	8.16951	4.23686	1.84664
FGFR3	3.24716	0.827741	0.50739
FGFRL1	1.2521	0.25888	0.249188
FGL1	1.95309	1.18176	0.579386
FIBIN	2.60124	0.84108	0.316841
FIGN	5.24572	3.24941	1.56668
FILIP1	3.8226	2.12441	1.11086
FKBP14	7.28291	4.84993	3.353
FKBP5	10.3694	5.22907	3.55661
FKBP9	14.1616	7.47522	6.83288
FLI1	2.45064	1.03232	0.499717
FLNA	1.42137	0.717558	0.458987
FLOT2	25.4856	11.2553	12.593
FLRT3	15.3191	8.86032	5.42445
FLT1	4.1497	2.95597	1.26709
FLT3LG	7.8905	6.87419	3.22918
FMO1	2.61957	1.6156	0.458334
FMOD	1.47743	1.17204	0.421972
FN1	31.6099	17.6458	5.03115
FN3KRP	23.6824	14.4136	12.8919
FNDC3B	6.8058	5.1057	3.05791
FOLH1	1.69727	0.379568	0.398863
FOLR1	1.15345	0.666581	0.158709
FOLR3	1.02794	0.973039	0
FOS	722.414	129.585	80.7956
FOSB	13.7058	3.44384	1.87993
FOXM1	17.052	7.36239	0.953294
FOXN4	4.62747	2.50867	0.398348
FOXP1	22.1268	14.6732	12.7012
FOXP2	7.8621	6.38725	2.64675
FRAS1	3.39343	2.91053	1.34305
FRK	9.43505	6.99035	3.17747
FRMD6	14.5372	8.67256	4.39956
FRMPD1	69.9519	61.5998	34.9307
FRZB	1.48647	0.940433	0.502131
FSHR	1.57688	1.34602	0.490205
FSTL1	70.0715	26.4005	10.7392
FUT10	7.75506	3.64731	2.19758
FUT6	3.25153	2.87948	1.30945
FUT8	28.9061	9.52354	12.4433
FXN	6.54319	5.12745	2.58962
FYB2	1.86087	1.47539	0.387504
FYCO1	1.66417	0.654048	0.351163
FZD2	1.78622	0.605769	0.288917
FZD5	3.63341	1.29297	0.806441
FZD6	3.23563	1.26162	0.959262
FZD7	3.97733	2.46529	1.81387
FZD8	2.472	0.501118	0.360994
G6PC3	43.8641	18.1162	19.2103
GAB3	2.78609	2.52142	0.886846
GABPB1	60.9556	46.4649	35.4198
GABRP	24.9829	16.5756	6.49508
GADL1	2.43153	2.44521	0.721787
GALM	11.1937	4.60123	2.46041
GALNT3	6.54052	3.82201	1.76792
GALNT7	26.19	10.3416	8.08166
GALNTL5	1.21143	0.959163	0.316057
GANAB	45.5629	33.6759	25.1815
GAPDH	3039.56	1757.58	1744.89
GAREM2	8.90905	3.48628	2.57165
GAS1	2.83293	0.704389	0.927878
GAS2L3	49.1054	12.3027	4.30119
GATAD1	9.49503	7.71299	3.90346
GATM	8.37841	2.98561	2.67532
GBE1	6.87073	2.95087	2.74141
GBP4	5.32893	5.01841	2.84234
GBP6	3.44669	2.5949	0.994462
GCLC	4.80456	4.0644	1.49119
GCNT3	5.34794	3.0686	0.831856
GDF5	6.18618	5.38962	2.23687
GDPD2	9.44849	1.35786	1.08805
GEM	14.4642	4.70177	1.61549
GFAP	87.2604	8.32713	8.17277
GFRA1	1.49846	1.10249	0.640295
GFRAL	2.61368	1.84721	0.981407
GIF	1.75771	0.865893	0.46359
GIMAP1	2.69751	2.13196	0.962173
GIMAP6	1.02572	0.461317	0.155902
GIMAP7	2.94966	0.797505	0
GINS1	44.7988	14.4145	8.30006
GINS2	76.2664	20.3383	15.7667
GINS3	13.8374	4.41193	2.97953
GINS4	18.7049	5.24693	2.7354
GIPC2	1.70096	1.83694	0.725059
GJA1	2.39383	1.10186	0.454429
GJA10	1.95915	1.42127	0.599318
GLDC	5.56038	2.20223	1.90327
GLDN	3.6139	2.73473	1.36203
GLI2	1.36774	0.551852	0.328906
GLI3	11.6857	3.34064	1.4685
GLIPR1L2	26.2719	19.6257	7.77019
GLO1	155.41	90.0976	98.8299
GLYATL1	4.86307	4.03093	1.45251
GMNN	104.038	33.3927	24.7883
GNG11	11.0771	2.86133	1.30727
GNG12	37.9879	12.4806	13.1883
GNG5	134.73	32.7225	35.003
GOLIM4	15.4564	9.72439	9.46434
GORAB	12.7926	7.47871	4.91162
GPC3	4.56947	2.7647	1.22283
GPC4	3.9472	1.97347	1.00277
GPC5	2.03674	1.42958	0.496646
GPC6	6.19529	2.28088	2.30941
GPNMB	4.34822	3.51731	1.68503
GPR1	2.5262	0.937771	0.736881
GPR143	1.4139	0.943888	0.322418
GPR151	2.61652	2.37739	0.877368
GPR156	2.23045	0.773783	0.303881
GPR157	7.09707	5.949	2.71702
GPR158	1.05777	0.675575	0.410462
GPR160	6.68117	5.10492	2.38781
GPR3	2.16776	0.748032	0.520736
GPR75-ASB3	163.342	128.817	85.6994
GPR83	2.35149	1.71644	0.658669
GPSM2	43.363	19.9754	6.74944
GPX3	63.4998	9.70011	10.1636
GPX8	11.7504	1.87844	1.46394
GRAMD1C	7.44402	3.01717	1.93092
GRAMD2B	4.74545	2.81318	1.34317
GRB10	7.93338	3.60869	3.39872
GREB1	5.77293	5.18265	2.2509
GREM1	1.15131	0.703558	0.0958454
GRIN2A	2.54537	1.50149	0.675028
GRK7	3.17294	2.12448	0.766943
GSTM5	27.1071	5.96374	6.59229
GTSE1	16.9208	6.37877	1.16324
GUCY2C	1.02763	0.728115	0.272076
GULP1	23.261	6.13677	3.99136
GXYLT1	1.16425	0.761006	0.415284
GYG1	19.2805	5.04194	5.52745
GYG2	12.8942	2.7047	3.40616
GYPA	2.3095	1.26837	0.551175
H2AFV	115.098	51.9116	42.7613
H2AFX	7.25647	2.38412	1.18649
H2AFZ	1547.69	888.141	874.161
HADHA	142.931	78.9958	74.1381
HADHB	73.3277	27.7273	26.4505
HAO1	1.13005	0.841758	0.299455
HAPLN1	8.0011	2.95787	0.618723
HAS2	8.21309	2.24698	1.44705
HAT1	90.439	33.3369	40.3508
HAUS5	11.2064	5.91166	5.01674
HAUS6	32.0387	16.1637	15.953
HAUS8	32.7172	12.8321	7.83654
HBA1	237.57	48.4941	4.81716
HBA2	271.171	49.0305	2.96596
HBG1	193.996	32.2009	2.39746
HBG2	529.051	82.7828	7.07935
HDAC1	58.2485	19.7672	12.4692
HDAC9	39.8041	23.0799	15.6209
HDDC2	67.6394	31.8224	33.5019
HEBP1	3.39811	2.14572	1.10664
HEG1	13.0812	3.85147	3.39114
HELLS	45.6461	19.2364	14.9748
HEPH	6.07168	1.56725	1.24576
HEPN1	17.8517	3.26773	2.18415
HES1	36.9439	4.56199	7.18291
HES2	14.2808	14.0331	6.73888
HEY2	1.26259	0.305056	0.331488
HFE	4.59787	3.50052	1.66115
HGF	5.59708	3.76452	1.51799
HHAT	4.56788	3.28551	1.18363
HHIP	1.43176	0.997398	0.480622
HIPK2	10.4579	5.46882	5.49524
HIST1H1A	96.9324	43.7991	21.7968
HIST1H1B	43.4961	13.2431	6.95271
HIST1H1C	89.1278	38.394	32.5577
HIST1H1D	45.8847	19.4565	18.4066
HIST1H1E	80.3705	36.9517	25.1437
HIST1H2AM	8.43696	4.35221	1.60898
HIST1H2BJ	14.2164	4.79942	1.55071
HIST1H2BN	5.84636	3.8747	1.34453
HIST1H4C	1553.62	578.18	508.562
HJURP	100.731	35.046	5.07347
HMGA2	30.9547	21.2436	10.649
HMGB2	1000.04	356.818	49.5373
HMGB3	359.514	200.636	162.62
HMGCS1	210.823	137.31	113.886
HMGN2	2089.91	942.448	623.753
HMGN3	469.049	173.216	172.946
HMGN5	41.1427	10.6921	7.10311
HMMR	38.8416	14.9231	1.67514
HNRNPA2B1	1737.62	1131.24	1061.06
HOPX	137.76	17.133	16.9932
HRH1	4.25834	3.39988	1.29567
HRH4	2.06037	1.45035	0.73059
HRK	4.75	3.70651	1.58461
HS6ST2	21.2375	6.61095	5.4006
HSD17B11	24.3551	11.8865	4.76567
HSD17B13	8.88556	7.82436	3.48475
HSD17B2	6.68328	6.10211	1.70386
HSDL2	23.2226	10.3054	13.1467
HSP90B1	223.553	138.75	126.259
HSPA1A	66.5487	33.9734	29.5744
HSPA1B	61.2962	28.8647	24.4611
HSPA2	1.98825	1.00235	0.0751041
HSPA4L	21.3223	8.38586	7.16573
HSPA6	12.9044	4.8353	3.41502
HSPB1	60.681	16.1434	20.481
HSPG2	1.08094	0.930509	0.138721
HTATIP2	5.89701	4.86392	2.20889
HTN3	7.53859	5.41151	2.50355
HTR2A	8.84629	3.62879	2.65955
HTR2C	1.55803	1.10899	0.328829
HTR3B	2.84883	1.66971	0.426379
HTR4	2.65116	1.73826	0.662584
HTRA4	1.55497	1.45171	0.381608
HUNK	6.29691	8.16485	3.95689
HYLS1	38.2793	28.0299	18.6388
IAPP	8.06045	6.50519	3.69612
ICAM2	5.20795	2.13941	0.418645
ID4	13.4932	2.84404	2.73664
IDI1	216.325	132.404	131.298
IDO1	1.5816	1.20231	0.14571
IER2	4.80448	2.40856	1.88088
IFI44	8.94042	5.00412	2.49206
IFI44L	5.80392	2.31045	1.37907
IFITM2	84.7951	33.4493	18.0154
IFITM3	173.728	38.3553	27.906
IFNA1	5.06739	3.32776	0.968146
IFNA14	7.76716	6.2562	2.29939
IFNA6	1.65693	1.72224	0.341584
IFNG	1.98371	1.22475	0.321277
IFNLR1	8.45892	7.39725	3.49957
IGDCC4	1.77571	0.736434	0.666396
IGFBP4	2.36581	1.11555	0.846124
IGSF10	5.39875	2.19688	1.55705
IGSF11	2.51794	1.01865	0.53049
IKBIP	7.24291	5.29605	3.09418
IL12RB2	1.83968	1.41564	0.53867
IL13RA2	10.2482	2.5811	2.98488
IL17RB	3.2325	1.58694	1.25516
IL1R1	2.61911	2.24515	1.14985
IL1RL1	3.19012	2.01783	0.370761
IL32	8.26339	2.36296	0.882808
IL33	15.6063	4.06951	6.53055
IL5RA	1.24686	1.11725	0.295569
ILDR2	1.94054	0.559343	0.364614
ILK	104.859	37.9294	31.8749
IMPA2	2.35059	1.31423	0.646194
IMPG2	1.42203	1.1194	0.541748
INPP4B	2.67332	2.093	0.785566
INSM1	2.42039	2.92617	0.744308
INTS14	26.3698	12.6193	10.0069
IPO11	18.5384	13.8927	9.33343
IPP	10.4751	4.59803	3.80237
IQGAP2	9.21628	1.79249	1.5673
IQGAP3	8.38768	3.90923	0.572303
IRAK3	1.51131	1.36389	0.614247
IRF1	7.51566	6.47051	3.11956
IRF2	34.3382	9.24392	9.04616
IRF6	1.93257	1.3748	0.549096
IRF9	37.3357	6.95576	7.84326
ISG20	3.29469	2.91762	0.485488
ITGA2	5.43199	1.52478	0.763084
ITGA6	6.20007	2.3027	1.38488
ITGA8	1.33132	0.958224	0.302386
ITGB5	5.3549	1.89104	0.919062
ITGB6	1.23485	0.97405	0.305022
ITGB7	1.35564	1.82854	0.138318
ITGB8	68.6944	17.1599	13.0458
ITGBL1	4.622	3.83908	1.42182
ITIH5	2.7696	2.13691	0.948654
ITM2A	87.7495	14.8714	6.70501
ITPKB	2.38806	1.44977	0.955358
IVD	49.4428	20.7199	18.8018
IYD	10.9393	10.0806	3.76646
JAG1	4.12662	1.68307	1.3567
JAML	3.9756	2.82764	0.451324
JDP2	2.12711	1.77471	0.906791
JUN	2.656	1.15388	0.667466
KANK4	2.24316	1.56409	0.450812
KAT2B	2.93952	1.64484	0.840052
KATNA1	37.3429	21.9744	20.099
KBTBD12	13.1523	10.7019	5.64419
KCNE4	2.34516	1.39401	0.355657
KCNG3	1.53804	1.22808	0.139933
KCNH5	3.30223	2.6383	1.36264
KCNJ10	9.10293	1.97969	0.890181
KCNJ15	16.7143	13.3509	7.4995
KCNJ2	5.25926	3.91289	2.30945
KCNMB1	11.1223	10.873	5.81682
KCNQ5	3.10117	2.78428	1.04298
KCTD16	2.43916	1.97234	1.06257
KCTD6	35.5252	20.6726	13.0573
KCTD9	6.44469	3.74699	2.32946
KDELC2	9.06394	5.83256	2.94917
KDR	1.94736	0.985599	0.318005
KHDC1	6.22266	2.90658	1.42912
KIAA0040	1.7567	0.366264	0.0497659
KIAA1024L	4.43272	3.74628	1.64402
KIAA1217	10.7087	3.19888	2.2617
KIAA1328	321.832	262.583	128.763
KIAA1524	20.6281	7.83548	2.90533
KIAA1671	1.50611	1.03819	0.493043
KIAA1958	3.66358	2.73463	1.48739
KIF11	13.2782	5.19094	1.32275
KIF13A	6.25225	4.15494	1.86572
KIF14	10.4491	4.87047	0.740059
KIF15	86.5766	28.5337	4.16479
KIF18A	40.0676	14.5095	2.06189
KIF18B	17.2635	7.5412	2.37579
KIF20A	117.85	48.9167	3.5046
KIF20B	72.9972	34.5853	13.0661
KIF22	152.399	63.8461	25.1354
KIF23	116.606	37.0081	5.1013
KIF2C	146.206	56.0739	4.9663
KIF4A	63.4442	21.7142	1.75007
KITLG	9.08234	4.19055	2.53029
KLF4	1.30008	0.534361	0.450444
KLF6	31.1946	20.7102	17.9001
KLHDC8A	7.65358	2.8803	1.63806
KLHL4	2.45373	1.54542	0.759419
KLRD1	14.6037	11.5669	4.74568
KNG1	1.02433	0.751347	0.269587
KNL1	27.341	11.9348	1.90891
KNSTRN	215.953	94.1397	28.2764
KNTC1	30.7465	14.885	6.77273
KPNA2	1467.15	634.525	276.965
KREMEN1	5.44624	4.96256	2.74086
KRTAP15-1	1.92187	1.03934	0
KRTAP24-1	3.75376	2.84697	0.941979
L1TD1	9.41653	8.61038	3.97299
L3MBTL4	5.50339	3.63979	1.8297
LAIR1	23.8187	23.2713	12.2943
LAMA1	2.63027	0.907981	0.514099
LAMA4	9.61112	3.77251	1.45266
LAMB2	5.79728	1.64333	0.572495
LAMB4	8.25779	6.91688	3.45423
LAMC1	5.15175	3.08856	2.61865
LAMC2	4.12457	4.13262	1.73651
LAMP5	2.36554	0.696445	0.579077
LAX1	4.44832	3.26944	1.42644
LBR	129.176	80.8072	64.5091
LDB3	2.34987	1.84757	0.882658
LDLR	114.916	61.1446	32.0664
LDLRAD3	20.2195	10.0882	6.08915
LEAP2	8.33882	7.19434	3.13578
LEF1	3.09089	1.05155	0.957103
LEUTX	5.12525	4.66483	1.13755
LFNG	1.04441	0.220028	0.240017
LGALS16	1.64335	0.761995	0
LGALS3BP	69.5106	11.4891	9.51275
LGSN	2.57973	2.0381	0.690082
LHFPL2	1.52694	0.725488	0.653584
LHFPL3	8.19481	1.79014	1.36163
LHX2	37.6946	14.433	12.8546
LIFR	10.1783	2.77196	2.69971
LIMA1	64.6775	21.9698	21.3208
LIN28A	2.71442	2.07258	0.94523
LIN9	17.7465	9.80443	6.76611
LIPG	41.7265	13.7492	15.7217
LITAF	94.6471	30.8068	35.688
LIX1	23.6467	3.61979	2.58878
LLGL1	6.71653	5.61756	2.75678
LMCD1	5.27355	1.36752	0.8176
LMNB1	11.0181	6.01753	2.84803
LMNB2	3.21155	1.6813	1.16066
LMNTD1	4.61261	3.93175	1.37009
LMO1	6.22222	5.55842	2.01817
LMO2	2.28487	0.613562	0.702655
LMOD2	0.770013	1.28033	0.120024
LNPEP	2.91463	2.09929	1.31885
LOX	1.62914	0.860934	0.535351
LPAR1	6.60806	1.57348	1.99706
LRIG1	8.83843	3.17086	2.27548
LRIG3	7.34796	2.52573	1.17878
LRMP	7.25511	7.19193	1.25216
LRP10	1.7483	1.06847	0.539828
LRP2	1.07991	0.848117	0.338346
LRP4	9.55005	3.05949	1.65033
LRR1	44.2282	13.1012	9.27888
LRRC10B	2.19561	0.432761	0.49094
LRRC17	11.9398	2.92429	2.13947
LRRC36	1.78582	1.6377	0.417902
LRRC38	2.01671	1.23526	0.36323
LRRC4C	7.48881	1.94831	1.18336
LRRC8B	6.60494	5.86842	3.31355
LRRC8C	1.30153	0.436397	0.383792
LRRK2	2.08116	0.928109	0.399047
LSM5	318.989	198.298	187.165
LTBP1	12.2523	3.35635	1.19921
LUM	4.41632	1.78397	0.53201
LUZP2	3.7433	1.88871	1.40982
LY9	1.4637	0.935366	0.321363
LYPD1	6.32611	2.92911	2.68575
LYZ	20.9602	19.7749	8.41451
MAB21L3	79.1929	59.9098	33.7102
MACC1	4.68939	4.33585	2.25963
MAD2L1	42.4421	16.9647	4.00504
MAGEB10	4.11596	3.24645	1.58045
MAGEB2	1.61447	1.04474	0.312694
MAGI1	6.99963	3.439	1.85634
MAGT1	33.2108	15.4196	11.6185
MALL	2.73093	2.92043	1.26301
MAMDC2	4.94741	1.07911	0.815159
MAN1A1	1.08042	0.87057	0.317829
MANEA	12.9504	5.56783	5.08277
MAP1LC3C	45.9272	37.9416	18.6679
MAP3K1	4.42177	2.83904	1.61895
MAP3K20	9.69759	5.48787	3.14358
MAP3K7CL	2.49407	1.95478	0.771854
MAP7D3	14.3054	9.26464	5.23098
MAPKAPK3	3.0999	1.42341	1.08051
MARCH11	1.17623	1.58006	0.192878
MARVELD2	6.89544	5.07866	2.03313
MAT2B	79.5727	25.9121	18.5232
MB21D1	2.82193	2.08616	0.854691
MBNL1	16.8009	13.3849	7.02979
MCAM	15.6741	4.8875	2.61799
MCC	3.97543	2.4059	1.11695
MCHR2	2.44119	1.81105	0.717328
MCM10	62.8598	18.0378	6.11869
MCM2	7.11015	3.08099	1.81382
MCM3	136.454	25.8638	23.7178
MCM4	37.2478	13.0146	15.7108
MCM5	73.5724	21.3058	16.1057
MCM6	26.9809	12.6722	14.5585
MCM7	287.238	114.963	73.6687
MCM8	6.74751	3.28274	1.55188
MCOLN2	2.619	2.07323	0.831252
MCOLN3	3.82032	2.44423	0.854885
MCTP2	1.91621	1.17411	0.432417
MDFIC	3.04278	1.56551	0.784914
MDK	146.326	49.0002	32.139
MDM1	45.4029	15.9618	15.7996
MECOM	7.21778	5.70424	1.66564
MEFV	7.30541	6.17467	3.04769
MEGF10	10.7814	1.63585	1.75843
MEIG1	5.80786	4.0686	1.19098
MEIS1	34.7094	19.3016	10.7927
MELK	60.8383	18.1361	2.56891
METAP1D	4.95566	2.02599	2.37165
METRN	2.72382	0.82409	0.251581
METTL11B	2.41096	1.80747	0.254508
MFAP2	128.827	34.1188	25.3958
MFAP4	57.0234	26.5437	9.40542
MFAP5	12.2943	8.41901	4.41222
MFGE8	5.75374	2.04731	0.787251
MFNG	10.7998	5.32295	3.45254
MFSD2B	5.89365	5.10152	2.67799
MFSD4A	3.01452	2.27607	1.28956
MFSD4B	13.545	12.2572	6.01456
MGME1	23.3796	11.4512	6.10235
MICA	9.30195	1.45935	2.15481
MINDY4	5.48027	1.93175	1.74336
MIOX	5.8435	4.67525	2.35006
MIS12	36.7655	20.3547	18.2448
MIS18A	20.8784	10.3273	10.2706
MIS18BP1	11.2059	6.23699	1.65795
MKI67	27.5152	11.2523	1.5988
MLC1	6.96869	0.718919	1.05878
MLPH	1.09438	0.877082	0.278752
MMAB	40.6746	18.7304	13.0457
MME	5.13454	4.48412	1.10428
MMP7	1.07686	0.613791	0
MMS22L	14.5052	6.90963	4.5969
MND1	32.5473	11.18	3.70158
MNS1	7.84802	1.62213	2.47069
MOB3B	18.078	4.30286	4.17544
MOBP	2.80318	1.13245	0.339927
MOCOS	1.84326	1.42454	0.669028
MORC4	605.952	429.468	172.414
MOSPD2	111.153	89.5421	54.1165
MOV10	12.8111	2.39081	1.57939
MOXD1	7.19062	2.60546	1.83637
MPDZ	21.7889	12.1792	11.3582
MPIG6B	6.913	6.57177	3.5147
MPP5	9.69623	6.03963	4.02614
MPP7	1.06854	0.881667	0.451278
MPPED2	74.0804	25.7076	17.9251
MRAP2	1.89401	1.77425	0.521589
MRO	2.70975	1.63379	1.0977
MRVI1	1.03469	0.959922	0.243558
MSH5	17.6209	9.1871	4.54791
MSI2	11.4322	6.45486	5.66185
MSN	158.203	46.5995	41.8825
MSRB3	5.50938	3.67893	1.49635
MT1X	145.675	38.0215	59.1491
MT2A	108.589	20.5746	41.1806
MT3	16.7789	3.87231	5.97854
MTA3	11.6288	6.1037	4.75896
MTAP	20.3473	7.61348	6.71192
MTBP	6.19967	3.03484	2.09708
MTMR11	11.7284	2.78481	1.5601
MUC22	2.09476	1.38976	0.315678
MYADM	24.6372	13.531	12.9672
MYB	2.56907	2.19315	1.07489
MYBL2	7.1603	2.2825	0.552309
MYCT1	8.5835	4.23321	1.50834
MYH15	1.04706	0.778392	0.300584
MYL12A	148.761	63.1228	60.7803
MYO10	22.6117	7.79766	5.8962
MYO3A	4.66921	0.837267	0.55836
MYO3B	2.0182	1.39845	0.401424
MYOCD	1.64511	1.29615	0.461465
MYOZ3	3.97396	2.0125	1.09665
MYPN	3.35542	2.58687	0.843151
MYRIP	1.54443	0.921027	0.636442
NAALADL1	2.4131	0.775445	0.186247
NACC2	1.07264	0.187952	0.227736
NAGA	12.4326	6.54513	6.30899
NANOGNB	3.50731	3.0963	1.03532
NAT1	6.55797	4.27386	0.977082
NCAPD2	72.9265	24.8729	4.21762
NCAPD3	20.2189	12.6028	7.22603
NCAPG2	66.4289	24.2756	11.4964
NCAPH	79.9471	29.1204	3.7277
NCMAP	1.74845	1.26657	0.678193
NDC80	120.202	49.6127	8.54582
NDE1	111.915	40.7381	8.99865
NEBL	5.28949	4.1663	1.32257
NECAP2	29.9	16.2835	13.7256
NEDD1	49.0943	12.2311	9.85411
NEDD4	5.94797	2.37458	1.31503
NEIL3	4.39848	1.51143	0.5989
NEK2	127.291	40.1204	5.49997
NEK7	2.62673	1.75399	0.491547
NEMP1	17.7124	5.63455	3.00523
NES	6.86601	1.51758	1.45389
NETO1	1.12524	0.418105	0.266389
NEUROD4	11.4113	7.74615	2.38907
NFATC2	2.00267	1.53998	0.723906
NFATC4	4.86078	0.957092	0.589891
NFE2	1.69643	1.40762	0.388601
NHS	1.23603	0.713558	0.51588
NID1	3.32559	1.40425	0.577224
NID2	2.10555	1.4497	0.943411
NIPAL1	2.37866	1.89651	0.835743
NIPAL2	1.99482	1.72885	0.789447
NIPAL4	1.41545	0.661702	0.396308
NKX3-1	2.7158	2.06081	1.02716
NLGN4X	17.9716	7.19797	5.30779
NLGN4Y	1.04884	0.403393	0.363515
NLRP13	1.72157	1.2266	0.441049
NLRP4	1.79981	1.37955	0.238123
NLRP8	1.13386	0.951413	0.21041
NLRX1	1.18109	0.616424	0.316234
NMU	3.17212	1.1802	0.395808
NNMT	2.4134	2.21564	0.409343
NOD1	2.8073	1.46074	0.476383
NOG	5.46173	2.07611	1.80627
NOSTRIN	3.61945	2.20298	0.93427
NOTCH1	1.66564	0.455947	0.31996
NOTCH2	10.5642	3.31774	1.87885
NOTCH2NL	7.41824	3.32911	2.2311
NOTCH3	3.76276	0.842625	0.620971
NPAP1	1.01558	0.962029	0.390264
NPAS3	5.8029	2.38134	1.78791
NPFFR1	3.07873	2.41591	1.15055
NPHP1	10.4883	4.20267	1.96165
NPHS1	2.61341	2.18263	1.17758
NPY	269.604	48.9257	48.0517
NPY2R	1.02367	1.04581	0.290024
NQO1	11.8604	5.3246	3.5784
NR2E1	4.90868	0.99928	0.651073
NR5A2	6.61095	5.20391	2.2655
NRG1	31.5588	11.2299	9.68092
NRIP3	9.49591	6.64206	3.95891
NRP1	30.4586	23.3656	8.80213
NSUN7	2.99925	1.44113	0.476551
NTRK2	5.24615	3.48583	2.03422
NTRK3	45.7351	33.1828	26.1182
NUAK2	7.34527	4.8774	2.37839
NUF2	84.0952	36.1652	4.46636
NUP210	3.15939	1.00691	1.4844
NUP210L	1.01724	0.903999	0.329754
NUP37	47.7034	15.3606	8.50322
NUP62CL	8.13089	1.77528	1.54164
NUSAP1	470.38	156.725	16.0741
NWD1	2.64221	1.8756	1.01089
NXN	19.7428	16.3095	10.4542
NXT2	12.046	5.50013	5.96523
OAF	2.05628	0.368633	0.273368
OAS2	1.51553	1.53585	0.493248
OAS3	11.6047	9.84958	4.92592
ODF2	154.056	75.5552	49.597
ODF4	2.04651	1.36606	0.580547
OIP5	7.93392	3.62686	3.50778
OIT3	1.61861	1.49573	0.464388
OLFML1	1.83065	1.29116	0.237682
OLFML2A	1.69714	1.29005	0.625916
ONECUT2	1.15759	0.996527	0.581106
OOSP2	3.00638	2.02093	0.384605
OPHN1	172.29	128.383	65.6665
OPRK1	1.38608	1.30787	0.35861
OPRM1	3.40773	2.04578	0.79954
OR10J3	4.41068	3.26284	0.709022
OR10K1	6.35854	4.61994	1.05793
OR10K2	9.41919	6.49587	1.76886
OR13C2	3.17415	2.34951	0.357179
OR13C3	3.86925	2.82637	1.28816
OR13D1	4.93081	3.65974	1.22212
OR1G1	2.57053	2.08581	0.449312
OR1I1	2.05382	1.00217	0.253629
OR1N2	4.24586	3.27931	0.878146
OR2G3	4.89284	3.15974	0.867342
OR2K2	1.85328	0.753314	0.293727
OR2Z1	2.71364	1.52234	0.272132
OR3A1	4.6606	3.69932	1.06918
OR4D11	3.70443	3.30637	0.974434
OR4D5	2.07679	1.58003	0
OR4K2	6.786	6.78583	2.32375
OR51E2	2.89601	2.18117	1.20288
OR52A5	4.83671	3.7411	0.873414
OR52I1	2.2522	1.32651	0.407154
OR5A1	5.43017	3.52245	1.39005
OR6C75	5.26094	4.13496	1.62779
OR6M1	8.76908	5.94887	2.22554
OR7A5	4.42425	2.74561	1.55326
OR7D2	5.45299	3.89364	2.11058
OR8D4	3.28438	3.02601	0.489017
OR8H2	3.38457	3.04111	0.764823
OR8J1	2.21518	1.71089	0.374275
OR8K1	4.24822	3.57211	1.05223
ORAI3	3.8781	2.14277	1.06665
ORC1	18.3913	5.04881	3.08882
ORC4	209.348	162.381	92.2727
ORC6	57.3611	23.8787	14.4462
OSMR	1.75071	1.26669	0.617336
OTX2	1.74678	0.553482	0.237601
P3H4	7.5793	5.38499	3.24116
P4HA1	24.2436	9.84658	10.5873
PABPC5	4.80694	2.17632	1.99473
PAFAH2	7.37567	4.15362	2.08926
PAICS	162.071	75.9878	79.5882
PAK4	2.7567	2.20407	1.33529
PALLD	18.4204	7.53806	4.28994
PAM	9.58898	5.07567	2.98332
PAMR1	3.01102	1.28112	0.131201
PANK2	6.41223	4.63475	2.81013
PAPPA	1.78642	1.10373	0.804379
PARD3	8.13125	4.22811	1.71153
PARD3B	2.86304	1.15108	0.650673
PARP14	2.74523	1.99626	0.837684
PARP15	126.242	92.7377	38.5413
PARP4	12.135	3.38949	3.27781
PARP9	8.74444	3.7021	1.68484
PARPBP	42.1996	18.7032	5.29023
PARVA	6.50515	1.43785	1.1863
PATE2	1.97862	1.29314	0.209677
PAX3	2.29023	1.75213	0.537779
PAX6	244.484	65.1887	30.8651
PAXIP1	11.7186	4.78346	4.92414
PBK	129.943	35.0661	6.28116
PBX3	4.3183	2.19439	0.896749
PCBD1	12.4961	3.29096	4.0216
PCBD2	14.3378	9.28625	4.08466
PCDH11X	13.6597	9.16628	4.90417
PCDH11Y	10.0614	8.6454	4.60101
PCDH15	3.83837	2.06245	0.587554
PCDH18	6.73194	3.58812	0.773732
PCDH20	1.77612	1.02237	0.774066
PCGF5	3.94328	2.05095	1.67548
PCLAF	156.621	31.3258	16.697
PCNA	135.136	62.3329	56.8344
PCOLCE	1.83716	0.892795	0.368292
PCTP	7.5732	4.53599	1.76681
PDE3A	1.71459	1.26627	0.392021
PDE4C	2.71756	2.51668	1.17684
PDE6A	11.3888	9.36435	4.30902
PDE7B	1.63098	1.25254	0.452211
PDGFD	4.94707	2.24085	0.578004
PDGFRA	20.4409	5.08668	1.78047
PDGFRB	2.78121	0.912584	0.51639
PDGFRL	1.55008	0.659257	0.155127
PDIA6	130.886	52.9413	54.7559
PDLIM1	19.0033	4.71153	4.51377
PDLIM3	41.098	4.16861	3.93593
PDLIM5	46.32	23.0994	14.0767
PDPN	32.261	12.1467	12.3668
PEA15	143.024	64.7577	72.8574
PENK	90.5156	87.9889	17.5982
PEX2	43.1471	12.356	10.4598
PEX26	5.12166	4.92613	3.15524
PGA3	1.41913	1.45018	0.330859
PGAP3	9.30392	4.33675	3.32007
PGM1	36.5156	7.90974	10.016
PGM2	31.0135	11.074	10.7991
PGM5	2.47617	2.02452	0.845288
PHF11	2.03954	1.22826	0.388415
PHF19	17.8263	5.80726	2.66177
PHGDH	156.184	34.6832	17.3804
PHIP	32.1092	18.5996	18.2377
PHLDA1	37.8364	16.5094	16.5049
PHLDB2	5.11525	2.88222	1.23304
PHLPP1	5.82983	2.79867	3.06892
PI15	3.44016	2.67514	0.775107
PI4K2B	3.31855	1.85752	1.02286
PIAS3	13.3996	5.84149	6.58782
PID1	3.52536	1.70233	1.0983
PIF1	5.79748	4.54714	0.0785624
PIGR	4.65152	4.24622	2.44488
PIMREG	165.864	59.5602	8.2663
PIPOX	6.62064	2.78465	1.23901
PIWIL3	2.05894	1.93802	0.803845
PKHD1	1.15704	0.899339	0.366447
PKN2	29.5705	16.6308	16.5686
PLA2G3	2.25813	0.743844	0.728537
PLA2G4A	3.01677	1.53705	0.970103
PLA2R1	2.21097	1.76011	0.808912
PLAC1	2.67592	1.65658	0.237727
PLAC8	7.58885	6.00713	3.03324
PLAG1	7.41286	3.51757	2.05086
PLAT	127.741	16.9312	15.1801
PLB1	2.72784	2.0113	0.559539
PLCE1	15.7477	8.00065	6.91735
PLCH1	6.6295	2.63698	1.93012
PLD5	1.7234	1.63394	0.783583
PLEKHB1	9.51964	2.23547	1.38747
PLEKHG1	4.18203	1.61362	0.825649
PLEKHS1	2.08767	1.48602	0.644635
PLIN3	49.7999	12.0309	11.8467
PLIN5	4.6848	2.48732	1.57141
PLK1	133.572	53.4549	7.73477
PLK4	39.7261	13.2164	4.13519
PLOD2	8.99766	2.21762	1.44433
PLPP3	10.7075	2.07636	1.89839
PLS3	36.2	21.242	19.663
PLXDC1	2.38313	2.00141	0.665446
PLXNA4	5.36577	6.81543	2.90407
PM20D2	5.15563	2.92885	2.40368
PMAIP1	8.01418	2.62172	3.41583
PMP2	18.1763	3.29066	1.87179
PMP22	28.312	6.53316	4.36481
PNOC	9.53199	3.19611	2.59129
POC1A	25.3064	9.63083	1.82851
POC1B	17.548	6.22366	5.64268
POLA1	13.0486	6.00735	4.82505
POLA2	10.6934	5.52757	3.7285
POLD3	73.4179	26.1258	27.8845
POLE2	14.344	5.28142	3.70031
POLQ	5.56746	2.26598	0.558148
PON2	59.7431	11.7598	7.52462
POTEI	1.58458	1.30467	0.653862
POU2AF1	7.69078	5.93777	3.03523
POU3F2	16.1253	10.0579	7.61506
POU3F3	7.73429	5.37549	4.28329
POU5F1B	2.53632	2.21366	1.02478
PP2D1	3.01809	2.48722	1.17118
PPARA	2.92179	1.94612	1.3226
PPARGC1A	5.6114	3.92517	1.48736
PPEF2	1.77055	1.56467	0.673309
PPIAL4D	4.57189	3.14793	1.13028
PPIC	2.64276	1.20519	0.789388
PPM1H	2.44643	1.94181	0.939588
PPP1R14C	4.96176	3.56635	2.00454
PPP1R17	111.101	138.635	42.5324
PPP1R3B	19.1001	17.2114	6.76586
PPWD1	44.0028	21.1347	22.496
PRC1	531.097	214.549	30.8649
PRDM16	1.0455	0.343802	0.115309
PRDX6	83.7944	41.8876	51.9787
PRELID2	13.1467	8.75254	4.8571
PRELP	2.90258	1.57471	0.422798
PREX2	4.36442	1.6319	1.07733
PRLR	4.46221	2.87572	1.11779
PRND	3.94384	2.89961	1.48204
PRNT	1.84258	1.38947	0.673375
PROM1	40.4985	6.68995	3.66029
PROX1	4.1446	1.99885	0.744431
PRPSAP1	13.248	8.96594	6.32455
PRR11	80.5886	32.7263	8.80913
PRRG4	2.49569	2.25252	0.89148
PRRX1	1.27094	0.794818	0.356501
PRTG	2.1141	1.65748	0.653725
PSAT1	198.145	52.9641	46.0855
PSG1	1.75384	1.18396	0.412243
PSG2	4.10681	2.90142	0.695731
PSG9	2.30638	1.67505	0.583375
PSMB8	4.5002	1.0055	1.05925
PSME2	152.08	48.6279	28.4591
PSRC1	107.001	25.4266	8.04084
PSTPIP2	14.5321	10.372	6.61624
PTGDR	2.11702	1.37543	0.706169
PTHLH	1.01795	0.961102	0.162843
PTN	554.599	98.3088	90.0231
PTPN14	2.66738	2.14029	1.16398
PTPRG	5.83166	2.9094	1.83204
PTPRJ	15.7446	12.6119	7.24183
PTTG1	1040.07	326.805	51.7851
PYHIN1	5.28465	4.39563	1.90353
QKI	47.1553	19.7251	25.0104
QTRT2	27.7727	15.2205	12.6925
RAB13	31.8891	11.4194	8.43839
RAB31	7.38364	3.46443	2.3438
RAB36	15.2185	8.52427	6.62781
RAB3GAP2	36.3668	13.3024	14.3595
RAB42	7.99239	5.81943	3.05782
RACGAP1	239.914	96.0882	22.7003
RAD51	9.10194	3.21301	2.71775
RAD51AP1	44.5263	12.5697	4.84315
RAD51B	18.0466	8.19283	2.81532
RAD54B	20.3414	8.38952	6.99686
RAD54L	38.4723	9.40191	3.82554
RAET1E	3.56151	2.4697	1.22541
RANBP17	5.79007	1.83855	1.67243
RANGAP1	27.7613	19.3482	13.9455
RAPGEF4	2.79905	1.47651	0.682869
RARB	2.53267	2.19256	0.725267
RARRES2	12.942	2.869	2.65081
RASEF	28.6944	35.6044	18.9743
RASSF8	5.89242	3.90761	1.70063
RASSF9	1.23909	0.928151	0.271131
RBBP8	46.2812	18.8099	15.6631
RBL1	9.66849	7.00865	5.12681
RBM23	224.277	119.006	127.283
RBM43	3.47292	2.75568	1.43432
RBM46	1.97726	1.71676	0.780347
RBMS2	6.74102	4.4711	2.28315
RCC1	51.6208	22.4001	21.4711
RCN1	18.8832	5.4509	2.59547
RDX	104.57	47.2166	49.1984
REEP3	22.2841	7.55872	6.24684
REG4	1.01944	0.915129	0.151483
REL	110.558	79.5065	35.4686
REST	4.83075	2.52775	2.35388
RFC2	54.9138	31.6709	30.8081
RFC3	39.9128	15.3469	12.2052
RFC5	66.363	27.0077	25.9376
RFFL	21.3472	13.8759	12.6407
RFTN2	14.4596	5.92662	3.14544
RFWD3	26.8837	15.7095	12.8025
RFX4	37.772	4.14494	3.16624
RGS16	39.1989	22.8075	24.4112
RGS20	6.96102	1.86859	1.70443
RGS3	6.60309	1.52511	0.70456
RGS5	44.9546	21.9135	3.56745
RHAG	1.87179	1.40732	0.330899
RHNO1	91.7641	61.3277	56.413
RHOBTB1	2.34116	1.71501	1.01371
RHOC	48.7131	10.6591	5.7657
RHOH	4.28401	4.19746	1.1001
RHOJ	16.3339	3.39116	1.53669
RHPN2	2.39132	1.01197	0.690297
RIOX2	19.3409	7.61085	3.26486
RNASE11	2.49013	1.32475	0.377368
RNASEH2A	86.6478	38.8402	34.8331
RNASEL	3.04557	2.568	1.0588
RNF125	2.89773	2.70691	1.3989
RNF168	77.8941	48.1589	49.3992
RNF222	3.41456	2.67261	1.34247
RNF26	54.9409	27.8503	19.5677
ROR1	6.81032	4.24236	1.45663
RPA4	5.45278	3.75564	1.1843
RPE65	1.59611	0.816247	0.242486
RPS27L	234.369	97.0797	112.848
RREB1	3.90131	3.21205	0.40028
RRM1	146.137	74.4721	62.4413
RRM2	60.7675	21.382	4.79373
RSAD2	3.64076	2.88606	0.940434
RTKN	1.43201	0.286939	0.352002
RTKN2	14.7044	7.10365	3.92747
S100A16	10.1232	1.44148	0.957102
S100A2	3.67207	2.42392	0.398753
S100A6	15.9076	3.04819	4.54793
S100B	44.3434	4.02379	1.36189
S100Z	2.88028	2.04991	0.374967
S1PR1	53.6446	6.94419	5.23561
S1PR3	5.0483	1.9327	1.30897
SAA2	3.81312	2.79121	1.04247
SACM1L	21.9524	10.8985	8.64078
SALL1	26.5071	4.79177	3.59473
SALL3	10.863	1.8317	1.3599
SAMD4A	2.82807	1.16411	0.719131
SAMD5	1.99095	1.3763	0.482596
SAMD7	2.12717	1.96393	0.473385
SAPCD2	1.8628	1.07709	0.290434
SASH1	3.20181	1.6102	0.542073
SAT1	371.144	191.081	222.275
SCAF11	44.8486	20.0672	14.5811
SCARA3	5.53393	2.36759	1.55553
SCARA5	1.67806	1.11547	0.41616
SCD	257.007	168.151	152.272
SCG2	51.5438	17.6351	14.6652
SCGB2A2	4.28482	5.02623	1.25709
SCIMP	13.7074	12.326	5.94905
SCN11A	3.40494	2.55193	1.30043
SCRG1	8.69321	4.2822	2.85759
SCUBE2	2.07841	1.1688	0.373431
SDC2	12.5494	5.28572	3.09593
SDC4	11.2315	2.52613	3.78053
SDK2	1.84791	0.77304	0.933466
SDR16C5	2.49212	1.59267	0.291289
SEC14L3	2.6671	1.90732	0.945912
SEC14L4	4.66347	4.09145	1.94242
SELE	11.0539	9.26187	0.90001
SELENBP1	7.89858	2.38971	2.33242
SELENOP	16.4798	9.4963	7.09272
SELL	1.68713	1.56659	0.541193
SELP	1.49954	0.782827	0.317784
SEMA3D	1.15004	0.74429	0.360561
SEMA5A	7.96716	2.51867	1.16972
SEPT10	9.45495	3.65176	3.72714
SEPT2	466.274	210.084	198.947
SEPT9	9.28395	3.07354	2.51233
SERPINA5	2.51265	1.1489	0.0812761
SERPINB10	1.74764	1.25526	0.441272
SERPINB5	4.45128	3.69503	1.33079
SERPINB6	15.4938	4.01949	6.34934
SERPINB8	12.0946	4.67227	3.01602
SERPINE1	13.7264	2.43569	1.02411
SERPING1	37.949	22.0146	16.2254
SERPINH1	5.9053	2.00756	1.07926
SERTAD1	5.62683	2.51511	2.18151
SERTAD4	5.05507	3.10147	1.41761
SERTM1	1.44251	0.83471	0.27448
SFMBT2	3.4975	3.01928	1.4764
SFR1	27.0112	14.7104	13.4683
SFRP1	58.6874	12.5967	9.30257
SFRP2	5.62603	1.16473	0.589406
SFXN5	9.27566	3.46981	3.2029
SGCD	2.30796	1.46544	0.648404
SGO1	61.0513	20.6818	3.74902
SGO2	65.426	22.9836	5.41777
SH3RF1	24.6395	10.0926	6.97873
SH3RF2	1.08201	0.795	0.360912
SHCBP1	14.9783	5.04562	0.987579
SHE	3.51846	2.63846	0.960349
SHISA9	172.4	125.836	53.0457
SHMT2	107.349	63.5316	59.7553
SHROOM3	3.90446	1.88286	1.37196
SHROOM4	1.26257	1.03543	0.380557
SIDT1	1.56806	1.11992	0.489035
SIX4	7.34332	6.52883	3.24803
SKA1	47.7161	24.565	7.90963
SKA3	56.0004	15.9578	3.41826
SKP2	48.0941	20.1692	16.4626
SLAMF6	3.44175	2.48203	1.20809
SLC10A1	4.02107	3.0338	0.870616
SLC12A2	15.3602	8.91459	8.56693
SLC12A8	5.89698	5.04736	2.4898
SLC13A5	1.32646	0.738056	0.243647
SLC14A1	2.7911	1.89937	0.568531
SLC14A2	16.1311	14.1762	7.33473
SLC15A2	5.41303	2.71659	1.27018
SLC16A1	43.2686	23.7091	24.8552
SLC16A12	2.21464	1.49268	0.327335
SLC16A9	9.56027	5.02225	3.50536
SLC17A4	4.62718	3.30333	1.26331
SLC17A6	6.17288	11.3336	5.08704
SLC18B1	8.04781	3.32066	1.75219
SLC1A3	502.127	77.3995	75.905
SLC22A16	1.17187	0.816114	0.222022
SLC22A24	2.90256	1.57171	0.326199
SLC25A18	8.44888	1.34946	2.06291
SLC25A31	1.58636	1.3759	0.446369
SLC25A37	8.16698	4.3767	3.70772
SLC26A9	1.3858	0.926379	0.327091
SLC28A2	9.59435	8.83775	4.10169
SLC28A3	1.05801	0.796006	0.392295
SLC2A5	2.95243	2.78618	1.3887
SLC30A1	1.65398	0.742522	0.572688
SLC31A1	32.9321	22.5914	20.22
SLC35D2	1.99521	1.03552	0.263252
SLC35F1	64.2667	24.6482	29.9382
SLC35G2	11.8673	6.08924	2.51112
SLC36A2	8.01353	5.64234	2.68119
SLC38A11	1.49353	1.16541	0.274888
SLC38A3	20.503	2.93812	1.43397
SLC38A4	3.17336	2.11545	0.500943
SLC38A5	10.5366	3.473	1.41497
SLC39A12	1.26528	0.941928	0.287783
SLC44A3	1.29938	0.890094	0.218379
SLC46A3	1.91998	1.25938	0.771029
SLC4A4	4.8228	3.23025	1.58914
SLC4A8	18.8214	12.8236	9.73654
SLC52A1	8.44161	7.0181	3.83436
SLC5A8	2.57005	2.37532	1.19499
SLC6A4	5.83954	4.75524	2.16616
SLC6A5	1.18735	0.817955	0.347615
SLC7A11	2.09319	1.31143	0.72301
SLC7A3	6.79865	1.73811	1.65178
SLC9A3R1	3.94225	0.543488	0.53412
SLC9A4	71.4131	54.208	24.5863
SLC9C1	1.36531	0.705484	0.316605
SLCO1C1	1.63849	0.528801	0.273911
SLFN12	1.46357	0.996994	0.48966
SLFN12L	2.36524	1.72886	0.613158
SLFN13	2.49004	2.05553	1.00352
SLITRK2	10.9574	2.53028	2.2608
SMAD3	4.93095	2.81961	1.09923
SMC2	82.8145	24.8829	12.265
SMC4	44.02	18.8107	4.96327
SMIM3	3.00967	1.03076	1.07636
SMO	5.03325	1.32181	1.33289
SNCAIP	61.7531	37.6642	24.5743
SNRPB	114.239	59.9142	70.2125
SNTG1	5.90499	4.50068	2.12903
SNX17	38.9443	20.4719	22.4461
SNX24	11.4836	7.50814	3.54856
SNX5	48.4361	19.858	17.1593
SNX7	20.7954	6.16437	5.92171
SOAT1	31.4213	10.099	10.1766
SORD	44.0408	19.9183	22.4434
SOX1	3.12722	0.668646	0.655907
SOX2	14.5026	2.24116	2.47702
SOX21	2.38845	0.239543	0.336049
SOX3	1.38934	0.255135	0.194705
SOX6	13.7867	5.01355	2.66505
SOX8	1.35349	0.342888	0.196417
SOX9	23.3829	4.19541	3.28795
SP1	7.17206	4.89179	4.0377
SP140L	9.74341	9.36268	3.93596
SPAG1	3.41971	1.8979	1.37409
SPAG5	256.958	104.313	16.4319
SPAG6	1.3177	0.729372	0.350917
SPANXN1	2.92268	2.2554	0.532647
SPANXN4	7.77544	5.67877	1.8412
SPARC	774	158.906	73.2963
SPARCL1	12.186	3.8222	1.41781
SPART	25.6043	13.7341	14.6025
SPATA17	3.46641	2.90445	1.63725
SPATA6	2.28666	1.38961	0.825191
SPC24	65.877	23.8904	6.79451
SPC25	194.832	105.418	36.9399
SPDL1	57.074	28.825	19.0202
SPECC1	18.3779	12.1661	7.10257
SPIN4	13.3718	7.18144	6.53925
SPINK1	3.03644	1.67851	0.264185
SPINK9	39.3123	34.7527	18.3
SPN	3.30018	2.86244	1.41353
SPRY1	11.6349	3.34405	2.43251
SPRY2	11.8375	3.11185	3.40486
SPRY4	5.29935	1.73098	1.11747
SPTA1	1.00194	0.65255	0.183441
SPTSSA	36.5361	11.7825	12.5121
SPZ1	2.62367	1.88381	0.327861
SRBD1	14.1734	7.14991	7.25595
SRD5A3	2.99988	2.26144	1.36552
SRI	347.712	170.98	198.527
SSX2IP	27.4602	15.0474	15.0644
ST5	22.8449	6.28664	6.31263
ST8SIA4	5.59626	5.88261	3.27358
STAC2	8.79259	6.86355	4.06613
STARD3NL	66.276	31.0131	32.1008
STAT4	1.6231	1.45786	0.255419
STC1	19.0491	16.8743	2.69881
STEAP1	3.29221	2.41654	0.722713
STEAP2	3.96664	3.33188	1.76602
STEAP4	12.3635	10.5954	6.45063
STIL	24.6303	12.7174	3.02978
STK26	2.8109	0.781598	0.776807
STK3	18.9462	4.27942	3.64048
STK33	10.1642	2.62073	1.77227
STK39	6.03671	2.46526	1.83846
STMND1	5.13444	3.87446	1.71259
STN1	8.24754	4.04765	3.27039
STOM	62.7484	24.8405	22.8945
STON1	3.51063	1.96721	1.55813
STON2	13.1895	4.34971	2.12521
STOX1	6.36296	3.05664	1.8207
STRA6	2.77635	0.579802	0.489989
STS	3.16675	2.44503	1.27548
STX16	9.89684	7.38384	5.67996
STXBP3	24.6504	10.4721	11.7823
STXBP6	5.58512	3.68766	1.49666
SUCLG2	16.4492	4.68009	2.80492
SUGCT	1.80449	0.918546	0.100063
SULF2	5.86332	3.22341	2.10907
SULT1B1	89.804	65.6637	26.3076
SULT1C2	2.72209	1.88504	0.357423
SULT1C4	16.2521	5.06205	2.05156
SULT1E1	3.25725	2.35655	0.894584
SULT2A1	1.72735	1.77582	0.401911
SULT2B1	1.61874	0.8806	0.394644
SUMF1	2.30331	1.81757	0.586092
SUOX	17.5797	7.58911	4.85192
SUV39H1	19.5254	8.33491	5.86768
SV2C	3.5772	2.53149	0.800862
SVEP1	2.70521	1.96474	1.13261
SVIP	4.72524	2.88301	2.07113
SWAP70	12.9903	8.30742	6.06883
SYNPO2	5.44712	4.41536	1.70631
SYPL1	59.0628	21.5998	18.5996
SYT17	5.20512	1.87001	1.38733
SYT9	1.50816	1.07606	0.202195
SYTL4	5.92029	2.47945	1.62439
TAAR5	3.22324	2.39594	0.732583
TACC3	6.93197	2.16653	0.516163
TADA2B	10.0451	8.80767	5.69379
TAF4B	1.55259	1.23083	0.601805
TAF7L	1.63068	1.01639	0.410955
TAF8	31.586	20.2558	14.3301
TAGLN2	801.722	148.359	99.7814
TANC1	1.37604	0.887435	0.466961
TAPBP	14.1225	10.5942	8.4937
TBC1D1	9.55593	5.19155	3.74624
TBC1D5	25.2904	13.2223	10.4009
TBC1D8B	251.788	178.497	74.157
TBL1X	4.99109	2.26727	1.80706
TBX15	3.15718	2.70017	1.22266
TBXA2R	7.65138	6.43533	3.43933
TCAF2	4.14235	3.10123	1.4739
TCF19	8.87826	2.73876	2.61913
TCF7L1	6.7396	1.77976	1.48593
TCF7L2	13.3382	3.49438	2.59804
TCTN3	67.1264	38.9372	40.928
TDP1	63.3075	27.7024	20.3769
TDRD1	1.60208	1.23877	0.402887
TEAD1	9.12249	4.50148	2.84636
TEAD2	8.55303	2.72954	1.9976
TEAD3	1.65824	0.790569	0.471929
TECRL	5.43395	2.50244	0.639397
TEDDM1	2.96864	2.44929	1.09675
TEK	2.46835	1.2634	0.415235
TENM4	2.28231	3.58586	1.62801
TEP1	1.95174	2.06492	0.867084
TERB1	57.0077	49.4916	23.6805
TES	7.2876	5.9704	2.61652
TESPA1	2.64398	2.45991	0.614057
TEX101	12.1549	10.6896	4.66405
TEX14	2.04849	1.31795	0.489771
TEX26	3.85285	1.57463	0.660313
TEX38	1.7552	1.92053	0.294676
TEX9	14.5347	6.23726	4.30386
TFAP2A	1.05542	0.709071	0.132875
TFAP2C	15.748	3.1766	3.51517
TFAP2D	1.62793	1.33916	0.366097
TFEB	1.60373	0.856611	0.192719
TFPI	46.8451	19.84	2.40028
TGDS	11.6452	4.66835	3.82608
TGFB2	2.18493	1.39809	0.901541
TGFB3	3.53909	4.5559	1.99858
TGFBR2	1.87133	1.2701	0.607005
TGFBR3	1.25365	0.859276	0.403084
TGIF1	61.4312	19.4969	7.95267
TGIF2	35.1025	12.6983	8.18449
THBS1	4.88624	7.91403	4.54961
THEM4	3.45532	2.95902	1.29955
THEMIS	3.01202	2.29359	1.03664
THSD1	4.90992	2.30819	1.51651
THSD4	1.10663	0.409262	0.174335
TIGD4	3.38292	1.00712	0.418533
TIMD4	3.489	2.55454	0.368117
TIMELESS	30.1142	12.6026	6.86615
TIMP1	133.426	27.621	24.8805
TIMP3	12.6684	3.08648	2.60345
TISP43	11.1241	9.84934	4.411
TJP1	31.7718	4.42747	4.1246
TK1	53.2459	13.6756	5.28975
TKTL1	60.2668	5.12948	6.04865
TLL1	1.07943	0.893818	0.31847
TLR3	6.56206	5.45917	2.64127
TM4SF1	14.7672	9.3174	0.816245
TM4SF18	7.37877	2.57989	0.797731
TM4SF19	6.82084	6.43447	2.92391
TMC1	1.59342	1.36471	0.604689
TMC5	1.13889	0.916511	0.308124
TMC7	2.35506	2.24561	0.74966
TMCC3	2.28729	1.74119	0.972213
TMEM116	15.7905	9.64343	5.891
TMEM123	12.1046	6.85102	4.0814
TMEM132B	14.5409	3.81416	3.05463
TMEM132D	1.18531	0.243892	0.193016
TMEM154	3.64637	2.85396	0.910023
TMEM156	4.41581	3.34605	1.57449
TMEM17	10.465	5.97769	4.95763
TMEM170A	30.9525	11.6946	9.47399
TMEM173	2.79463	1.5212	0.74488
TMEM212	123.429	90.1295	38.6301
TMEM216	30.8631	8.40892	9.89684
TMEM217	2.002	1.29803	0.224198
TMEM231	21.9368	10.5785	10.6992
TMEM236	2.03582	1.63193	0.713615
TMEM237	25.8548	21.2076	16.5546
TMEM255A	4.72787	2.13881	0.795494
TMEM257	2.75342	1.83976	0.925268
TMEM267	23.4864	10.6354	9.26746
TMEM40	2.39746	1.67568	0.642831
TMEM45A	4.52544	1.07017	0.765176
TMEM47	6.42671	3.0492	1.25914
TMEM51	1.60374	1.14587	0.332837
TMEM65	1.47165	0.770436	0.439396
TMEM97	262.945	145.335	106.815
TMEM98	183.773	79.787	74.0192
TMIGD1	3.934	2.60945	0.927697
TMPO	47.892	31.0182	28.3114
TMPRSS12	1.68111	1.55288	0.65742
TMPRSS3	1.05808	0.760709	0.273414
TMPRSS4	2.33074	1.86159	0.359005
TMPRSS5	5.7298	1.38738	0.724961
TMPRSS7	2.77827	2.71676	0.638078
TMTC1	3.63369	2.05623	1.45763
TMTC2	2.00688	1.22345	0.690939
TMX1	119.315	64.9045	67.0751
TNC	23.6306	4.36152	3.54153
TNFAIP6	4.17213	1.96783	0.837946
TNFRSF10B	10.6222	6.71499	4.03778
TNFRSF10D	16.167	3.74918	2.47941
TNFRSF11B	2.58223	0.717122	0.470074
TNFRSF19	9.76174	3.63746	4.40229
TNFRSF1A	7.7936	6.25388	3.3631
TNFSF10	4.4514	2.8322	1.05088
TNFSF11	1.63385	1.21512	0.367248
TNFSF14	4.33524	3.60474	1.45448
TNFSF15	4.38944	4.81602	2.4663
TNNI1	1.35729	0.923669	0.503406
TNPO1	73.4797	43.705	34.0744
TNS3	6.08887	4.80888	3.14946
TOB1	204.229	110.223	96.5698
TOE1	17.5564	8.35302	7.25526
TOGARAM2	8.99094	7.14386	3.04599
TOM1L1	13.0821	8.19949	4.00512
TOP2A	332.751	122.637	10.5716
TOPBP1	8.22225	6.92693	4.59489
TOX3	25.03	9.59308	8.8591
TP53	41.6811	16.8941	17.5054
TP53I3	8.29995	2.22407	1.89621
TPD52L1	9.11279	7.62829	3.58042
TPM2	18.0065	2.98429	2.91274
TPRG1	4.45892	3.4912	1.26418
TPX2	182.723	71.5428	14.1266
TRAF3IP2	7.01652	4.05906	2.41976
TRAF5	6.76351	2.98614	2.12602
TRAIP	29.0534	12.0664	5.80839
TRAM1	15.2089	7.3963	6.5317
TRAM2	2.35044	1.45688	0.908601
TRANK1	1.11498	0.896145	0.50184
TRAPPC3L	3.37045	2.02751	0.415507
TRHDE	1.84984	1.39712	0.681154
TRIB2	78.2914	20.8425	15.6779
TRIM22	341.179	252.337	103.879
TRIM38	2.69738	2.2372	1.10522
TRIM49D1	2.29803	1.97361	0.807842
TRIM58	7.0245	6.42413	3.01818
TRIM59	100.803	45.3252	18.3167
TRIM66	1.25684	1.14327	0.385578
TRIM9	9.96192	4.59401	3.88325
TRIML2	1.17139	0.668407	0.205411
TROAP	72.4249	39.6552	4.68535
TRPC4	1.32753	1.04215	0.411578
TRPC6	2.66298	1.45092	0.489116
TRPM6	7.52848	6.16178	2.97044
TRPS1	6.76152	4.96853	2.36095
TSHZ1	2.89924	1.32502	0.702294
TSHZ2	2.00444	1.48697	0.854295
TSPAN11	2.94499	1.85731	1.31089
TSPAN12	9.10245	2.87506	1.96078
TSPAN6	74.0268	22.6367	14.7625
TTC23	11.86	4.63127	3.64722
TTC38	10.691	3.17853	2.43864
TTC39B	7.67211	6.78222	3.84777
TTC6	1.21778	1.12256	0.25983
TTC8	20.2603	3.94026	3.1359
TTK	58.2438	22.6175	3.69945
TTN	2.08209	1.61753	0.600789
TTYH1	9.88385	2.18026	2.25497
TUBB4B	271.525	159.14	138.116
TUBB6	65.6528	18.8233	5.45891
TULP3	82.6979	41.3486	31.8625
TWSG1	19.1742	9.74939	5.55164
TXK	2.24962	1.39947	0.414906
TYMS	21.974	6.90739	3.94265
UACA	9.33007	3.70614	2.13134
UBE2C	607.786	294.685	21.3451
UBE2T	194.733	114.579	63.9515
UCP1	1.78809	1.22415	0.434448
UCP2	201.709	127.259	113.232
UGDH	72.5196	26.0728	26.2842
UGGT2	16.6139	7.50476	4.63292
UGT2B15	3.27134	2.73679	1.01595
UGT2B4	9.42257	6.21571	2.84245
UGT2B7	3.62063	2.34988	0.878127
UGT8	111.898	78.3382	31.79
UPK1B	13.2363	11.9044	5.79357
USH1C	1.92994	0.277638	0.120073
USH2A	2.13638	1.5669	0.81564
USP18	1.82554	1.18074	0.625653
USP44	5.19015	3.01313	1.96653
USP53	1.67925	1.17916	0.591664
VANGL1	1.18324	0.815912	0.304752
VAT1L	3.19828	1.12745	1.2458
VAV3	2.21118	1.85372	0.422282
VCAM1	18.2479	5.20976	1.91574
VCAN	29.8198	21.9818	18.0218
VCL	37.7085	13.3166	9.19581
VEGFA	5.2598	2.20071	2.31937
VEPH1	32.6241	5.0728	3.20288
VEZF1	51.5156	36.4827	30.2834
VIM	178.146	23.4096	28.1428
VIPR2	2.29027	1.6333	0.875594
VIT	3.16608	2.22037	0.960488
VNN1	1.5571	1.1257	0.497597
VNN3	1.24302	0.820532	0.112743
VPS37B	4.85956	3.52797	1.96585
VSIG1	6.97335	6.36128	3.40241
VSIG10	12.3132	4.69699	4.79123
VSTM4	10.1467	8.76336	4.21895
VTCN1	1.47017	0.895726	0.271644
VWA5A	21.3479	4.41801	3.61381
VWF	1.2678	0.449524	0.201934
WDHD1	19.8205	9.86073	7.18788
WDPCP	222.432	161.906	71.4178
WDR1	26.5144	13.5639	16.0727
WDR31	5.97671	5.48746	3.0441
WDR64	1.25873	0.816699	0.238613
WDR76	26.5579	12.9	10.6328
WDR78	4.48051	2.3426	0.686725
WDR93	4.4103	3.95294	1.48564
WEE1	29.0007	12.0457	5.13005
WFDC3	3.63372	2.66751	0.657906
WFDC8	5.40289	4.2711	1.52026
WHRN	2.10629	0.655975	0.559038
WIPF1	3.428	2.28544	1.18267
WNT5A	1.58538	1.57817	0.684542
WNT9B	3.90314	2.84106	1.28958
WSCD1	7.18781	1.34066	1.3129
WWTR1	2.57274	1.59888	0.611687
XAF1	2.06398	1.61902	0.819154
XIRP2	1.61703	0.740816	0.208026
XKR9	58.5331	44.7418	18.3798
XPNPEP3	10.5818	7.23126	5.99528
XRCC2	19.156	9.77606	3.61811
XRCC4	16.3438	8.67632	6.59985
XYLB	4.22731	2.98087	1.76867
XYLT1	3.9908	2.18203	1.3551
YAP1	5.27482	2.25087	1.11241
YES1	12.6335	8.69992	4.97249
YIPF6	39.182	22.9349	17.4277
ZADH2	7.75037	4.2306	3.22914
ZBTB20	9.26107	3.30065	1.63013
ZBTB7C	2.10787	2.43048	1.02922
ZBTB8B	5.4806	4.57119	2.35435
ZC3H12C	4.74339	2.59546	2.45437
ZC3HAV1	8.10747	4.5137	2.45571
ZCCHC24	1.09718	0.252213	0.16774
ZCCHC4	14.3984	9.52198	7.51675
ZEB1	159.873	56.2751	38.4006
ZFHX4	15.9547	4.74498	2.94489
ZFP36L1	70.2193	8.37799	7.85835
ZFP36L2	10.1578	1.5933	1.36451
ZFP42	2.83238	2.58363	0.843056
ZFP57	1.91537	1.82431	0.354241
[truncated: 32 more rows]

## Sheet: Fietz_cGZ(2780)
Gene_name	FPKM
	VZ	iSVZ	oSVZ	CP
MAP3K20	46.3306	21.1726	27.0381	0.90643
REXO5	4.19457	5.83779	2.97629	0.519143
CENPS	8.58923	5.1969	6.86797	1.00045
GPR75-ASB3	49.54	39.3639	29.3964	15.2361
TEDC1	8.69475	5.60022	7.51964	0.366617
TEDC2	6.27926	4.13854	4.66707	0.319517
NDUFAF8	17.1122	17.9087	10.0489	1.35764
INAVA	2.32341	1.48497	1.85132	0
TCIM	41.482	18.3134	15.0495	0.52828
ADA2	7.62206	11.3793	9.27807	0.75929
SINHCAF	27.7193	29.0646	25.8074	5.54808
MINDY1	13.6502	13.008	12.5419	3.13928
MINDY2	9.52534	4.15428	5.83418	3.32621
PIMREG	61.0288	41.687	29.9585	0
RIPOR3	2.84409	0.721107	1.4429	0
NIPSNAP2	80.8683	40.8883	50.1897	16.8113
HASPIN	5.49104	2.5693	2.47423	0
PCLAF	29.6987	37.5239	24.4735	0
TMEM131L	15.9181	14.1919	14.3491	6.5585
WASHC4	11.1547	5.87296	7.20994	4.63384
MYORG	34.0342	13.2896	14.9814	2.51295
CNMD	19.9421	6.34237	3.7569	0
MESD	10.7722	9.61417	9.19808	4.5953
RIOX2	10.5929	3.31989	3.92344	1.422
MRE11	6.05701	3.54545	3.98521	1.32297
GATD1	88.9927	67.1477	63.4135	30.6965
PLPBP	45.11	35.3389	42.1103	15.61
RTL5	16.536	23.5892	22.9872	6.17169
SPART	31.2982	11.4458	8.72954	5.40373
A2M	2.48603	12.7641	15.3842	5.69344
AAMDC	57.2444	46.624	48.3201	0
AASS	22.1869	7.47372	9.28127	1.19424
ABAT	74.4685	39.8637	39.1793	21.0057
ABCB4	2.67301	0.846882	0.922428	0
ABCC10	8.79265	6.72277	8.22633	1.40792
ABCC4	10.6377	2.61307	6.09294	0.709792
ABCD3	47.6734	25.2126	28.8444	17.0717
ABCD4	40.3633	31.7064	37.7289	13.8717
ABHD14A-ACY1	4.55675	28.9574	5.74497	0.65684
ABHD15	2.5133	0.412293	0.187315	0
ABHD16A	21.7381	70.9421	53.1166	28.6914
ABHD18	14.0929	4.84483	9.62719	4.81368
ABHD3	30.7263	11.0554	11.6015	0
ABHD4	24.1422	10.8965	9.85153	0.20449
ABTB2	32.5834	16.6758	20.3158	0.710023
ACAA2	31.003	24.0573	21.683	4.21256
ACACB	4.83096	1.59369	2.3919	0.17709
ACAD10	13.3866	8.55284	9.99576	3.11237
ACAD11	5.63473	0.91324	2.37041	0.364039
ACAD9	25.0085	20.4591	19.9193	10.8695
ACADL	3.66764	0.849328	1.35497	0
ACADM	35.191	47.1391	37.1273	11.63
ACAP2	7.61844	5.84365	9.36149	2.82888
ACBD5	45.543	26.7207	21.8283	11.8135
ACBD7	37.1599	13.4622	14.6254	0
ACER3	12.5512	6.02322	20.0732	5.01141
ACO1	14.0053	9.52185	9.1849	6.2568
ACOT9	20.1892	9.32524	10.0271	5.66901
ACP6	6.01993	1.10629	2.06766	0.605652
ACSBG1	3.33308	2.28583	4.13334	0.0529493
ACSF2	8.05915	2.77149	2.82975	0
ACSF3	8.31867	5.82859	4.64105	2.61933
ACSS1	21.9725	11.2851	12.7671	0.156362
ACTL6A	72.9167	79.5058	80.734	18.619
ACTN1	36.0367	16.637	13.3719	4.25829
ACTN4	90.0513	70.9941	72.4818	36.9795
ADAM15	24.0763	8.43117	9.24535	7.77715
ADAM17	12.189	4.74849	6.57005	3.2492
ADAM33	4.5707	0	0	0
ADAM9	34.391	8.95513	10.8906	2.90575
ADAMTS15	1.85221	0	0	0
ADAMTS17	2.16071	0	0	0.0762363
ADAMTS6	6.23553	0.870234	1.62759	0.721284
ADCY3	21.9836	14.3944	11.9495	5.38647
ADD3	102.047	38.9593	72.2292	18.5289
ADGRA1	8.12837	7.39547	5.67828	1.42427
ADGRA3	59.3152	46.9691	43.0507	13.4191
ADGRG1	155.214	176.361	118.596	24.3487
ADGRL2	26.8016	16.1616	18.4592	8.52062
ADGRV1	222.613	24.8012	40.7289	2.9261
ADH5	80.1387	86.497	77.3381	38.6839
ADHFE1	12.1493	5.62552	7.10894	0
ADI1	14.6305	17.3221	13.9125	6.26057
ADK	21.1698	14.7278	15.1491	5.33148
ADRB2	3.92541	0	0	0
ADSL	37.1632	39.1893	27.8733	11.3791
AEBP1	39.1264	13.9455	19.459	1.8396
AEBP2	13.1414	6.79251	5.91365	4.23859
AEN	4.5846	3.45135	3.75152	0.239895
AFF1	11.8258	3.14035	4.4262	0.657685
AGA	11.1749	6.15573	6.27695	0.276745
AGO1	17.3267	21.2309	20.9503	7.7094
AGO3	12.363	4.18215	6.51867	1.36816
AGPAT1	55.2016	46.2144	43.5428	16.0391
AGTRAP	14.6733	2.66845	1.86104	0
AHCYL2	21.2755	12.444	16.338	8.3468
AHI1	12.5093	3.91481	6.48088	2.24468
AHNAK	10.9255	2.38421	2.77906	0.348932
AIF1L	82.5385	46.4094	41.2732	4.48646
AJUBA	38.652	4.43082	2.77568	0
AK2	42.9574	36.1931	33.4818	11.4855
AK3	23.0518	29.5385	25.468	10.6471
AK4	26.3246	8.74356	13.382	1.32877
AKAP12	63.055	23.2957	31.7882	28.2023
AKR7A2	34.1874	30.6876	22.2532	7.12607
ALAS2	1.97801	5.6933	7.239	0
ALDH16A1	6.79513	5.49623	4.53901	0.961918
ALDH1B1	5.4663	9.57407	9.99819	4.06409
ALDH2	36.2353	43.4097	42.6858	17.3673
ALDH7A1	60.5195	46.9327	56.9438	5.551
ALDH9A1	58.8862	39.6693	38.399	20.4069
ALDOA	281.957	214.691	146.271	109.149
ALDOC	42.4823	29.9224	16.6956	5.3061
ALG5	18.0559	14.8339	13.7877	7.60271
ALG8	40.0071	30.2283	33.1918	7.81099
ALYREF	72.9318	94.8049	64.6322	25.1036
AMMECR1	4.82489	2.05187	2.69727	0.680352
AMOT	11.7307	9.36881	10.0103	4.25496
AMOTL2	150.98	127.738	83.9924	54.6394
ANAPC1	18.0793	7.58287	7.09281	5.92223
ANGPTL1	18.9882	4.31993	4.96196	0
ANGPTL2	4.49082	5.69654	4.74333	0
ANKFN1	3.79906	0.694033	1.46495	0
ANKHD1	65.3368	43.3374	47.7	19.9322
ANKRD20A4	1.74873	0.11636	0.31861	0.0156683
ANKRD35	4.47197	2.38385	1.95612	0
ANKRD40	15.8846	12.6873	13.8128	6.41944
ANKRD9	11.1598	0	6.12165	0
ANO5	3.31624	1.27338	1.41499	0.104572
ANO6	8.61463	4.65383	5.36674	1.78818
ANOS1	16.5349	3.55796	3.9998	1.00873
ANP32B	58.1921	99.2567	93.7277	15.6532
ANP32E	103.656	83.5693	81.0569	6.57018
ANTXR1	35.8313	25.3818	24.1589	3.32183
ANTXR2	6.12042	23.854	23.8686	5.85922
ANXA11	4.93644	1.74252	1.48715	0
ANXA2	15.7634	3.74454	2.74129	0
ANXA4	3.94139	0	0.368683	0
ANXA5	193.193	106.682	93.1899	4.42412
ANXA6	222.647	125.569	105.42	14.703
ANXA7	22.4079	17.3171	17.7146	8.9809
AP3B1	20.4564	7.12202	6.2422	1.84375
APBB2	100.765	48.3028	56.81	21.767
APCDD1	12.7456	15.6147	15.2571	2.4251
APH1B	11.1463	6.99651	8.04609	4.18311
APOL2	6.33632	2.97726	2.56459	0
APOL4	0	5.76904	3.5939	0
APOLD1	8.53534	9.19878	10.9973	4.42346
APPL2	37.2636	29.9833	25.684	8.93914
ARAP1	15.749	12.2008	9.5647	5.20418
ARAP3	17.2191	15.2084	12.395	1.11275
ARC	11.7676	8.588	10.8517	0
ARFIP1	28.7344	13.9581	15.2314	6.38207
ARHGAP11A	18.0246	14.8934	25.667	0.420702
ARHGAP11B	10.4354	6.81888	10.2233	0
ARHGAP12	27.6214	15.7544	15.3438	6.81851
ARHGAP18	2.23883	3.45943	9.94171	0.327769
ARHGAP19	27.8851	15.4832	20.223	1.10977
ARHGAP21	96.026	88.9359	115.209	51.3198
ARHGAP31	3.80086	1.56127	1.9672	0.780631
ARHGAP5	61.8578	26.6401	27.3214	13.7352
ARHGEF1	14.7361	15.3137	14.1647	3.17604
ARHGEF10	8.45592	3.40668	4.29453	2.02336
ARHGEF26	10.5887	5.29171	9.70153	0
ARHGEF40	29.9322	12.4969	12.5487	3.06127
ARHGEF5	2.31395	1.4064	2.08199	0
ARHGEF6	16.4928	9.31165	10.183	0.0746567
ARID5A	2.33222	3.21396	2.22647	0
ARL13B	14.0013	6.36002	7.64734	2.70225
ARL6IP6	81.2107	71.6933	74.6348	12.7271
ARMC10	54.1049	28.8362	29.2608	18.304
ARMC4	1.99258	0	0.453931	0
ARNT	12.495	8.16193	10.2919	4.99756
ARNTL	11.3536	2.57285	2.94246	3.029
ARSD	6.91528	6.50283	6.96332	1.3013
ARSE	4.82347	0.479678	0.274185	0
ARSG	3.38639	1.52435	1.23596	0.370228
ARX	52.66	21.4024	20.2137	4.73857
AS3MT	10.0523	9.8408	9.57254	3.8001
ASAP2	20.3005	10.786	14.1476	9.22916
ASAP3	31.6906	16.3393	15.8197	2.30064
ASB1	18.8456	14.2859	14.454	3.37863
ASCC3	18.068	6.90927	8.24283	4.28879
ASCL1	30.3907	46.0289	33.2518	1.55383
ASF1B	14.1562	11.8886	8.08841	0
ASL	2.02547	14.773	8.09014	0.902183
ASPH	106.521	59.8054	42.8851	21.6764
ASPM	46.3449	19.4007	18.5658	0.118452
ASTE1	1.53415	12.7177	1.49122	1.09479
ATAD2	42.1194	19.9333	23.1043	1.54099
ATAD5	4.89928	2.751	3.59493	0.829202
ATF3	3.40377	0.307452	0.32874	0
ATF7	13.8108	12.4093	12.8359	4.6505
ATG16L2	5.08096	2.49404	2.70095	0
ATL3	7.37633	4.0057	4.19369	1.03109
ATOH8	5.11487	0	1.05763	0
ATP10D	10.6598	3.31585	2.97808	0.428478
ATP11A	9.68254	5.16844	5.38917	3.12965
ATP11B	13.7061	8.65873	13.2511	5.40949
ATP1A2	264.854	73.6426	81.2906	2.48105
ATP1B2	94.3008	45.9427	46.5289	25.1283
ATP2B4	80.1218	17.8474	20.2463	8.87055
ATP6AP1L	6.27449	4.61052	8.93581	1.54752
ATP6V0E1	44.5967	55.4801	40.7646	11.4449
ATP9B	9.60451	4.88815	5.29538	2.12898
ATR	26.9029	11.8151	10.4425	6.65459
ATRAID	63.1765	39.7052	31.8052	8.87189
ATXN7	13.0065	3.68265	6.9685	4.17384
AURKA	35.0048	13.2548	12.7924	0.198557
AURKB	53.0835	27.1697	23.1114	0
AXL	19.4905	8.05645	6.77711	0.335995
AZIN2	13.2414	2.04425	2.30999	2.05926
B2M	99.3054	91.0314	75.0877	11.1973
B3GALNT2	7.00893	4.94151	4.69335	1.12576
B3GAT2	29.121	13.5755	18.9661	2.92646
B3GLCT	2.93718	1.25222	0.959177	0.268487
B3GNT5	22.6183	7.96129	15.0898	5.18378
B4GALT4	13.7353	6.62175	5.5168	4.51522
B9D1	59.4629	12.2525	0.444451	0
BACE1	45.8098	47.4073	54.4523	21.0533
BAG3	7.31686	2.97478	3.38453	0.125263
BARD1	17.9145	5.4281	9.80269	1.69907
BAZ1A	13.2029	11.1207	13.2902	3.49589
BAZ2B	37.6305	27.962	33.2948	7.40155
BBOF1	9.57413	5.54465	5.56666	3.34284
BBS2	37.3024	22.2584	21.9063	9.71972
BBS4	12.6134	7.69799	7.32398	4.66758
BBX	47.8965	55.9864	40.4477	2.16241
BCAM	4.62847	5.1064	6.29895	0
BCAN	267.666	115.13	77.9607	3.49228
BCAR3	11.6827	2.64031	2.1554	0
BCAS1	0	0.409758	2.80938	0
BCCIP	47.9745	44.2691	36.1875	19.0222
BCHE	10.028	4.66274	4.50687	0
BCKDHB	12.405	4.17079	4.75452	2.58588
BCL2L13	23.9542	20.2489	21.9722	10.2438
BDH2	12.5771	3.82935	6.50658	0
BEND4	8.78813	4.9204	5.07086	0.485481
BEND7	20.644	10.5808	14.6139	0.160584
BET1	16.8312	9.65501	9.32002	4.17252
BHLHE40	12.0805	5.14208	7.17663	1.31049
BICC1	7.21237	2.64998	3.06478	0.228309
BICD1	24.5125	16.8006	17.781	8.21074
BIRC5	66.5738	46.765	35.093	0.129389
BLM	5.87913	4.9461	4.27614	0
BLOC1S5	8.54849	9.59262	10.3003	3.25029
BMF	1.29997	3.10305	2.72006	0
BMP1	13.4208	8.98124	8.86278	2.26941
BMP7	102.118	46.4042	46.1754	0.089084
BMPR1B	24.152	3.87717	4.41923	0.489613
BNIP2	25.2819	16.2828	19.2671	10.353
BNIP3	55.4124	22.6715	17.9121	17.4764
BOC	189.135	53.7201	45.7481	6.19615
BORCS8-MEF2B	8.50769	0.532288	0.075857	0
BRCA1	11.0003	6.69646	7.55999	0
BRCA2	12.1344	2.60078	6.75437	0
BRD8	167.782	96.5838	78.1162	55.9915
BTBD17	14.9608	13.5356	13.3115	0
BTBD3	25.9947	10.6095	14.8894	7.33075
BTG1	30.0596	30.4681	22.2999	5.81681
BTG2	11.5874	10.2846	8.3018	0.836533
BTG3	135.405	95.5305	81.2456	7.36433
BTN2A2	10.223	4.92085	3.80423	0.101316
BTN3A2	3.13552	0.829153	1.18436	0.0912768
BTN3A3	1.81952	0.215167	0.162377	0
BUB1	69.7019	27.9442	24.1629	0.146365
BUB3	94.0159	83.9777	73.2905	37.7425
BUD13	16.0039	15.252	13.1391	6.8137
BVES	1.97915	0.129324	0.736946	0.053375
C11orf58	64.3144	41.1593	73.4193	0
C11orf70	8.13244	2.76245	1.44341	0
C14orf132	29.3634	57.465	63.7646	26.0609
C15orf39	3.51869	1.11121	1.48453	0.200475
C15orf41	22.122	11.0536	10.3238	4.52144
C17orf53	4.73517	3.61774	2.90179	0
C18orf54	8.83901	5.08588	6.38701	1.30533
C19orf48	43.0638	41.3332	29.8673	10.354
C19orf54	9.52584	7.142	6.22001	0.893177
C1orf109	21.3371	11.5898	12.2538	7.2665
C1orf198	30.6978	24.9551	24.4515	13.2866
C1orf226	14.3307	8.8591	10.4699	0.328427
C1orf27	11.3096	5.45576	8.02254	4.0379
C1orf35	13.4305	11.5411	8.54165	5.9666
C1orf61	1068.48	1031.84	749.192	163.595
C1QL1	12.5563	14.6747	12.2517	0
C1R	9.43239	2.21547	1.58953	0
C1RL	4.61207	2.81743	2.71566	0
C21orf58	23.3929	13.8125	13.4956	0.24427
C2orf40	11.2757	5.53479	0.863262	0
C2orf72	49.2736	13.8643	12.6418	3.69521
C2orf76	7.68559	6.38622	5.76702	0.482552
C3	1.23895	2.45772	5.56987	0.574568
C3orf58	31.5154	11.8126	9.11283	1.63225
C5	2.61083	0.355238	1.13101	0.12979
C5orf15	36.0354	24.3055	26.8746	16.0057
C5orf34	10.8028	4.07501	4.94544	0.130515
C5orf49	4.09873	0.472527	0.359208	0.414473
C6orf120	8.05045	1.44113	2.75678	1.30722
C7orf49	15.999	11.7588	12.654	0
C7orf50	48.3214	36.6207	34.6512	21.2625
C8orf37	4.05215	1.65904	1.91739	0.275523
C8orf59	102.185	87.4518	66.7202	26.7806
C9orf24	10.5864	2.13343	0	0
C9orf47	9.56627	5.30087	4.20758	0.3237
C9orf64	11.31	6.87272	7.16995	4.63129
CA12	45.6561	57.4237	43.7684	7.78881
CA14	6.35743	5.28073	4.16663	0
CA2	5.09875	5.59669	5.66922	0.436937
CA3	3.84712	0.467797	0	0
CAAP1	19.842	10.0409	10.952	3.45556
CAD	41.7604	24.9791	24.927	9.50675
CALB2	4.11892	10.5574	6.13101	0.343827
CALCOCO2	47.9638	23.82	20.443	3.80578
CALD1	84.6009	51.4893	49.8396	3.73743
CALHM2	10.0019	7.64946	5.20605	0.538873
CALU	47.4363	32.0592	32.9583	18.1372
CANT1	22.7899	17.7888	16.0221	9.5547
CAPG	59.6542	45.8938	30.1568	0
CAPN2	39.9938	33.0471	25.7378	13.0486
CARD19	8.82513	10.963	9.04847	1.21867
CARD8	30.0608	15.5621	17.2098	4.37492
CASC10	15.7411	7.7358	6.3923	1.89478
CASKIN2	14.4838	8.28617	8.52683	5.86739
CASP6	21.2506	11.6947	12.4805	1.20726
CASP7	11.0667	4.34821	4.0607	0
CASP9	10.3253	5.6508	5.41737	3.02261
CASQ1	5.11452	2.76165	4.45336	0
CAST	21.7035	8.3626	9.02975	1.89618
CAT	40.8831	22.7877	20.8725	9.65504
CBL	16.7929	10.8365	14.4185	7.21249
CBR1	25.5326	19.4805	17.3229	8.53577
CBR4	30.065	16.6893	16.8866	3.4882
CBX2	17.0181	18.2434	17.0441	2.46243
CC2D2A	27.8591	19.8684	22.1409	4.98972
CCAR1	85.3793	40.4051	68.7799	29.5683
CCDC102A	5.42096	0.757683	0.512478	0
CCDC107	6.32546	1.88857	2.72641	0.577924
CCDC121	15.8653	18.9853	8.57508	0.907713
CCDC129	0	1.74274	2.26629	0
CCDC15	1.84036	1.69334	1.60796	0
CCDC150	10.8597	3.85679	10.5201	0
CCDC152	7.84523	6.87611	6.19783	1.09922
CCDC191	5.085	1.38465	1.84978	0.664357
CCDC22	14.0707	9.83335	11.7238	6.19816
CCDC25	14.3942	9.76218	12.969	5.13592
CCDC61	7.26405	2.28688	3.61666	0.337613
CCDC66	71.6805	24.5157	55.0713	19.7024
CCDC74A	22.9259	8.56309	5.45407	4.4351
CCDC74B	13.9641	3.59723	1.93942	0.974818
CCDC8	9.92982	4.52946	3.33411	0
CCDC88C	19.0799	28.6153	26.1428	4.73464
CCDC9	11.877	7.96912	7.46183	3.73117
CCHCR1	32.0076	8.18701	10.4142	2.26514
CCNA1	41.6455	9.2143	9.22983	7.18972
CCNA2	52.5408	18.8803	19.4881	0.494173
CCNB1	156.073	51.8985	51.1957	1.13006
CCNB1IP1	39.5814	60.5101	41.2217	17.11
CCNB2	78.7485	40.8281	30.0738	0.25123
CCND2	131.271	131.058	129.796	30.9019
CCNE2	5.3463	7.25605	9.64924	1.53348
CCNF	11.3548	5.95375	5.98484	2.71805
CCNG1	76.9827	60.0001	48.4561	28.8313
CCNJL	5.08933	4.38411	3.70412	0
CCNY	50.9042	39.4866	42.3353	20.0838
CD164	45.4311	27.6951	31.9785	6.61598
CD44	5.37679	1.26043	0.612095	0
CD55	4.1379	2.0654	3.29113	0.115757
CD58	9.23198	0.507987	1.17452	0
CD63	126.654	103.926	80.2443	41.5551
CD81	336.425	279.614	231.669	141.08
CD82	11.4482	3.50995	8.99498	0.729272
CD9	18.2243	10.7065	9.05785	0
CD99	165.349	106.323	90.0923	3.64285
CDAN1	15.4508	7.7944	7.98411	6.41758
CDC14A	6.83012	2.28639	2.78613	0
CDC20	90.9528	31.9392	28.887	0
CDC23	13.2873	5.07479	7.18896	2.69968
CDC25A	18.143	11.2272	11.8461	0.408647
CDC25B	56.5709	30.2806	28.823	4.69248
CDC25C	32.3547	31.4221	25.6406	0
CDC42EP1	65.5172	38.0438	15.7819	0.940667
CDC42EP3	25.9123	51.8703	41.2963	15.5125
CDC42EP4	73.4591	53.6513	46.9009	24.8647
CDC45	20.0016	21.2649	17.6056	0.250748
CDC6	10.7029	8.57124	8.67435	0
CDC73	22.0095	10.3406	14.2067	6.37922
CDCA2	24.5442	7.90235	7.43827	0
CDCA3	38.3939	14.9494	14.5722	0
CDCA4	26.0814	17.8449	16.7182	1.56729
CDCA5	63.8167	54.0688	41.9461	0.191093
CDCA7	80.5633	58.2431	54.0841	3.07424
CDCA8	30.6512	14.8924	14.1437	0.155648
CDH20	14.9627	5.00031	6.33931	0
CDH23	61.5518	9.78575	8.09853	0.100218
CDH4	29.4205	14.8005	23.4022	5.03491
CDHR1	4.4392	8.61348	8.60125	1.93255
CDK1	145.754	62.1767	59.4896	0.291225
CDK18	6.08701	3.94607	3.83106	0.185723
CDK2	37.8868	38.1485	30.2774	0.30991
CDK2AP1	179.869	237.53	170.197	56.0308
CDK3	3.32374	2.7615	1.69365	0.221607
CDK4	82.325	97.2084	66.4639	27.0752
CDK6	14.6056	7.25204	15.5103	0.765263
CDKAL1	15.0345	17.8831	15.8899	7.73907
CDKN2C	32.7338	23.1324	18.072	0
CDKN3	35.9761	26.0801	17.7471	0.344673
CDO1	200.562	71.6439	52.1166	15.3649
CDON	182.23	53.9774	60.4102	13.4783
CDT1	15.6629	15.5853	11.3556	0
CDYL	14.3518	6.95613	7.3874	2.27602
CECR2	5.90985	8.0645	10.3478	2.57023
CELSR1	98.5325	30.7638	33.9117	0.261903
CENPA	25.0784	19.2476	16.8026	0
CENPC	9.83022	4.53552	4.30285	1.24231
CENPE	17.9449	8.22488	10.0993	0.198354
CENPF	218.327	103.519	91.6299	3.36806
CENPH	30.9269	35.4725	28.5711	9.43444
CENPI	8.1187	5.25889	5.60693	0
CENPJ	17.6127	9.66675	15.3664	3.51895
CENPK	30.3911	17.4863	19.8236	0.306008
CENPL	24.7307	14.3316	16.0654	0.557845
CENPM	20.8749	17.3501	12.953	0
CENPN	19.4607	13.5935	12.2556	0.226967
CENPO	22.2682	11.0883	17.1203	9.65186
CENPQ	13.6583	9.19995	7.75445	0.245235
CENPU	24.2404	21.9282	17.3855	0.248091
CENPW	20.5188	24.7751	16.0436	0.685258
CEP112	7.43959	1.77053	3.1348	0.110295
CEP128	4.94561	3.01709	3.81192	0.811673
CEP135	13.6035	3.86665	5.64713	2.75144
CEP152	4.14352	1.93338	2.53186	0
CEP164	12.0967	5.92248	7.93057	4.62774
CEP192	31.8263	8.06941	14.28	3.17543
CEP44	14.3214	9.67282	9.93357	3.06148
CEP55	13.7381	8.23136	8.6166	0
CEP57L1	8.15741	6.34132	7.32337	2.68434
CEP70	30.6948	22.8462	19.8604	6.12986
CEP78	24.8422	14.7864	19.0505	10.5052
CEP83	9.63494	3.68575	3.72488	0.769632
CEP85	15.1267	9.38958	10.1813	5.64838
CERK	19.5474	37.6731	36.8273	13.5784
CFAP44	3.32584	0.565827	0.535197	0.0211932
CFAP46	3.09893	0	0.138763	0
CFLAR	11.9746	8.48778	12.929	4.76228
CGRRF1	5.24802	4.55077	2.9794	0.155344
CHAF1A	24.2366	16.0909	15.5285	4.32744
CHAF1B	10.6136	9.13433	7.52951	0.614255
CHCHD5	11.1883	14.0999	11.0349	1.86245
CHCHD7	25.391	25.8141	26.0138	9.16351
CHD1	38.3768	19.8166	24.6587	13.0695
CHD1L	25.2659	14.7481	15.0912	2.55892
CHD6	22.8115	12.8249	15.0091	6.86233
CHD7	59.4066	40.3362	47.5795	2.26776
CHEK1	33.4003	37.6209	19.494	0.970729
CHEK2	10.9413	10.1835	7.72719	0
CHODL	0	8.38435	5.9265	0
CHRAC1	8.79186	8.43411	9.11247	0.593242
CHRDL1	37.8456	62.0486	47.9215	8.36202
CHRNA3	0.185825	3.50406	2.01658	0
CHST14	24.4627	12.3537	10.3145	0.461058
CHST3	23.3544	6.12519	10.0189	0.0485097
CHST9	4.8699	1.56147	0.464618	0
CHTF18	25.7914	18.6849	18.3139	7.06281
CIB1	13.0975	4.64268	5.59522	1.00918
CIT	10.0017	3.99092	5.12122	0.164951
CKAP2	77.1127	36.5692	40.8887	3.43295
CKAP2L	42.1312	17.8305	22.1388	0.0545373
CKAP5	198.343	91.555	105.865	79.0365
CKB	1047.45	571.549	482.409	351.371
CKS1B	29.0882	22.616	20.3128	0.488068
CKS2	155.296	76.0567	59.2698	1.71247
CLCC1	49.6266	16.4398	26.738	5.91493
CLDND1	102.956	95.6632	84.1777	45.1177
CLEC2D	17.4957	5.90576	5.77605	3.02768
CLIC1	63.6739	174.436	159.946	6.67693
CLIC4	42.8407	62.7364	72.4372	31.0726
CLK2	24.6637	18.427	18.5346	9.42849
CLMP	0	21.0806	25.2287	9.55881
CLNS1A	163.157	140.457	112.579	51.6285
CLSPN	7.12058	6.65966	7.12611	0
CLU	749.833	208.983	144.588	9.03743
CMBL	25.1056	10.8039	12.1919	5.83044
CMC1	68.7505	85.6631	47.2833	5.34839
CMC4	8.75762	4.91233	3.86586	0.358402
CMPK2	0	3.38393	3.02831	0.142708
CMTM3	23.2977	14.3607	12.3671	3.20428
CMTM6	14.1077	9.30553	10.4682	2.62431
CNBP	236.304	203.426	164.307	93.0597
CNGA3	11.1962	5.78158	5.49914	0
CNKSR3	22.9997	9.37384	10.5603	2.32685
CNN2	10.5885	18.4703	13.1905	0.976497
CNN3	494	298.36	229.471	69.28
CNNM3	39.786	22.1308	12.9666	14.4542
CNOT1	33.7391	22.4483	26.3929	13.5761
CNOT10	30.3986	19.2898	22.0096	13.1587
CNR1	72.8096	189.282	177.587	50.5554
CNTFR	206.686	121.246	95.5837	57.5146
CNTLN	17.1288	7.3967	9.78409	1.07712
CNTN3	8.40441	2.5347	1.62746	2.14368
CNTRL	18.6322	6.92699	9.09082	3.74408
COG2	12.8221	8.5441	9.48667	2.7402
COG7	12.9778	9.3217	6.91562	3.66119
COL11A1	153.317	25.9584	26.7104	1.19428
COL16A1	6.51882	9.6208	9.93036	1.16221
COL1A2	24.3145	13.0453	11.7799	0.845757
COL22A1	5.20468	0.727519	1.00954	0
COL27A1	23.8918	8.41361	8.14786	0
COL2A1	3.40059	0	0	0
COL4A5	82.9188	19.6194	14.924	0
COL4A6	37.1622	13.7914	9.4379	0.0566398
COL5A1	34.8547	2.75402	2.49835	0
COL5A2	12.2867	4.49401	5.48199	1.91491
COL5A3	3.06594	0.481315	0.46971	0
COL6A1	77.2929	51.7388	48.6028	34.3584
COL6A2	25.9072	14.7865	16.0617	1.82912
COL9A1	32.7762	13.5814	12.0897	0.181703
COL9A2	42.9742	52.1005	57.7876	20.145
COL9A3	41.461	56.2698	51.4118	18.1384
COMMD10	24.9667	20.631	18.995	7.60669
COMMD4	25.2694	26.5999	21.7331	5.89094
COMMD6	68.954	139.621	107.703	61.0203
COPB2	21.4016	54.251	36.8545	15.6353
COQ5	19.237	21.6298	15.4188	7.73201
COQ8B	20.618	21.1474	14.6665	8.41361
COQ9	25.7507	18.4649	16.9295	10.8773
CORO1C	43.4678	115.445	87.8669	41.1872
CPNE2	60.0245	33.1501	32.7179	14.5268
CPQ	13.7584	3.94556	3.20361	0
CPSF3	40.2939	41.987	37.3053	16.9124
CPT1A	12.489	4.67648	7.64864	0
CPT2	5.64037	3.96589	3.27663	0.811178
CPXM1	21.2522	24.6085	23.3399	1.51028
CRB1	19.9423	27.8917	17.5586	1.44604
CRB2	58.1039	9.24159	10.7686	0.159262
CREB3L2	3.80921	1.2554	1.38067	0.121384
CREM	9.59725	7.64639	5.42473	3.54185
CRHR2	18.0039	17.5602	6.19313	0
CRIM1	38.3419	20.3424	24.0884	7.98321
CRISPLD1	19.6002	5.30064	7.77561	0.160472
CRKL	57.6093	39.4089	40.7489	21.4483
CROCC	31.545	23.0474	19.0473	12.9691
CROT	5.4223	2.10649	2.66118	0.86925
CRTAP	36.8081	34.1509	33.9792	4.97885
CRTC2	21.9963	16.8796	18.0859	9.20176
CRYBG3	4.47279	1.51549	1.53992	0
CRYL1	25.0739	14.8755	12.1799	2.46757
CRYZ	22.7624	9.21374	11.9985	0
CSF1	2.41967	1.56162	1.16598	0
CSPG5	58.1022	26.2441	22.5256	18.3049
CSRNP1	6.15339	5.83071	3.63977	0.251123
CSRP1	28.9813	11.729	13.3606	1.63075
CST3	132.73	101.954	81.8069	23.4789
CSTF1	16.705	13.6586	11.149	7.61614
CTBP2	104.929	77.2206	80.808	37.6333
CTDSP1	61.6685	42.084	27.3882	0.648005
CTDSP2	87.9287	61.4494	61.3166	17.6601
CTGF	43.2278	11.0132	6.65491	2.43387
CTH	7.33687	4.64296	4.36433	0.343515
CTNNA1	377.567	231.613	250.369	117.592
CTNNAL1	21.9598	12.0405	10.471	0.878442
CTNNB1	236.546	139.7	123.683	82.3421
CTNND1	136.402	84.7918	65.7172	40.2413
CTNS	5.95924	3.58974	3.60477	1.22582
CTPS2	22.1912	14.7523	17.5667	6.3743
CTSA	40.1962	13.7731	16.2115	7.24686
CTSK	1.92257	2.91048	0.72283	0
CTSL	21.4027	11.5676	9.53833	5.92651
CTSZ	16.5045	9.28271	8.24229	1.68081
CUEDC1	26.7452	12.245	13.992	11.8747
CUTC	16.1835	11.004	7.72076	3.25818
CWF19L2	10.4337	6.39449	6.05289	3.77464
CX3CL1	3.56036	0.822235	0.935125	0
CXCL12	20.4106	13.8564	7.37606	0
CXCR4	48.7341	28.8562	29.9649	4.78462
CXorf57	12.763	8.18009	8.16241	1.48783
CXXC5	133.601	131.918	93.3858	23.2433
CYB5A	14.4537	29.0136	22.2799	9.31286
CYBRD1	21.4185	6.20857	6.70455	0
CYP20A1	5.99551	4.05775	4.14234	0.260328
CYP27A1	4.47998	1.10444	1.05948	0
CYP27C1	2.17234	0.871615	1.23715	0
CYP2U1	7.59358	3.64831	3.69197	2.39768
CYP39A1	2.35391	0.306693	0.218398	0
CYP7B1	6.84009	2.78973	2.892	0
CYR61	261.362	37.5444	17.7692	3.91416
CYYR1	7.30453	7.29578	11.297	0.988487
D2HGDH	12.6406	7.27006	7.80593	5.77302
DACH2	10.0113	2.95407	1.99686	0.477158
DAG1	231.125	52.7191	128.869	38.9991
DAPK2	7.143	5.59765	4.22126	0
DARS	127.984	75.4262	83.6832	26.6154
DBF4	16.654	10.2734	9.53836	2.88177
DBF4B	16.8711	7.47173	7.50838	1.51559
DBI	216.81	185.971	124.618	46.6488
DCAF16	26.7899	20.5684	19.7248	11.9398
DCAF8	78.2003	59.6109	43.9722	24.4716
DCBLD1	1.94777	0.890217	12.0291	0.0910462
DCLK3	0	2.16345	8.4953	0.528138
DCLRE1C	16.5993	10.8556	11.7138	4.96677
DCPS	12.2302	10.2214	7.54103	1.49443
DCXR	53.4936	38.6771	31.8635	4.54739
DDAH1	215.851	68.9288	63.4603	7.77068
DDB2	9.21622	8.26991	6.53996	1.97466
DDIAS	7.40151	5.34479	4.24351	1.1573
DDIT3	5.12012	5.73691	4.49562	0.352513
DDIT4	184.187	53.4571	41.0126	27.6364
DDR1	392.853	347.973	250.757	70.2508
DDR2	2.23909	0.39185	1.90801	0
DDX11	12.182	8.17547	8.87908	2.96333
DDX39A	62.8807	50.9522	42.0329	21.3519
DDX59	21.6178	11.8328	11.5844	6.58522
DDX60	11.5319	1.83511	2.33623	0
DDX60L	2.51568	0.920797	0.840971	0
DECR1	45.9226	36.1702	22.7501	9.10064
DEK	174.819	145.693	144.918	50.1875
DENND1A	36.7594	21.2852	21.7711	12.0278
DENND1B	10.6567	8.67125	16.5387	3.89178
DENND4C	18.6668	11.9418	12.6902	7.93862
DENND5A	138.729	89.5922	91.7451	55.0969
DENND6A	22.0354	9.69747	11.8652	2.97233
DEPDC1	14.578	5.03289	5.79311	0
DEPDC1B	28.8309	17.0513	17.4339	0.580893
DERA	16.2604	12.5188	12.1121	2.19872
DERL3	6.78192	8.37851	14.4064	0
DESI2	25.5269	18.5913	16.7987	9.56212
DEXI	10.9557	16.4438	11.3329	0.8629
DHFR	40.9315	32.2248	32.2049	7.41692
DHODH	5.4676	2.69306	3.41073	0.970588
DHRS3	5.57443	1.56703	1.31776	0
DHRS4	6.89826	3.49303	3.93692	0.401732
DHRS4L2	6.42228	4.28682	3.60026	0.409357
DHRS7	24.0811	20.7666	18.0721	8.82187
DHTKD1	42.7162	26.0377	31.4862	8.62611
DHX32	11.4607	6.8902	7.24508	3.78511
DHX40	44.2699	25.2194	25.3518	9.31213
DIAPH2	5.92692	1.34321	2.54101	0.625135
DIAPH3	11.3292	4.37619	4.51806	0.072708
DIO2	5.78873	2.32163	4.99639	0
DIS3L	19.1082	4.96659	5.80175	6.15338
DISP3	5.28274	69.4488	66.4387	11.8006
DKC1	35.5151	26.5459	32.3877	13.2157
DLG1	36.4778	15.8924	24.7327	9.04921
DLGAP5	34.9918	17.8874	16.1394	0.123923
DLL1	28.5759	17.159	18.2854	4.54926
DLL3	8.90936	46.9357	21.1865	13.9197
DMRT3	4.32541	0	0	0
DMRTA2	41.6827	28.5849	20.7613	0
DMXL1	24.4719	6.38115	9.91722	9.32249
DNA2	10.0514	6.71271	7.9675	1.49321
DNAAF3	2.24727	0	0	0
DNAAF5	21.6232	8.42707	8.37593	4.50174
DNAJB1	101.704	67.6137	73.2149	24.0979
DNAJC1	72.6679	17.3213	15.4882	4.27414
DNAJC21	13.9449	6.68586	10.8462	3.68041
DNAJC24	14.9416	6.18478	5.85092	1.52771
DNAJC4	10.662	22.4089	14.5835	3.05078
DNASE2	9.61096	5.21265	3.80213	0.70226
DNMBP	18.4485	4.45385	4.46467	0.223654
DNMT3A	30.8447	24.2558	31.2	12.9022
DNPEP	21.2661	13.5226	13.1745	6.92324
DOCK1	24.0117	8.35746	10.7699	0.881018
DOCK11	6.38089	3.84786	4.10012	0.465602
DOT1L	35.9943	28.6629	29.2486	15.34
DPEP1	0	3.50942	1.73379	0
DPF2	49.8792	48.0757	42.7006	21.2185
DPH6	5.28233	2.36584	2.49904	0.705422
DPM3	18.4764	9.32423	11.9681	1.14503
DPY19L1	29.8196	60.7044	101.931	3.40429
DPY19L4	39.6723	7.80862	10.9893	2.54635
DRAM2	34.4576	37.2769	21.0243	13.5791
DRC1	2.99123	0	0	0
DRG2	16.9481	14.8896	12.783	7.38961
DSC3	1.9722	0	0.383793	0
DSE	3.39787	2.51473	2.11739	0.311103
DSN1	24.997	13.6416	13.0429	0.300562
DTL	31.6156	23.3234	29.5116	0.184528
DTNA	12.5672	5.6619	8.33561	5.2099
DTWD1	9.72671	7.47105	9.24827	3.2599
DTWD2	2.39045	0.347173	0.645217	0.153086
DTYMK	65.4822	43.9488	33.7111	8.43313
DUSP10	11.7982	6.07669	4.15567	0
DUSP16	23.454	15.3626	14.8868	1.25652
DUT	66.1116	69.3197	55.9684	15.8352
DVL2	33.5285	26.2801	22.0197	8.04964
DYNC2H1	22.6583	7.1676	8.85329	7.40663
DYRK4	4.09258	3.16878	2.70954	0
DZIP1	21.6935	11.9274	9.92708	9.00662
DZIP1L	4.40106	0.971308	1.25899	0
E2F1	26.0126	29.2402	25.6256	0.441185
E2F2	7.01622	9.53345	7.65212	0
E2F3	12.1939	12.034	12.3025	3.77335
E2F5	39.4504	17.8499	17.7137	9.35795
E2F7	10.018	4.04098	5.78232	0
E2F8	10.8465	3.42325	4.02738	0
ECE1	11.8028	7.48721	10.8487	3.78298
ECHDC2	43.0676	15.5801	14.4954	0
ECI1	24.0718	22.4262	14.2764	0.86269
ECI2	30.8207	36.1859	27.1496	9.02484
ECT2	74.9378	38.4994	37.7448	0.678507
EDA2R	1.98247	0	0.738753	0
EDNRB	12.9293	4.01258	5.59366	0
EEF1AKMT3	5.38002	3.40796	3.72775	0
EEPD1	80.2256	32.5046	36.3958	0.087445
EFCAB1	3.83277	0	0	0
EFCAB11	3.11262	1.63513	1.36206	0
EFCAB14	31.7542	20.586	21.9684	4.00805
EFCAB2	9.80928	8.43299	9.6662	0
EFEMP2	92.4294	128.387	40.2443	12.9845
EFHC2	1.88171	0.212315	0.745358	0
EFHD1	33.7578	13.7578	6.86047	0
EFHD2	13.6246	18.0946	15.5672	0.362945
EFNB1	110.149	54.0027	50.4673	12.1553
EFNB2	213.841	111.629	116.453	54.9996
EFS	52.6341	89.2159	70.0724	26.1421
EGFL8	0.950295	15.7169	0.724597	0.00132789
EGFR	21.3857	6.2896	3.03087	0
EGLN3	25.4788	8.10145	4.28618	3.20874
EGR1	6.2864	5.99983	6.32303	0.570212
EIF2AK3	14.4544	6.82323	9.09238	4.61176
EIF2D	28.2146	19.5726	18.4245	2.4271
EIF3B	79.2715	61.9257	59.9547	35.7713
ELF1	9.4088	6.59129	6.03242	0.99353
ELMO1	12.4781	69.4225	50.5835	18.8712
ELN	4.90763	4.8413	4.59205	0
ELOVL1	10.6782	10.8447	9.47081	0.691227
ELOVL2	41.8929	28.2607	31.3176	10.1325
ELP4	15.0972	10.4374	10.406	2.73002
ELP6	18.2667	19.68	14.3476	8.60198
EMC2	28.7879	15.8818	17.5743	11.2653
EMC9	26.8063	21.2997	16.5067	5.99177
EME1	17.6574	19.1133	19.4346	2.41551
EMG1	13.8036	13.0372	13.0843	3.86279
EMILIN3	9.35819	4.04336	4.45643	0
EML3	13.6364	8.80843	7.28685	0.341492
EML6	0.191985	9.37916	15.6044	1.00486
EMP3	15.5289	5.38032	3.11736	0
EMX2	39.8085	40.2169	33.8977	0.613445
ENC1	162.95	369.827	388.445	163.456
ENKD1	22.6343	13.9572	9.13711	4.60776
ENKUR	13.6177	4.52877	5.22754	0
ENO1	434.12	238.053	190.818	141.405
ENO3	17.7	2.78621	1.47225	0.216172
ENOSF1	21.1639	3.4179	4.1371	0
ENPP2	16.7122	0.333908	0.339255	0
EOMES	60.511	242.035	125.848	0.663713
EPB41L2	14.5795	12.5422	13.8905	2.56285
EPB41L5	20.5584	17.1563	20.3875	6.65803
EPDR1	11.2989	5.39954	5.98785	0.960691
EPHA2	9.79388	1.4343	1.84806	0
EPHA3	2.88582	32.7158	43.1422	12.0044
EPHB3	15.3195	6.82848	5.04241	0
EPHB4	19.9458	9.85913	13.5123	1.05833
EPHB6	7.14242	54.6328	84.7342	19.2502
EPHX2	4.67368	1.10847	0.584798	0
ERAP2	2.37297	0.465888	0.898772	0
ERBB2	36.2337	12.3822	10.5417	0.968272
ERBIN	43.5687	22.639	26.2873	6.6482
ERCC6L	4.08509	2.03297	2.2569	0
ERF	38.9545	16.5153	13.4683	3.28592
ERI1	9.17257	5.87261	8.43075	2.76629
ERLIN1	20.0178	11.5942	10.4429	6.72788
ERLIN2	25.3423	16.7501	17.0654	6.5592
ERMAP	4.9346	8.63574	7.94396	1.42665
ESCO2	16.9613	11.54	12.8891	0
ESPL1	20.6032	6.9878	7.82177	0.059411
ESYT1	16.7527	8.5768	8.26388	1.25412
ETAA1	7.61603	3.27888	4.88668	2.03884
ETFA	36.3339	32.6465	27.7232	16.3732
ETFB	16.2996	31.3041	24.7544	11.451
ETFDH	9.24835	8.36203	7.70904	1.7534
EVA1C	20.7571	9.42235	11.2696	0
EVC2	5.68251	1.43704	1.62092	0.0656047
EXO1	23.533	12.634	15.0992	0
EXOSC10	57.398	46.1252	44.8224	26.0294
EXOSC3	25.3594	30.1756	26.227	12.8118
EXOSC9	59.8188	46.5449	42.0998	15.6849
EXT1	47.3702	23.0982	23.8185	9.20913
EYA3	21.306	11.0368	13.4468	4.58394
EZH2	37.7166	37.8242	37.4008	8.71223
EZR	255.827	246.98	212.446	34.9299
F2R	50.5322	38.166	50.7589	21.96
F3	27.0266	16.5054	22.9809	0
FABP5	150.227	127.333	108.901	25.6794
FAIM	13.0324	9.90852	7.48229	1.12863
FAM107A	171.698	73.3621	98.0968	1.27805
FAM111A	30.0979	16.065	17.0157	0.0882268
FAM111B	5.93598	7.7518	8.26951	0
FAM114A1	11.5912	5.23349	5.84911	0.075714
FAM117A	29.1207	1.53594	1.06592	0.139208
FAM120C	8.76637	4.65154	4.69568	1.46783
FAM122B	21.9709	12.1198	15.3388	4.41754
FAM122C	2.56003	0.346147	1.51351	0
FAM13A	42.2209	30.2471	28.3978	11.886
FAM162A	21.2086	10.0331	9.93213	8.41
FAM167A	11.5618	4.44197	6.5929	0
FAM173B	8.04912	6.02274	6.7461	2.37888
FAM181A	5.19703	0	0.25255	0
FAM182B	12.9493	0.997503	1.47776	0
FAM184A	56.2979	17.283	16.1934	17.1639
FAM210B	18.6282	22.2532	21.2496	6.84323
FAM212B	1.99883	3.3975	5.25882	0.202747
FAM219A	188.845	58.7033	89.0909	32.5484
FAM234A	42.1584	32.9019	37.9132	11.0497
FAM47E	3.14267	1.09522	0.744104	0
FAM53B	43.6034	28.2239	33.2059	6.341
FAM57A	19.2934	12.1578	11.4053	6.98157
FAM69C	38.8981	21.0277	12.2719	0
FAM72A	13.0756	5.8742	5.20932	0
FAM72B	11.1893	5.27849	4.95198	0
FAM72D	4.81528	2.86677	1.93559	0
FAM83D	33.7983	17.4977	16.8079	0.151658
FAM84B	131.873	25.481	18.3412	28.8666
FAM96A	30.7842	27.8965	23.2706	8.46064
FANCC	11.7391	6.16379	12.7871	3.63267
FANCD2	30.1166	14.9945	21.3058	0.262119
FANCG	46.2522	37.7773	32.2891	10.4574
FANCI	19.149	11.9738	12.0646	6.49011
FANCM	3.63422	2.06758	2.34823	0.386014
FARS2	8.02051	7.62052	7.04025	2.90652
FAS	20.5138	1.40793	1.16122	0
FASTKD3	7.04398	2.65583	6.19478	1.45404
FAT1	139.544	23.9874	37.0356	0.505848
FBLN1	109.187	310.519	240.369	100.794
FBLN5	2.17498	0.298887	0.21886	0
FBLN7	11.8064	2.52052	5.06079	0
FBN2	10.0632	3.2514	11.3655	0
FBXL7	65.6201	22.1985	20.2511	0.350444
FBXO32	101.559	30.3687	13.2486	2.57079
FBXO36	5.39549	0.978832	1.51279	1.17237
FBXO43	2.96624	1.73161	1.2383	0
FBXO5	35.0091	21.3891	19.8758	0.257455
FBXO7	37.569	32.0235	30.8307	14.7469
FBXW8	9.62333	6.49137	6.56292	3.72093
FCGRT	17.9738	13.1889	8.42453	0
FEN1	19.7634	19.6126	16.781	3.99674
FERMT2	50.4866	27.3414	25.8628	20.5551
FES	2.93567	0	0.469242	0
FGF11	2.42067	11.518	5.35189	2.79498
FGFBP3	112.908	49.17	52.3573	14.3004
FGFR1	103.796	45.7995	67.4032	11.2207
FGFR2	95.2669	28.5051	42.1124	1.83516
FGFR3	139.512	39.061	35.3207	0.520174
FGFRL1	24.4869	10.625	12.6801	0.862302
FGGY	5.23926	2.07963	2.34094	0
FHOD1	3.33617	2.29769	2.35324	0.101343
FHOD3	53.2327	24.0235	27.4699	16.5398
FIGN	2.61965	1.47623	1.59571	0
FILIP1	11.9819	3.37866	2.44021	0.118773
FJX1	73.8695	43.8166	37.0457	23.3391
FKBP10	49.2803	19.9937	19.5574	0
FKBP14	8.48909	2.67873	3.497	1.1658
FKBP2	25.8247	18.1849	18.1728	11.3149
FKBP9	75.2019	38.442	38.0867	2.32597
FLNA	420.121	142.092	138.769	38.8176
FLNB	26.4031	8.32647	10.5664	3.64215
FLNC	3.28646	3.52996	3.16481	0
FLOT2	55.1961	44.2551	40.0009	20.7911
FLRT3	6.39195	10.6445	4.56842	0
FLVCR1	12.0808	6.75004	12.7213	4.77909
FMC1	202.513	53.6958	73.2863	12.4411
FN1	18.4542	32.5664	33.8836	11.0374
FNBP4	63.7431	38.2363	44.1614	24.2747
FNDC1	8.84917	0.168032	0	0
FNDC3B	9.322	3.02752	3.3721	1.64654
FOLH1	8.90643	3.73671	4.68805	0
FOS	35.1182	16.574	14.9956	1.52961
FOXJ1	22.901	9.25432	0	0
FOXM1	49.2674	36.1129	32.4016	0.160764
FOXN2	14.8833	18.2557	24.7739	6.88198
FOXN4	16.3292	9.9461	12.9659	0
FOXO4	6.43818	8.63361	6.44842	1.14599
FOXP4	6.68567	34.4113	23.6185	5.05228
FOXRED2	19.9836	15.0312	14.3377	8.39984
FRYL	18.1583	12.6538	15.0715	6.4885
FSTL1	189.344	56.1339	57.2527	3.60078
FUCA2	26.5904	14.432	14.5452	3.36534
FUT10	20.4524	9.40518	8.50838	2.77924
FUT8	29.9339	18.1669	23.0904	11.4286
FUT9	8.08063	6.12011	11.1701	4.17136
FYCO1	3.58081	1.03137	1.39801	0
FZD2	74.7024	45.4711	34.5611	0.31357
FZD3	27.3698	20.4773	31.4791	11.2319
FZD6	2.66971	1.21562	1.15625	0.107443
FZD7	19.3436	24.1629	22.2893	4.03929
FZD8	231.785	56.912	54.7187	0.269448
G6PC3	21.8612	17.1597	13.4131	4.23164
GAB1	96.5331	38.1527	39.8372	0.547844
GADD45A	43.3015	33.7492	23.8552	7.44742
GADD45G	57.4908	61.3353	42.7402	0
GALK1	7.53348	4.38295	3.49322	0.418835
GALM	9.27236	1.84927	2.78072	0
GALNT16	30.1039	15.3696	10.4541	3.06209
GALNT7	13.77	3.32038	4.49965	1.71153
GANAB	205.87	142.765	141.077	84.8207
GANC	4.07078	2.42559	2.46846	0.706891
GAPDH	798.146	1055.27	829.776	424.858
GAREM2	77.5602	40.1981	42.8266	9.70956
GAS1	39.622	31.6357	34.413	1.35875
GAS2L3	13.8528	5.06775	7.56876	0
GATAD1	16.4935	8.51715	8.86855	3.00789
GATAD2A	44.3546	20.3962	53.0525	19.9828
GATM	114.189	51.1593	43.8593	3.88206
GBE1	5.0236	4.5524	3.21996	0.395178
GCA	45.1694	41.9929	38.9522	10.355
GCAT	5.81742	0.848827	1.31625	0
GCC2	8.35771	3.1917	5.03672	2.6715
GCDH	10.9862	10.7146	9.08114	3.85783
GCFC2	23.3882	12.5603	14.5793	5.72817
GCLM	9.534	2.55129	3.5045	2.11867
GCNT2	4.74863	6.29817	6.56817	1.43558
GDPD2	9.34081	4.73771	5.57071	0
GEM	5.91289	2.42081	2.86598	0
GEN1	8.10891	3.98992	5.8903	0.382727
GFAP	79.5023	54.8494	48.5451	0.564873
GINM1	23.3576	18.1071	17.0309	8.72141
GINS1	15.7808	9.24168	9.50253	0.653448
GINS2	16.9563	13.2595	13.1979	0.68997
GINS4	14.6505	6.82426	7.48714	0
GKAP1	17.5151	13.4739	8.51498	4.21978
GLB1	40.002	21.8863	17.515	7.10408
GLDC	20.8956	9.0402	13.5287	1.12321
GLI1	0.5156	0.834765	2.89714	0
GLI2	14.819	8.9662	10.9734	0
GLI3	112.596	28.3805	32.6536	0.267487
GLIS3	5.94079	0.12883	0.0809182	0
GLMP	9.74311	9.07965	9.25748	0.435226
GLO1	77.5735	71.3275	60.5573	23.9436
GLTP	10.7059	8.68002	8.27794	2.86682
GLUD1	38.3235	10.162	19.3611	11.3281
GLYATL2	3.81389	0.7733	1.57142	0
GM2A	5.0272	3.95807	4.10996	0.436918
GMNN	35.7678	36.3502	27.5588	0.64679
GMPS	36.986	30.9098	32.4224	16.7128
GNAI2	146.512	140.096	127.67	64.9915
GNG11	12.5143	16.6152	12.6806	1.07995
GNG12	44.6484	16.3683	16.3935	3.69803
GNG5	65.6484	61.8996	35.154	8.30285
GNPDA1	39.9538	32.0028	27.046	11.0027
GNPTG	24.5349	12.7962	16.2705	9.81565
GNS	20.7374	12.8885	14.0192	5.96457
GOLIM4	25.4668	17.6339	18.1987	4.01265
GOLM1	142.704	85.4918	87.3802	61.95
GOLPH3L	9.40757	7.09397	5.80371	2.62417
GORAB	7.74894	3.94575	4.83474	2.21212
GPATCH11	33.0827	13.9498	17.4574	9.54558
GPC1	191.488	108.042	96.1631	61.9741
GPC4	121.97	26.8772	23.1431	3.84614
GPC6	10.9887	5.74536	6.29242	0.725375
GPCPD1	27.6027	15.5155	19.7098	5.28533
GPR108	14.1523	17.1326	11.093	3.77346
GPR137B	34.8656	23.7343	20.8254	11.1834
GPR156	33.2864	13.0808	12.5194	0.232498
GPR180	4.90413	1.68964	2.32775	0.564978
GPRC5B	5.06069	11.9131	14.2381	3.96304
GPSM2	17.6823	12.9734	8.48513	3.67103
GPT2	53.2969	26.3362	24.652	11.4894
GPX3	244.13	145.987	82.1267	0.605758
GPX7	18.7418	15.8504	10.7576	5.74945
GPX8	14.0159	1.94887	2.73165	0
GRAMD1C	10.1543	2.75992	3.05032	0
GRIN2A	3.86087	0.788469	1.59292	0.355688
GRN	19.5446	17.3533	12.472	5.79328
GSN	8.67189	17.1785	10.1008	1.04213
GSTM4	20.9653	20.9509	18.9857	1.86422
GSTM5	17.4361	13.4945	9.74756	0
GSTO1	29.6339	26.1777	22.6185	9.08938
GSTP1	304.752	310.106	212.915	122.237
GSTZ1	5.47949	3.90333	3.99585	0
GTF2IRD2	14.4654	14.7368	14.3405	5.48419
GTF2IRD2B	13.1815	11.9042	11.9506	4.569
GTSE1	8.47452	2.50309	3.68606	0.111695
GULP1	51.9902	27.9915	26.0363	1.02643
GUSB	32.2358	24.5071	22.6442	10.7462
GXYLT1	3.85575	3.01246	6.10349	0.402961
GYG1	10.7425	3.80621	3.0587	0
GYG2	12.6898	4.90332	5.19973	1.5851
GYPC	18.3901	13.8194	8.04873	1.12214
GYS1	25.3429	17.4084	15.1301	11.0841
H1F0	444.354	399.364	303.813	159.107
H1FX	417.387	497.551	337.322	218.621
H2AFX	250.839	160.043	116.963	11.3475
H2AFY	177.916	233.073	183.73	102.769
H2AFZ	289.469	316.199	241.035	89.8743
H6PD	14.9535	6.21456	6.82194	3.44679
HACE1	14.1485	10.5531	11.9696	5.80215
HADH	78.8752	76.9737	40.5221	14.6217
HADHA	67.2832	68.6746	51.896	26.221
HADHB	37.1232	21.5838	21.3072	5.8189
HAT1	41.5084	26.5282	24.2698	7.0687
HAUS4	25.6557	21.1057	15.3984	6.34358
HAUS6	13.5752	10.8451	12.8357	4.61696
HAUS8	8.01652	5.63033	4.67283	0
HBA1	265.91	586.3	483.237	101.443
HBA2	256.218	563.997	468.094	96.7859
HBB	34.3418	89.4834	73.6115	9.02655
HBEGF	19.6565	5.82555	7.92852	6.15755
HBG1	202.381	471.964	438.823	77.7256
HBG2	459.04	1120.76	999.459	170.628
HBP1	75.5894	52.9252	55.0682	15.5618
HDAC1	65.8273	43.5474	35.9829	6.887
HDAC7	14.5424	22.0511	46.9199	8.81713
HDAC8	11.5581	16.9894	19.5021	7.76372
HDDC2	18.1395	22.2713	11.6716	9.45568
HDDC3	16.2376	12.2653	10.1822	0.6406
HEATR5A	41.3937	6.30586	10.9798	1.28379
HEBP1	18.395	11.2189	10.1914	4.77737
HEG1	64.6359	25.2974	29.7469	1.6406
HELLS	22.9869	17.7407	15.8635	0.422223
HEPACAM	17.0792	5.82187	7.65663	0
HEPH	14.0169	4.86299	3.40818	0
HEPN1	13.0853	5.51548	4.71366	0
HERC5	2.68407	0.375675	0.474015	0
HERC6	7.32238	1.5106	1.55764	0
HES1	280.777	76.7781	56.76	4.76599
HES4	64.549	39.2522	32.7881	23.6201
HES5	31.0313	6.90835	9.39699	0
HES6	135.552	519.211	292.741	78.2407
HEY1	51.0406	31.5446	31.8293	18.9651
HFM1	3.31964	1.7758	1.90331	0.462932
HGF	13.5803	1.40031	3.58312	0.0902553
HHAT	1.92681	1.16594	0.804372	0
HHIPL1	5.02591	0.66292	1.34102	1.02209
HIF3A	5.32874	4.03639	6.7904	1.22356
HINT2	12.1289	14.6508	14.2771	0.757468
HIPK2	15.6006	14.2298	17.3603	4.2933
HIST1H1C	12.3907	7.87005	4.13007	0
HIST1H2AC	3.94993	10.8385	6.73359	1.9508
HIST2H2BE	31.4105	63.7695	43.4518	26.0714
HIST2H2BF	2.85564	8.83921	6.32689	0.648345
HJURP	52.7652	23.6281	24.7336	0
HK2	13.2172	2.5637	3.78476	0.815983
HKDC1	2.28314	0	0.556087	0
HLA-A	45.6564	36.8987	30.0273	8.22332
HLA-B	17.5583	12.4269	10.398	0
HLA-C	28.0783	16.2829	15.6124	5.0136
HLA-E	10.9702	12.3525	12.4841	2.19646
HLTF	45.6866	20.0697	26.3117	18.0277
HMBOX1	23.0885	20.4171	21.7824	10.2802
HMCES	32.6268	30.6591	29.9998	13.1506
HMG20B	72.2645	60.6548	44.6064	1.14422
HMGA2	15.3862	6.85342	7.9843	1.22962
HMGB2	597.544	380.116	299.396	6.48001
HMGCL	10.8764	6.03719	5.44392	0.88011
HMGN2	211.911	229.722	186.507	52.9094
HMGN3	145.466	95.0255	76.5113	23.8625
HMGN5	10.0033	11.6292	11.0538	0.230067
HMMR	9.50318	4.21317	3.15866	0
HNMT	22.8029	12.12	11.9851	2.80586
HNRNPF	112.953	95.9225	91.8731	48.8813
HNRNPLL	55.7606	47.3061	46.8584	24.3997
HOMER3	28.7634	46.0888	32.9227	8.98907
HOPX	61.6928	55.3204	73.1328	0.40385
HPCAL1	13.2503	55.6068	39.0666	16.0977
HPS5	4.77843	2.85304	2.70963	1.13406
HS1BP3	6.94432	3.95139	4.45322	1.11139
HS6ST2	41.0685	18.2597	18.1327	0.42415
HSD17B11	19.0998	19.2484	19.1712	6.08771
HSD17B12	60.9289	33.749	35.4192	26.1397
HSDL2	40.1741	22.0305	24.049	4.10567
HSP90B1	161.103	67.8167	70.2899	46.3641
HSPA1A	802.264	563.079	546.661	130.446
HSPA1B	887.264	590.052	570.295	124.122
HSPA1L	4.01652	4.01859	4.58133	0.956085
HSPA2	3.48241	2.20418	2.71872	0
HSPA4L	10.7023	5.53414	6.82814	3.83731
HSPA5	71.8203	40.5387	42.2152	32.5318
HSPB1	192.065	115.851	91.3826	0.539842
HSPB11	42.3331	30.9203	22.5642	14.4643
HSPB6	6.03434	4.04045	0.791347	0
HSPG2	28.2518	11.6695	8.1243	1.13389
HTR2A	8.73541	2.75766	2.85093	0
HTRA1	93.709	53.684	46.0746	5.84196
HUNK	10.1187	27.1216	31.1608	3.22511
HUS1	16.1605	8.55301	19.8651	3.86336
HVCN1	29.4802	8.0405	7.65428	1.88625
ID4	284.807	92.9914	101.745	2.92471
IER2	31.4835	26.4089	22.2746	7.96016
IFI27L1	6.28353	9.72587	6.69537	0.57999
IFI27L2	37.8442	31.7135	24.713	0
IFI44	11.6664	22.2815	21.8931	0
IFI44L	5.87391	1.96238	2.98678	0
IFI6	22.3212	10.7326	9.68	2.1474
IFIH1	2.66117	0.388112	0.412473	0.0813953
IFIT1	6.48433	0	1.41742	0
IFITM3	39.6021	32.1526	25.3458	2.55243
IFT122	31.6275	10.947	14.7727	7.37648
IFT57	49.0936	20.4675	17.5565	9.94736
IFT80	83.6971	22.186	76.8269	5.24796
IFT81	25.3759	15.6963	15.2764	11.0096
IGDCC4	11.5594	4.86623	5.10623	2.33575
IGF2BP1	9.81525	10.0253	11.2398	3.11803
IGF2BP2	36.364	21.8783	24.172	12.5221
IGF2BP3	25.8073	9.31921	14.3019	6.11104
IGFBP4	34.6007	17.2974	13.2866	3.78788
IGFBPL1	23.305	263.791	240.633	65.9508
IGSF11	12.5225	5.01307	4.4781	0
IGSF9	39.2862	24.8124	24.3807	9.30866
IKBIP	12.0262	6.17815	5.97599	0
IKBKB	14.1805	9.10485	10.8188	5.15078
IKZF5	7.04509	9.00259	7.45228	3.46187
IL11RA	12.1778	8.45535	8.17649	2.1737
IL13RA2	9.58075	0.842875	1.10631	0
IL17RC	8.50757	9.81949	5.84804	0
IL33	18.0256	6.55821	5.79408	0
IL6ST	24.4887	7.8872	11.161	3.01805
ILDR2	1.93302	0.33821	3.28377	0
ILK	82.7857	58.1579	50.4675	34.1716
IMPA2	11.9993	4.18635	5.54531	1.5262
IMPACT	14.2827	8.2237	8.95574	4.54328
INCENP	52.0962	24.0112	27.5563	4.78569
INF2	15.0794	17.9653	23.9251	9.71926
ING3	20.1352	10.9369	13.0362	3.33824
INHBB	47.5954	21.4615	13.5404	0
INO80C	8.10616	12.9065	9.83312	1.31475
INPP5B	7.94354	4.99003	4.25788	2.32572
INPPL1	52.4978	24.612	20.0219	2.08713
INSM1	47.281	162.505	130.829	4.55294
INTS14	22.5175	14.8237	14.0906	6.517
INTS8	47.5861	36.9059	36.2589	11.9676
INTU	34.9389	7.3927	22.5771	1.73416
INVS	10.2061	3.71764	9.12111	2.14059
IPO8	15.9743	10.1623	12.2616	5.71754
IQCB1	18.1043	13.1918	12.1883	8.25011
IQGAP1	17.1764	11.3063	10.6878	2.77613
IQGAP2	142.956	34.7176	50.2627	0.261469
IQGAP3	21.8499	7.96748	7.21092	0
IQSEC1	27.2203	12.1304	14.8398	9.81805
IRAK1BP1	5.30762	3.25477	4.3753	0.767097
IRF2	28.1987	11.0466	10.1976	0.139883
IRF3	5.764	9.85656	7.15293	2.22285
IRF7	1.23087	5.15443	4.30887	0
IRF9	6.96781	4.72183	5.79264	1.36702
ITGA2	40.2493	7.35794	7.30742	0.0628553
ITGA6	28.8102	10.2425	11.5423	3.62761
ITGA7	11.9356	6.70883	7.59705	1.52507
ITGAV	33.1577	11.9355	25.896	8.7314
ITGB1	71.1507	80.3941	115.498	9.07459
ITGB3BP	54.9102	41.8557	31.8049	2.06444
ITGB5	88.2646	21.5775	43.4707	0.0874443
ITGB8	54.8813	11.5901	14.7705	1.45652
ITIH5	0.130607	3.73782	4.84978	0.741793
ITPKB	8.0605	3.06976	3.32481	0.445717
ITPR2	1.92555	0.699298	1.0982	0.0314185
ITPRIP	7.01304	24.7691	15.2318	0.584025
ITPRIPL1	6.41666	4.05413	3.71063	0
IVD	46.7459	29.2276	26.125	4.10775
JAG1	10.3635	5.21312	6.26049	0.806687
JAK1	26.7694	15.5163	16.1742	6.63137
JDP2	2.2155	0	0.164041	0
JKAMP	20.1634	16.7363	13.5971	6.99142
JUN	270.556	123.372	122.691	26.1499
JUND	201.444	169.279	114.549	33.2964
KANK2	4.02035	3.32376	3.83567	0
KAT2B	17.9993	6.24183	10.9623	1.38963
KAT7	44.5651	47.7786	42.9477	20.775
KCNAB3	14.7468	11.6717	9.59281	5.0153
KCND2	0.110954	4.80747	10.2902	2.91756
KCNH7	6.50894	4.116	2.8018	1.29459
KCNIP3	4.4495	6.32468	2.77676	1.27462
KCNJ10	33.2809	10.4599	9.62239	0
KCNMB3	11.1499	1.40128	3.94481	0.186933
KCNN3	10.7837	8.38206	7.84423	0.419347
KCTD18	32.6061	13.2202	23.8533	2.92154
KCTD20	47.7833	41.9914	33.7068	18.5455
KCTD6	26.4091	33.2742	35.7542	7.90406
KCTD9	5.35065	2.83993	2.7577	0.203863
KDELC1	4.76227	4.35401	3.65134	1.23671
KDELC2	21.6773	9.16667	10.0022	0.411322
KDM3A	62.0981	35.4774	38.3735	22.116
KDM3B	71.7217	44.0579	47.9073	26.4133
KEAP1	30.618	28.4356	22.408	13.3216
KHDC1	33.5202	26.9049	11.3689	0.496078
KHNYN	14.0602	6.89607	6.96416	1.81242
KIAA0141	41.7366	32.7234	30.716	15.5637
KIAA1324	6.74762	19.759	74.584	10.1958
KIAA1755	3.18682	3.43654	2.76585	0
KIAA1958	6.4337	4.26985	4.46288	1.68495
KIF11	59.0052	24.9412	27.2457	0.157087
KIF13A	12.4314	6.48145	8.0219	2.29279
KIF15	43.898	27.9779	28.2344	0.114484
KIF18A	15.6959	6.24229	6.90695	0
KIF18B	19.533	7.25423	9.20148	0
KIF20A	39.3486	12.4133	12.4573	1.08083
KIF20B	10.7551	4.1934	5.39714	1.84809
KIF22	120.862	63.49	58.8862	10.0603
KIF23	32.5945	13.3873	12.6147	0
KIF24	14.544	9.98082	10.0257	0
KIF26B	23.2043	18.987	13.8467	2.79472
KIF2C	91.3749	55.6816	59.8481	1.40737
KIF4A	23.2855	7.66132	9.70003	0.0527768
KIF4B	8.80825	3.78126	3.63849	0
KIF7	26.2829	10.0154	12.4995	2.87373
KIFC1	93.545	55.9581	49.8048	2.43747
KIRREL2	2.02053	0.330122	0.69292	0
KLF15	9.94238	2.62673	2.50997	0
KLF5	2.50418	0.17373	0	0
KLHDC8A	33.9106	43.6085	32.2789	7.49976
KLHDC9	3.8318	0	0	0
KLHL21	12.0626	5.82425	4.77079	2.32518
KLHL35	0	29.7932	14.0217	8.71465
KMT5A	32.4929	24.8228	19.2212	14.5691
KNL1	36.4197	14.583	17.7876	0.0297488
KNSTRN	45.4929	25.1779	22.4382	6.76177
KNTC1	14.1931	7.34903	8.46758	0.901134
KPNA2	174.786	72.3412	80.0316	21.5338
KRCC1	16.2349	9.98451	9.47803	4.54597
KRIT1	77.8656	25.7791	41.7699	9.14306
KTN1	61.2936	27.2842	33.6143	26.6759
L3HYPDH	14.0276	1.81918	5.43705	0
L3MBTL4	3.12313	1.7455	1.68377	0
LAMA1	33.1761	9.14924	12.1333	0
LAMA3	4.01	1.45675	1.6424	0
LAMB2	154.431	17.23	31.1076	0.725584
LAMC1	17.9313	19.6788	19.1683	3.56305
LAMP2	26.796	16.6241	15.4137	10.1123
LAMP5	5.78575	0.439475	0	0
LAPTM4A	107.258	168.206	143.308	67.1336
LAPTM4B	91.5596	80.9326	76.8374	20.1398
LARS2	28.621	14.1088	14.342	4.232
LATS2	6.25819	3.58228	4.04077	0.518955
LBR	88.3827	43.5255	54.7334	14.5746
LCAT	7.69353	2.55314	2.84576	0
LDHA	390.776	121.119	121.179	91.4516
LDLR	26.4962	17.989	17.1239	3.91924
LDLRAD3	52.0658	38.0946	31.6718	5.92124
LEF1	6.01215	4.63008	5.95305	0.390792
LEMD1	13.8778	27.4187	16.3722	3.57945
LEPR	7.99616	4.31722	8.14178	1.25497
LFNG	25.8669	8.36753	8.36463	0
LGALS1	118.786	65.9464	26.9974	0
LGALS3	41.1961	30.3912	25.2906	0
LGALS3BP	52.6442	29.0146	20.408	0
LHX2	459.575	304.374	219.397	101.01
LHX9	0.233545	3.81616	1.92686	0
LIFR	55.684	26.8664	42.9807	3.09303
LIG1	28.8664	24.255	20.9566	5.85672
LIMA1	17.4675	8.97213	10.1879	2.75995
LIMD1	8.27032	4.28743	4.6681	0.782602
LIMS1	17.3542	14.5366	14.2236	2.38838
LIMS2	0	0.676925	5.43854	0.125985
LIN54	10.053	6.01366	7.42254	3.01036
LIN9	11.9412	8.60866	8.37668	2.20923
LIPG	118.695	23.9987	23.469	1.3765
LIPT1	19.4581	0	0	0
LITAF	57.5894	40.9221	35.1002	0.338317
LIX1	4.58027	1.86533	3.60858	0
LLGL1	43.8364	36.1594	29.5089	12.7166
LMCD1	2.12617	0	0	0
LMF2	27.2444	24.0318	22.6021	11.1024
LMNA	22.7846	27.6439	23.705	11.6025
LMNB1	327.077	259.111	276.546	60.932
LMNB2	156.198	98.529	90.4848	32.6814
LMO2	3.37622	9.01036	12.769	1.37796
LOX	43.7584	8.82986	9.39975	0
LOXL1	8.00243	5.36273	3.03976	0
LPAR1	7.0995	2.69687	6.11843	0
LPAR4	5.89027	2.82474	4.22077	0
LPCAT1	115.166	77.6224	86.1846	46.4683
LPIN3	3.05009	1.36034	0.611093	0
LPXN	2.3039	0.928205	0	0
LRBA	13.2309	3.6247	7.14273	1.42426
LRCH3	29.1102	24.2557	38.6283	11.449
LRFN4	11.5638	33.8602	26.0348	14.2677
LRIG1	97.8952	14.3959	22.0759	3.37569
LRIG3	22.3817	7.994	5.95459	0
LRP10	19.538	4.6578	6.91088	0.0565313
LRP4	110.009	18.9143	21.458	0.399398
LRP5	43.004	26.9429	19.4288	7.91462
LRP6	21.246	9.61378	13.1229	7.97431
LRP8	36.7064	135.471	116.69	37.8021
LRR1	10.6306	9.81097	7.82582	0.467968
LRRC1	15.4642	5.00985	4.05722	4.13322
LRRC10B	13.4773	7.64975	13.3948	0
LRRC17	29.4708	11.1505	12.1384	0.2529
LRRC34	5.75648	1.47221	1.21653	1.16739
LRRC3B	194.281	101.199	102.557	28.4942
LRRC58	20.1253	11.1885	11.9674	4.9591
LRRC6	3.89499	0.245227	0.533512	0.366873
LRRC75B	25.5263	19.8273	12.4762	3.7317
LRRCC1	16.1767	6.99405	8.76374	4.22497
LRRN1	25.4009	17.0608	19.5795	6.9017
LRRTM3	16.2186	5.10224	7.24012	4.49846
LSM5	67.9185	57.0285	49.5955	25.5664
LTA4H	48.1336	43.3514	29.4314	16.82
LTBP1	189.375	30.826	37.3889	0.273985
LTBP3	40.0952	36.8867	31.7439	10.4616
LTBP4	58.4267	34.1667	25.392	8.05674
LYAR	9.9422	7.18712	6.52621	3.92579
LYN	7.54346	2.91939	5.02111	0.0132131
LYPD1	52.4722	40.3772	32.225	12.321
LYPD6	4.26126	14.5624	7.0367	1.32014
LYRM2	27.2145	9.78361	9.97891	4.68154
LZTFL1	27.1731	9.11219	10.7849	6.35496
MACROD1	5.98837	5.06395	7.00321	0.851228
MAD2L1	64.1848	43.5683	33.3274	2.00424
MAF1	58.8791	64.0358	55.4878	27.404
MAGOH	29.5953	31.1714	19.9988	5.29278
MAGT1	19.7038	6.9136	8.69573	0.635883
MAMDC2	12.2717	1.20489	1.52622	0.324119
MAML1	32.7803	25.3579	34.0269	13.0832
MAMSTR	6.05113	3.0289	1.6161	0
MANEA	10.1509	6.51253	6.8857	1.24679
MAOA	3.03483	2.76633	4.0041	0.80018
MAOB	4.48513	0.559723	0.810932	0.310368
MAP3K1	6.92012	2.82572	2.99027	0.887971
MAP3K5	8.3983	0.79297	0.627629	0
MAP7D3	4.90253	1.21753	0.633905	0
MAPK15	18.8139	1.38679	1.45633	0
MAPK1IP1L	23.7568	18.3705	16.9461	7.80762
MAPK4	12.4987	8.04935	10.5389	3.7456
MAPKAPK3	15.0693	6.21867	7.67757	0.158479
MARCH1	19.8366	9.42443	7.76017	3.32691
MARCH2	11.8017	4.35406	4.34703	0
MARCH8	22.4082	18.666	15.651	9.50017
MARVELD1	27.4342	8.80535	9.83918	4.34036
MAST4	16.9072	3.84402	4.74425	0.283698
MAT2B	110.503	69.859	53.7407	10.9314
MAVS	9.66764	5.34025	8.56193	2.54537
MBD2	15.2146	15.0561	15.8103	4.14851
MBD6	29.8783	25.4561	23.0104	8.65812
MBNL1	10.1622	9.13345	13.8887	2.96017
MBNL2	15.8876	4.61672	3.88068	2.1479
MBP	0	0	3.67429	0
MCAM	141.997	16.295	12.7529	2.91956
MCCC2	30.2373	13.3632	15.9161	5.58171
MCL1	186.353	86.4592	85.4683	55.4258
MCM10	14.0213	8.256	9.1655	0
MCM2	93.1741	41.6427	38.0043	2.74583
MCM3	60.6089	37.9624	31.048	2.65385
MCM4	231.698	128.957	133.014	23.1769
MCM5	77.6472	60.0042	53.9294	4.17141
MCM6	80.1313	49.1591	58.0992	17.9745
MCM8	8.26484	4.55798	5.88047	0.331819
MCUB	16.2911	6.97674	9.29222	2.35024
MDC1	33.5243	20.759	32.2767	8.63413
MDFI	50.6434	68.0599	45.5222	0
MDFIC	29.0858	9.02529	14.0605	0.100899
MDK	314.77	274.65	188.403	24.7329
MDM1	21.4753	12.3544	8.16509	4.33862
ME1	2.19319	0.404673	0.536597	0.0774073
MED11	12.6412	13.5549	7.24952	3.21514
MED12L	4.19829	1.93521	3.25644	0.213226
MED14	41.8657	27.4253	28.5997	15.3342
MED20	11.7495	13.4085	13.0331	5.03601
MED30	22.9605	29.2351	22.0697	10.515
MEGF10	69.376	14.1487	21.1141	0.0731742
MEIS1	30.9326	6.02273	7.18962	0.702988
MEIS2	183.01	145.328	137.312	41.9016
MELK	33.2587	14.8951	20.9147	0
MERTK	1.90658	0.447165	1.44696	0
MEST	111.832	53.8128	73.6887	21.7922
METAP1D	5.5935	2.33108	2.92211	0.716308
METRN	38.2562	28.0049	18.2175	0
METTL1	4.17935	1.62479	1.88457	0
METTL16	16.34	9.09983	10.9701	5.50703
METTL23	12.2283	8.9586	7.84328	3.92413
METTL25	2.55287	0.665877	1.06809	0
METTL4	7.20003	5.11033	4.64944	2.31329
METTL7A	16.5166	8.59225	8.02013	1.14291
MFAP2	87.2043	76.2837	40.9739	2.34406
MFAP4	8.17065	28.0612	24.8552	0
MFGE8	54.5276	38.4907	36.9887	0.232318
MFNG	2.21108	18.3625	7.8921	0.211242
MFSD1	17.3365	23.3088	10.3718	6.86426
MFSD14B	21.1089	13.3005	12.6264	7.63786
MGAT4C	8.58962	0.35516	1.73067	1.78639
MGME1	23.7778	10.9881	13.6175	2.83349
MGMT	8.11625	4.0575	4.10022	0.27147
MICA	9.59333	0	1.54337	0
MID1	81.0347	27.052	23.7434	10.3928
MID1IP1	43.0757	36.5895	29.3476	5.91495
MIS12	10.9668	10.3679	9.78667	4.76521
MIS18A	17.8224	13.9123	16.9555	2.45568
MIS18BP1	37.8772	17.1543	23.3423	0.49869
MKI67	101.484	44.9259	46.7869	0.345115
MKLN1	30.3752	13.3218	17.0406	10.4339
MKRN3	4.55056	7.68973	6.65978	2.47085
MKS1	9.54222	5.34962	6.66315	3.48702
MLC1	114.475	48.619	51.6274	0.12529
MLEC	28.2663	19.1688	22.7197	10.6464
MMP14	20.8785	11.3367	10.2575	0
MMP19	7.61643	8.06115	7.18172	0.858632
MMP2	1.0948	1.947	2.06022	0
MMS22L	21.1763	12.1077	16.9601	1.44882
MND1	12.4286	10.7428	9.47175	0
MNS1	8.99691	5.35334	4.35365	0.467945
MOB3B	31.9505	13.0018	16.0919	1.50937
MORC4	11.8042	4.80352	4.41627	0.356118
MORN1	5.82681	0.919805	3.07672	0.359177
MOV10	29.7643	8.22703	9.43744	0
MOXD1	116.684	53.1131	90.7757	0.309297
MPDZ	68.4383	28.7489	31.683	5.59745
MPHOSPH9	7.61606	4.93711	5.48409	0.993135
MPP5	27.2063	7.4004	7.78816	2.02223
MPPED2	176.248	151.199	137.107	74.9277
MRC2	46.2679	12.6935	15.5971	0.088132
MRGBP	16.4074	19.3524	17.279	8.36638
MRPL11	24.4532	23.2715	16.2778	9.42485
MRPL13	62.6635	47.4158	50.0435	23.7336
MRPL17	34.5706	30.8233	19.8168	9.5758
MRPL19	19.9066	17.0001	12.1523	7.79597
MRPL23	26.9064	30.6276	22.215	13.7318
MRPL47	14.8317	10.5277	14.0037	5.75309
MRPL51	70.1103	79.5835	63.0939	28.9549
MRPS9	12.086	9.91163	10.1675	5.3456
MSH2	49.4324	35.5765	44.6135	21.4899
MSH5	23.5956	8.74169	10.6973	0.0819367
MSH6	56.4742	43.124	45.7139	23.6349
MSI1	112.728	63.6755	58.6989	21.1124
MSI2	28.7792	19.726	26.7881	3.7266
MSN	85.0927	59.7165	54.3674	5.61565
MSRB2	22.1029	23.4133	16.0429	9.94276
MSRB3	5.25741	1.47948	1.27338	0.105138
MT2A	17.3583	7.32512	9.81781	0
MT3	33.5833	27.4694	28.3254	0.691088
MTAP	13.6543	9.8154	8.35347	1.92782
MTBP	2.62943	1.34242	1.56926	0.127543
MTCL1	6.04289	5.20971	9.92276	2.17773
MTFR2	4.13672	0.539303	1.08982	0
MTHFD1	24.1951	18.3213	17.3343	9.54178
MTM1	5.78658	2.6458	2.51844	1.07321
MTMR10	36.4927	29.7609	26.6571	8.5893
MTMR11	10.662	4.30164	4.46577	0
MTRF1	6.37822	4.39168	4.36743	1.2458
MTTP	2.89729	0.69268	0.457497	0
MTX3	12.7545	6.46996	9.91427	3.15995
MX1	2.77744	0.486495	0.328772	0
MXD3	22.4208	26.2265	17.243	0.704065
MXRA8	39.6386	28.2916	19.6341	0.418543
MYBL1	5.36139	3.59343	4.53339	0
MYBL2	24.6593	26.9316	21.9727	0
MYCBP	6.31793	3.47296	3.12249	0.676498
MYH14	2.57465	1.43998	1.22781	0
MYL12A	23.9052	20.1203	17.7318	5.1364
MYL6	412.69	556.977	358.088	137.947
MYL9	4.42716	0	0.401077	0
MYO10	80.659	39.335	61.453	2.69857
MYO1B	32.0095	51.962	33.4182	5.11372
MYO1E	9.14864	2.31655	2.74758	2.80666
MYO3A	5.44218	1.49906	2.25038	0
MYO6	16.6049	14.5325	18.4884	5.24657
MYO9B	23.0746	17.0609	18.4301	7.92917
MYRF	1.89905	0.347104	1.26896	0.060177
MYRIP	5.61842	2.19143	2.26369	0.460283
MYT1	2.59733	29.9296	23.1898	6.08791
N4BP2	6.10814	2.82833	2.08282	1.1657
NAA16	34.4393	16.3368	20.0217	6.44258
NAA50	78.5964	53.2972	56.3174	26.6073
NACC2	17.7863	4.01893	4.59042	0.12374
NADK2	73.0138	33.4795	33.5652	23.1367
NAGA	16.6882	11.3916	10.2163	1.05369
NAP1L1	141.589	208.599	183.691	61.2643
NAPEPLD	16.1428	3.96637	4.54377	2.56891
NASP	229.714	161.272	176.131	80.0952
NAXE	44.5435	35.5084	25.7207	18.303
NCAN	243.161	125.064	116.698	108.156
NCAPD2	57.3223	28.8649	26.76	2.55769
NCAPG	59.0997	29.9865	30.2436	11.2061
NCAPG2	115.811	45.4947	60.1314	3.41411
NCAPH	42.4558	19.2995	19.4331	0
NCOR2	25.8165	28.6238	42.2028	18.0098
NDC1	19.9046	12.3149	13.4242	8.0738
NDC80	37.9998	17.6308	16.9495	0.149773
NDE1	0	8.84941	7.06718	0.30824
NDRG2	101.505	69.411	51.2519	27.2248
NECAP2	27.3022	21.151	15.9441	7.22309
NEDD1	22.0162	9.85436	9.75613	0.520005
NEDD4	2.40231	1.35297	1.69419	0.312464
NEIL2	8.87743	15.3546	15.0193	5.70136
NEIL3	9.98521	4.16913	4.59237	0
NEK2	43.1543	15.2442	14.4013	0
NEK4	25.9547	12.0095	18.0385	8.01946
NEK6	106.827	40.5395	41.2472	11.0447
NEK7	9.68421	6.14465	6.72323	0.200237
NEK9	22.045	11.3448	11.6039	3.63868
NELL1	33.0649	6.89757	1.97815	9.61126
NEMP1	26.4247	11.802	13.8537	1.85564
NEPRO	17.9769	16.8426	22.0636	9.68266
NES	118.933	63.7659	70.79	6.446
NEUROD4	6.08273	29.3269	20.5478	0.16116
NEUROG1	14.0617	14.556	15.6738	0
NEUROG2	55.5736	92.3073	92.5119	20.5787
NFATC3	13.7802	10.9122	11.094	4.21976
NFATC4	28.2233	8.52602	9.15687	0.0712432
NFE2L2	63.7901	45.4487	41.8591	3.40613
NFIC	21.7076	17.3184	16.6829	3.85697
NFKB1	8.44962	4.64316	5.25784	2.01539
NFKB2	6.72635	2.72041	2.52418	0
NFKBIB	3.62771	6.0433	5.24736	1.00352
NFRKB	48.7363	9.16367	35.0771	9.72729
NFS1	45.3064	22.672	11.5934	1.26258
NGLY1	26.613	12.4533	13.1357	9.38916
NHLH1	12.5758	155.91	60.3475	0.65184
NHLRC2	6.90347	3.64586	5.47605	1.86428
NID1	15.8707	8.04301	8.23067	2.0976
NINJ1	16.3345	18.1587	11.0862	0.527795
NKAIN3	24.6376	23.8275	15.0651	0.354818
NKAIN4	27.0701	25.8374	27.114	4.96332
NLGN4X	23.5993	11.3549	15.1352	8.88664
NME4	89.7892	46.2593	25.4305	19.586
NME5	4.72401	0	0	0
NME6	20.374	12.4599	16.3375	7.51264
NMU	23.0088	2.50268	2.32419	0
NOD1	5.05111	1.1638	1.35861	0.163354
NOG	7.82181	4.92938	6.12549	0
NOL10	10.791	8.97653	9.40781	4.02905
NOM1	6.93773	3.29452	3.8624	2.26452
NOTCH1	116.973	33.7226	34.4941	0.86617
NOTCH2	89.2706	27.0203	32.8584	0.896665
NOTCH3	71.4976	17.0653	18.7413	1.93341
NPAS3	44.5895	13.2319	14.7743	1.92144
NPC1	12.7112	7.57442	8.09107	5.14348
NPC2	16.1334	15.8505	14.8667	3.09663
NPHP1	2.59987	0.0707805	0.067767	0
NPTX2	0	14.4565	6.09384	0.41497
NPY	56.2663	78.6041	68.2666	1.81955
NR1D2	13.0808	6.19208	5.53136	3.93018
NR1H2	19.2488	19.3698	13.1766	5.93028
NR2E1	97.4522	38.3565	33.8217	0.180458
NR2F1	181.786	176.666	117.489	70.8574
NR4A1	4.44106	7.13819	7.77874	1.03132
NRARP	25.089	12.0137	8.66213	0.306285
NRG1	135.077	50.3245	69.4033	5.64857
NRGN	0	9.17143	7.82481	1.66965
NRM	20.9794	30.1503	24.9626	7.85516
NRN1	4.44647	147.496	76.2225	29.8231
NRP1	0.642458	22.7258	47.8519	4.28542
NSL1	22.8362	20.2681	17.7121	9.4254
NSMCE1	49.2535	68.9705	49.1493	29.4784
NSMCE2	35.3811	32.3815	25.9645	11.2741
NSMCE4A	56.5676	48.8996	38.5769	14.5226
NSRP1	11.6532	7.25791	8.78779	3.98454
NSUN2	22.904	15.4418	17.2327	10.047
NSUN7	10.4228	2.02576	1.74734	0
NT5C	27.1869	20.1058	14.5695	5.2273
NTNG1	6.10853	2.84286	5.90626	0.148251
NUAK2	12.7112	2.6021	1.94119	0.184635
NUBP1	11.7868	12.7357	8.90956	3.91824
NUDCD2	69.8016	41.3356	35.9266	13.5213
NUDT15	8.90946	9.67173	8.64704	3.77175
NUDT17	9.67536	2.23963	1.68207	0.434603
NUDT6	37.7872	7.18501	12.768	0.737582
NUDT7	5.31391	1.58231	2.8589	0
NUF2	70.2427	32.9228	30.2744	0.788068
NUP107	24.6256	14.5825	16.2626	7.48145
NUP155	16.8123	11.2855	13.2854	6.26082
NUP210	18.0585	7.27436	7.30593	2.83456
NUP35	24.7595	15.8542	17.4167	9.06971
NUP37	16.2767	9.31799	8.4855	0.29639
NUP54	70.2785	33.9558	41.7089	17.8657
NUSAP1	149.209	77.7991	69.3649	1.01082
NXN	32.525	38.6265	34.3611	6.40443
NXPH4	0.694688	33.1739	16.6286	6.02802
NXT2	5.68305	3.77598	4.06037	0
OAF	10.8446	6.04062	6.85419	0
OAS3	4.28391	1.54497	1.4619	0
OAT	91.2605	32.6802	29.6938	34.1124
OBSL1	80.8914	34.0477	33.7411	22.9142
ODF2	46.7783	22.4635	29.6556	9.59987
OGFOD2	5.2936	6.20622	6.16594	0.597653
OGFRL1	6.17807	1.82004	3.18508	0.207095
OIP5	22.0899	11.6762	7.42892	0
OPHN1	14.622	9.25066	10.5188	6.47522
OPLAH	4.51885	1.78246	1.704	0
ORAI3	4.22103	1.27035	0.648057	0
ORC1	8.38822	6.68478	5.26652	0
ORC2	10.573	5.07454	5.03385	3.26576
ORC6	15.8449	11.0055	10.2607	1.02146
ORMDL2	6.49452	6.71264	5.9149	1.61065
OSBPL1A	12.4101	4.8603	5.30913	5.4016
OSTC	42.0305	42.5317	31.6947	13.2144
OTX1	29.8547	20.5661	16.1733	4.04124
OXNAD1	4.66254	2.51525	5.82261	0.159852
OXR1	21.461	11.1379	10.9364	8.51505
OXTR	0.630802	4.80615	2.36481	0
P2RX4	5.10665	3.70719	3.52658	0
P3H2	80.9866	1.6316	0.159753	0
P3H4	19.4839	7.39088	6.65031	1.60166
P4HA1	58.5735	13.2404	14.3809	4.65321
PABPC1L	19.8181	9.12305	14.7174	1.16738
PACRGL	19.6761	9.86562	12.2678	8.81956
PACSIN3	32.5146	11.3116	8.0292	0
PAFAH2	4.2428	1.49991	1.92427	0.0991335
PAG1	32.2748	26.7931	35.288	1.69316
PAICS	88.2322	63.7168	60.2579	25.1929
PAIP2	132.779	191.186	159.876	78.5963
PAK4	23.2309	16.2155	13.932	5.48183
PALD1	10.2317	6.74316	5.08699	0.781695
PALLD	125.022	50.8912	41.5291	5.54929
PALMD	0.206975	11.673	19.4585	2.74427
PAM	173.008	84.9863	71.2183	4.11097
PAQR6	8.30933	7.2595	10.1092	0
PAQR7	3.02873	1.5937	1.66788	0.192008
PAQR8	17.82	12.3166	17.6235	0.0670427
PARD3	24.4392	9.9147	9.61098	1.00041
PARD3B	21.0749	5.79381	5.83973	0
PARD6B	3.42157	0.876125	1.10084	0.420928
PARP14	5.68971	1.42502	2.20264	0
PARP4	9.88347	4.94396	5.92882	0.0865637
PARP9	10.2005	2.53038	4.58287	0
PARPBP	10.2792	5.03365	4.28139	0
PARS2	2.05421	0.498538	1.2032	0.101742
PARVA	22.2103	13.7287	15.4374	2.10548
PAWR	9.62134	2.49084	3.1251	0
PAX6	216.303	88.9697	84.8071	1.97612
PAXIP1	22.8548	8.34864	8.88102	4.43539
PBK	101.229	43.595	49.4388	0.260657
PBLD	2.8668	2.28667	2.59383	0.209392
PBX2	26.9061	24.2875	29.8688	11.953
PBXIP1	67.7134	10.9556	11.4139	0.162374
PC	16.7011	47.0372	32.2702	17.0507
PCBD1	19.3532	17.4263	12.8244	5.91822
PCBD2	11.0264	6.22898	7.82927	0
PCCA	14.757	6.52694	8.12877	2.59964
PCDH18	8.82544	7.60643	4.32714	1.32472
PCDH8	5.0855	5.3999	11.6538	2.49487
PCGF5	23.1894	7.72275	7.44814	0.79174
PCNA	97.0382	117.421	93.4693	11.1414
PCSK1	2.3478	2.21793	2.18584	0
PCSK6	10.6329	1.07063	0.927097	1.38104
PCYT1A	11.0355	9.41131	16.5043	3.41846
PDCD4	145.102	51.2181	52.6652	31.031
PDCD6IP	68.2623	50.5553	62.2944	26.5028
PDCL3	10.2877	12.5673	11.716	5.30354
PDE8A	3.52722	1.89449	2.81107	0.13213
PDGFD	45.7136	11.7695	11.2559	0.0727387
PDGFRB	41.7649	20.5682	26.4803	1.8198
PDIA4	83.565	46.7551	51.1676	24.0307
PDIA6	96.5886	64.6176	64.2683	41.7185
PDK1	31.3965	6.17655	16.4345	0.894949
PDLIM1	27.8474	17.9025	16.6818	0.697962
PDLIM2	17.7886	19.475	9.91623	0
PDLIM3	51.6171	27.6946	27.7811	0
PDLIM4	6.9757	10.4908	5.10189	0
PDLIM5	20.7883	7.30312	12.7716	0.511602
PDLIM7	23.0933	19.6964	16.3476	6.74047
PDPN	70.5129	39.5229	40.7835	0
PDZRN3	4.6881	6.51545	5.22654	0.104372
PDZRN4	3.7403	3.76215	3.43712	0
PEA15	786.134	496.905	512.807	109.599
PEF1	46.2008	60.8283	38.8667	17.2201
PENK	23.6562	121.992	74.7818	0.457648
PER3	5.59439	2.50185	2.67235	1.10472
PEX10	38.4657	19.8658	18.5725	10.0713
PEX19	72.4685	52.4534	46.6923	22.9424
PEX2	24.2361	18.9176	13.2184	1.93004
PFKFB3	105.551	37.4171	34.5645	25.8483
PGGHG	2.75406	1.02732	2.46428	0
PGGT1B	10.0624	7.20282	6.54494	2.0788
PGM1	25.9825	11.325	10.1877	9.72186
PGM2	34.7839	12.1473	12.0458	2.10943
PGM3	34.9272	10.1136	23.6473	9.5346
PGPEP1	7.58676	5.66412	6.78903	1.56509
PHF11	10.5512	4.36226	4.0612	0.203872
PHF19	60.9027	27.2044	33.0872	1.6407
PHF21B	16.3154	44.3008	33.6328	6.6771
PHF8	8.39755	8.16848	32.0012	3.30174
PHGDH	172.41	92.9363	70.7202	1.79807
PHIP	33.7576	13.0137	19.7104	6.30781
PHLDA1	104.104	91.3489	86.9828	3.76745
PHLDB2	0.984067	4.66266	3.10773	0
PHLPP1	76.81	31.033	35.6974	7.66404
PHTF1	12.2783	7.88648	9.60529	5.33048
PHYH	7.56335	8.29486	7.04466	1.52108
PHYKPL	30.4934	19.0894	20.9357	4.06379
PI4K2B	8.72053	4.3197	5.01595	0.744264
PI4KB	39.0504	27.3732	34.5906	14.9333
PIAS3	21.8365	12.4479	13.7204	6.38246
PIBF1	103.106	43.6887	49.7761	8.1487
PIF1	16.7843	5.39194	5.11999	0
PIGBOS1	3.68351	0.723895	3.75407	0
PIGF	28.1942	21.4647	20.5745	9.96159
PIGO	9.5691	4.80152	5.64336	3.42963
PIK3C2A	14.4392	6.95908	10.338	2.41435
PIK3R4	45.6091	14.5448	22.9895	12.4779
PIM1	55.8999	29.9429	26.7018	14.7477
PIM3	21.6426	16.2445	12.6935	6.62519
PKD2	27.1438	16.9886	17.8167	7.25031
PKM	282.164	180.309	144.495	114.998
PKMYT1	37.7246	38.1639	32.5511	0.0651473
PKN2	34.5742	16.0899	19.5767	4.52375
PKN3	16.0174	4.64738	7.06628	0
PLAA	16.0809	7.31779	8.49361	5.22864
PLAG1	5.68502	3.24852	3.6341	0.278081
PLAGL1	20.0232	13.681	20.8351	8.97404
PLAGL2	9.53718	7.10227	6.98713	3.17856
PLAT	10.9032	4.40487	5.35062	0.236933
PLAUR	4.55542	2.57917	3.69362	0
PLCD1	16.5788	8.92577	8.96706	0.245773
PLCD3	6.15855	2.5074	1.91284	0
PLCE1	41.1983	18.0165	19.2148	1.21316
PLCH1	11.8354	2.85963	2.65908	0.0394932
PLD2	21.7538	13.3967	10.9956	1.94355
PLEKHA7	80.7352	9.49911	8.24019	0.76768
PLEKHB1	13.2125	9.11588	9.1258	0.164532
PLEKHF2	7.28949	6.79131	9.0338	2.82932
PLEKHG1	13.8345	3.93567	5.79545	1.71738
PLEKHG4	8.975	5.49591	4.91295	1.01634
PLEKHG4B	18.4984	8.81362	9.48684	2.77355
PLIN2	41.8673	18.3968	23.6605	5.20229
PLIN3	29.8946	13.0041	9.87389	0.154684
PLIN5	5.66986	0	0.481428	0
PLK1	68.6956	28.0278	23.0805	0.175258
PLK4	55.6741	27.0153	30.8714	0.684817
PLOD1	35.4329	12.7073	11.3489	8.39397
PLOD2	45.3964	6.31238	6.28642	0.438152
PLOD3	21.1389	14.1419	16.8563	2.69767
PLP1	17.53	4.79533	2.63645	0
PLP2	20.3416	18.5574	12.6208	7.46805
PLPP3	173.607	51.6945	60.2416	0.550093
PLS3	33.6732	30.0264	32.77	4.79429
PLSCR1	9.26831	7.07365	6.95304	0
PLSCR4	5.24155	2.66448	3.09408	0
PLTP	10.6884	11.7088	7.14344	3.64206
PLXNB1	173.353	82.9429	83.2044	33.489
PLXNC1	14.656	9.95516	11.3345	2.74282
PM20D2	18.8539	9.09796	9.11709	3.07267
PMF1	45.676	50.0866	35.6941	19.6376
PMP22	28.0309	11.6517	10.3688	0.32244
PNKD	22.4058	29.1268	13.5711	12.7063
PNP	7.92672	14.0507	5.93341	0.407352
PNRC2	27.7354	18.7564	16.1144	7.26207
POC1A	13.8023	10.4073	7.38164	0
POC5	8.62007	4.7972	4.5687	2.26161
POFUT1	17.5285	9.52064	10.9204	5.08233
POFUT2	27.4576	8.21213	13.3183	6.22359
POLA1	16.0901	8.51202	12.1215	2.30348
POLA2	25.2532	20.2449	17.7149	0.527262
POLD1	26.6712	17.7502	15.3932	3.29346
POLD4	6.38181	5.61111	4.32577	0
POLE2	5.56494	3.0522	4.2822	0
POLG	71.8905	44.665	64.0851	1.98457
POLI	12.6875	6.0114	6.68737	4.34641
POLQ	5.77656	1.33818	1.79926	0
POMT2	13.4952	6.85859	7.10577	4.60637
PON2	150.593	69.6228	80.1124	3.64974
POT1	14.1734	7.72169	7.05395	4.2442
POU3F2	94.9076	143.801	169.691	48.9877
POU3F3	171.51	146.017	136.987	44.5351
POU3F4	15.1071	13.7066	15.631	0
PPARA	13.1122	1.42884	1.65916	0.152292
PPARGC1A	10.5409	0.903982	0.409479	0.688184
PPCDC	2.69566	1.19776	1.60124	0
PPID	22.2986	18.6233	17.9822	9.00151
PPIE	33.7694	30.5988	26.6638	14.2134
PPIF	33.653	37.0213	32.5545	12.8093
PPM1D	18.1922	13.5143	13.4657	7.40697
PPM1K	60.9319	17.5146	21.3597	13.5623
PPP1R17	7.03355	189.6	105.121	0.842272
PPP1R35	17.0304	13.581	11.9304	1.38744
PPP1R3B	1.50779	0.223608	0.390442	0
PPP1R3C	8.49831	4.7996	3.68394	0
PPP1R3D	2.71514	0.29641	0.76118	0
PPP2R3B	43.6897	27.0874	28.5	13.6461
PPP6R3	54.8638	41.4344	42.5792	20.8115
PPWD1	31.4577	18.4258	22.0774	11.1207
PRC1	114.573	49.4409	45.9997	1.54814
PRCP	53.1902	24.653	33.9632	4.74314
PRDM16	23.2541	10.4137	10.414	0
PRDM5	2.03767	0.251021	0.976798	0
PRDX4	63.3538	42.5694	33.459	20.1068
PRDX6	70.9621	55.6236	42.4861	17.2306
PREB	41.13	36.7147	26.6108	18.1032
PREX1	36.8879	73.0603	77.9195	11.8022
PREX2	11.5794	4.52698	7.37712	1.69238
PRIM1	11.6043	12.708	10.6479	5.65979
PRIM2	9.70267	10.6874	9.70136	3.05481
PRIMA1	2.25303	0.48902	0	0
PRIMPOL	28.669	21.8821	20.7976	2.84087
PRKAG1	23.9344	24.6584	22.126	9.16097
PRKCQ	3.85794	0.205765	0.34142	0
PRKD1	31.9452	13.2764	11.9162	1.96269
PRKD2	17.4321	15.1547	11.7298	1.30773
PRKDC	44.3125	24.0144	31.5304	14.2894
PRKG1	4.55113	1.40344	1.36907	0.501462
PRKX	3.61197	30.3149	41.6841	9.07557
PRMT3	10.0691	5.79756	5.08353	3.58343
PRMT6	9.43309	7.94593	6.46354	2.89729
PROM1	28.5867	5.86664	9.74062	3.66925
PROS1	5.30525	2.8557	2.1542	1.30823
PROSER3	4.02785	1.60305	2.98062	0.354198
PRPF40A	98.8636	68.107	69.0448	27.7911
PRPF40B	15.2889	18.2539	16.889	4.15571
PRR11	19.2467	9.73019	11.6851	0.12065
PRR5L	4.89709	3.13572	3.15053	0
PRSS35	6.02391	0.851962	1.16418	0
PRUNE2	9.98498	2.13441	1.5378	2.17391
PSAP	472.235	246.736	205.573	168.874
PSAT1	165.303	64.7946	65.1226	6.03747
PSKH1	13.7682	12.6054	8.12339	2.99613
PSMB8	8.55959	0.743098	2.49091	0
PSME1	64.4905	55.7233	46.4931	19.3503
PSMG1	11.2771	6.04096	5.82657	1.33092
PSPH	17.0416	7.55324	8.21421	2.53598
PSRC1	53.7778	28.5652	24.0434	0
PSTPIP2	1.65549	0.203585	0.131646	0
PTAR1	15.6163	9.47754	13.417	3.37677
PTBP1	94.0365	64.7791	58.183	10.5916
PTCD3	59.367	37.3263	35.8774	17.1677
PTGFRN	80.0247	34.6314	28.5413	25.6777
PTGR1	12.8815	12.5511	8.65663	4.22488
PTK7	73.5296	148.722	45.1746	21.6931
PTN	651.312	362.38	351.226	26.1262
PTPMT1	4.51411	3.84732	7.09106	0.928963
PTPN13	17.895	4.93767	7.32748	3.67888
PTPN21	10.2277	6.45984	6.78018	3.56093
PTPRF	187.431	81.2238	89.4323	44.5428
PTPRM	55.2718	22.6685	25.8708	3.14876
PTPRZ1	1051.29	440.878	672.758	370.717
PTRHD1	139.366	100.928	95.2656	15.6507
PTTG1	143.455	76.6401	58.2095	0
PTTG1IP	124.624	115.104	87.1719	32.884
PTTG2	5.27493	3.26111	3.82795	0
PTX3	7.40189	4.79603	4.86601	0
PUM3	16.5214	10.2084	12.274	5.5736
PURA	5.92079	3.12367	3.1645	1.48123
PXDC1	9.85275	6.0153	3.7327	1.4685
PXN	12.6352	11.2929	10.8684	3.9687
PYCR1	31.7631	22.8082	18.3208	12.4278
PYCR2	29.6256	18.7316	18.8972	11.6241
PYGL	7.16486	1.93526	2.77793	0
PYGO2	4.82575	3.16679	4.13076	0.914832
PYROXD2	3.01445	1.14095	1.43983	0
QKI	289.885	113.426	134.941	20.5888
QPRT	7.2333	5.01309	3.52214	0
QSER1	25.7354	41.8159	51.2787	9.95929
QSOX2	14.1547	13.5735	15.2167	5.34793
QTRT2	17.0234	4.07783	9.09712	3.56298
RAB11FIP5	18.3122	10.9978	4.83643	4.1761
RAB12	22.7872	53.3092	67.2162	24.2764
RAB13	3.10691	8.69803	10.3465	0.290353
RAB28	23.2771	17.1297	15.8661	7.62446
RAB31	22.5236	9.06035	13.2194	1.28134
RAB32	12.2192	7.31675	4.82975	0.272992
RAB34	17.04	17.6126	15.6606	0.342365
RAB36	12.33	3.56895	2.9998	1.95787
RAB3GAP2	34.7611	19.0831	22.9015	12.1231
RAB8A	29.1054	22.1958	24.6826	12.5387
RAB8B	50.6985	37.0755	37.0769	19.1531
RAB9A	16.1026	12.0487	11.0971	5.91765
RABL3	20.743	18.4423	14.5603	6.03071
RACGAP1	64.061	32.6288	29.7071	2.57263
RAD18	12.4021	6.82879	14.3615	1.95746
RAD51	16.5168	13.7156	11.1674	0
RAD51AP1	13.922	10.804	9.63699	0
RAD51B	2.27466	0.2277	0.497672	0
RAD54B	9.98162	6.16838	4.89386	1.02505
RAD54L	34.8174	21.9038	26.5391	0
RALGAPA2	54.8488	22.8017	38.0785	12.5484
RARRES2	24.1072	10.2929	5.92685	0
RASGEF1B	4.12844	49.0299	37.2742	10.847
RASGRP1	4.61804	13.3506	6.12612	1.25992
RASSF1	22.484	10.028	10.507	9.74619
RASSF4	4.42982	9.64483	7.20401	1.53781
RASSF8	6.47905	3.18152	4.70324	0.90024
RAVER1	27.422	17.4055	17.3819	6.72993
RAVER2	20.7928	17.9652	17.8676	8.83956
RB1	28.1577	20.5628	21.6296	10.4218
RBBP7	127.606	104.714	97.2763	49.8822
RBBP8	11.3589	10.2766	9.0367	1.17115
RBBP9	15.6041	12.4464	14.1469	6.18227
RBL1	14.8066	6.20436	8.87298	1.33844
RBM23	40.4937	32.3262	27.2209	14.314
RBM38	6.18959	8.15864	6.75042	1.09352
RBM43	2.34821	1.30738	1.48216	0.132286
RBMS2	3.0103	2.69668	2.35626	0.366239
RBMXL1	80.6724	58.9807	90.2413	37.7887
RCC1	41.453	31.7933	29.7559	13.9132
RCC2	43.384	43.4923	43.0351	9.87589
RCCD1	9.63007	5.95776	5.44076	3.30457
RCL1	7.2861	5.06523	6.16296	2.41682
RCN1	149.881	69.919	61.5264	2.6859
RCN2	92.034	89.8973	71.1589	35.0201
RCOR2	31.456	137.985	95.3947	22.9462
RCOR3	44.3392	31.9639	35.0371	18.7585
RDH10	1.91976	0.555573	1.05792	0
RECQL4	16.9581	12.8381	12.0828	3.51048
REEP3	10.7652	7.61449	7.63583	1.96866
REEP4	28.3263	4.78896	6.53392	0
RELL1	5.0968	1.23552	3.58136	0
RELT	3.87061	2.38117	2.51136	0.28542
REST	10.3339	3.3626	3.81289	1.33741
REXO2	20.9965	8.74277	9.19058	5.21658
RFC1	97.2862	50.0332	51.6748	29.61
RFC2	44.8105	43.101	34.1164	16.1165
RFC3	16.6871	14.6615	14.3245	3.38494
RFC5	25.8239	19.0448	20.7862	6.31257
RFT1	12.6632	6.43839	9.20972	2.40714
RFTN2	45.4991	25.1142	16.7894	0
RFWD3	15.4262	10.6689	10.5077	3.47751
RFX2	8.72204	2.85285	2.04246	0.173917
RFX4	24.6394	8.05065	7.64969	0
RFX5	66.5079	25.9042	31.6248	9.60629
RGCC	13.2011	35.1249	24.7224	2.86197
RGL1	24.5621	14.698	14.8953	10.78
RGS16	11.3029	4.95861	6.42038	0
RGS20	16.6497	12.0504	10.6943	0
RGS3	18.5523	8.1451	7.739	0.151678
RHOA	226.76	206.716	180.126	95.8486
RHOC	59.0412	39.6103	27.9455	9.76282
RHOG	12.0853	9.79597	8.39597	0
RHOJ	12.2212	7.12487	12.1323	0.319107
RHOQ	16.8777	11.8101	7.16516	2.92797
RHPN1	21.9724	5.09923	7.85811	5.77749
RHPN2	5.27541	2.03277	2.39778	0
RIC1	8.35377	3.0192	6.37823	2.31345
RIDA	31.7674	18.2319	16.2194	2.91962
RILPL2	3.26261	0	0.635923	0.200558
RIN2	10.5348	4.6519	5.98044	1.83878
RIPK1	4.99056	2.1259	2.62292	1.18228
RIT1	21.585	16.8575	14.6619	7.87346
RMI2	34.9505	30.9153	26.6517	0
RNASEH2A	41.4109	49.2929	35.4143	10.7101
RNASEH2C	11.9364	10.0546	10.1189	4.40394
RND2	6.07532	11.9864	5.67605	1.64091
RNF130	58.6166	51.3371	43.6902	24.2796
RNF135	4.11519	2.73957	2.31376	0
RNF139	31.5558	20.5572	23.041	14.1502
RNF168	12.1736	8.91887	9.79748	4.92627
RNF217	8.48074	1.64683	2.40511	0.800793
RNF26	28.112	17.251	15.9561	7.79974
RNFT1	3.9454	2.98873	2.90107	0.82592
ROBO3	11.5401	6.9082	7.44592	0.186487
ROCK1	15.7889	11.3558	13.6689	6.26973
ROMO1	80.7084	20.2942	27.6809	1.83253
ROR1	3.15326	1.55582	1.75694	0
RORA	1.86946	0.540629	0.85496	0.0249087
RP2	10.9025	7.14267	6.97474	3.02789
RPA1	44.9023	33.2916	26.7299	8.04424
RPA2	45.4101	38.0259	32.27	18.8969
RPGR	6.37036	1.13198	1.62393	0.451005
RPL22L1	46.3215	36.5946	27.4354	14.0733
RPL39L	19.0588	21.8779	15.183	9.14436
RPP25L	9.18596	6.81901	6.5151	0.59095
RPS27L	63.5495	53.5257	35.4208	13.521
RPS6KA4	3.47057	0.815713	2.07062	0
RPS9	387.336	791.901	584.3	320.471
RRM1	282.638	254.21	244.892	92.2109
RRM2	87.5788	94.2847	76.7648	0.38219
RRNAD1	22.1135	12.6099	18.3396	1.51814
RRP8	19.3548	10.9084	10.7951	4.82981
RSRC1	16.1336	14.0385	10.6767	6.57958
RSRC2	135.345	101.151	100.568	60.509
RTKN	4.46455	2.75888	2.45335	0.177538
RTKN2	14.0698	8.0302	8.97578	0.600622
RUFY1	40.0473	17.1679	19.6332	10.4985
RXRA	10.9822	8.87805	13.8101	2.76536
RYK	41.6942	23.7574	25.1289	8.03322
S100A16	8.66454	8.0752	8.72326	0.380747
S100A6	13.3859	8.61565	10.6225	0
S1PR1	68.0579	30.4321	35.1397	1.5912
S1PR3	31.6891	4.81475	4.2749	2.36549
SAAL1	18.0755	17.0553	19.4218	8.19901
SALL1	67.422	23.0743	21.7226	0.41511
SALL2	41.8065	25.1201	21.6762	18.3107
SAMD4A	12.4962	1.86257	4.1369	0
SAP30	34.743	26.4459	20.9507	4.42345
SAP30L	28.0878	13.1207	23.3768	10.7673
SAPCD2	18.0499	9.57495	9.63084	0.140627
SARDH	2.40858	0.937667	1.64491	0
SAT1	80.8081	94.4505	90.8856	18.8653
SBDS	38.0105	16.3889	23.7589	12.7591
SCAMP2	12.4699	9.97163	8.50923	3.35046
SCARA3	32.5392	15.306	16.98	2.40571
SCGN	2.59069	7.16545	5.07644	0
SCLT1	17.5235	10.184	8.15836	6.44208
SCLY	7.90613	8.57246	9.24275	1.92261
SCN5A	1.6024	0.486405	0.96911	0
SCNN1D	9.19921	5.01188	5.42165	2.93661
SCRG1	18.9445	10.5123	5.28845	0
SCRIB	69.9584	32.8854	37.5445	14.6184
SCRN1	283.05	156.782	137.357	66.4759
SCRT2	3.48332	57.7552	40.6809	22.1993
SDC2	56.999	58.2671	31.2968	0.105405
SDC4	4.83795	2.88517	2.77884	0
SDCBP	166.025	178.385	219.158	66.9479
SEC11A	45.1688	47.2953	38.3842	21.2468
SEC23IP	16.4714	10.0512	9.59447	4.55834
SELENBP1	7.86942	5.81032	4.37008	0
SELENOP	63.6732	45.4473	36.6201	3.92557
SEMA5A	24.9218	6.47297	15.8027	1.09348
SEMA5B	155.871	91.7285	66.7214	3.36945
SENP2	41.6337	19.8528	36.4592	10.9791
SEPHS1	67.8209	54.8202	49.8758	10.0293
SEPSECS	5.7237	3.73554	3.87416	1.30235
SEPT10	37.1909	14.1156	18.8208	2.68555
SEPT11	361.207	221.588	226.637	138.352
SEPT6	9.35011	13.5075	13.2738	0
SEPT8	25.7188	21.2511	24.7804	11.1701
SEPT9	137.742	132.268	120.763	19.3399
SERINC2	9.78781	28.0029	20.6761	6.582
SERPINB6	23.4172	13.2291	11.6216	0.80369
SERPING1	18.1559	31.6747	24.6069	4.34609
SERPINH1	85.8732	54.522	65.465	7.0175
SERTAD3	9.3507	7.35192	6.68911	0.542678
SERTAD4	4.99177	5.2129	4.62924	0.588317
SETD7	6.3346	65.1685	54.9811	13.2625
SFR1	4.85733	7.18546	5.2911	1.52755
[truncated: 782 more rows]

## Sheet: Johnson_cNP(1617)
Gene_name	FPKM
	aRG	bRG	bIP/N
TSPAN6	8.748	6.932	2.442
FUCA2	1.66233	1.48067	0.492
CD99	3.23467	3.03567	0.037
WNT16	1.128	0.582667	0.00733333
HSPB6	1.12967	0.643667	0.0326667
SOX8	24.2887	15.3177	6.299
CX3CL1	1.01967	0.379667	0.277667
TNFRSF12A	12.47	2.43467	0.0763333
ETV1	1.29967	1.11433	0.154333
GGCT	1.823	1.50767	0.517
TKTL1	2.96033	2.73033	0.00733333
PAX6	22.252	22.519	2.23667
BAIAP3	5.10233	1.117	0.518667
TEAD3	1.12033	0.761333	0.0256667
E2F2	2.41833	2.418	0.02
AASS	2.36	1.92367	0.143
NCAPD2	3.56867	3.293	0.952
FUZ	3.75967	3.255	1.05567
MRC2	3.418	2.43133	0.0206667
PLAUR	1.461	1.40967	0.0216667
TACC3	3.257	3.14267	0.049
MTMR11	7.06033	6.10167	0.292667
ATP1A2	31.6353	30.408	0.0496667
PLEKHB1	1.76467	1.413	0.032
VIM	100.66	45.9713	0.877667
FAS	1.04767	0.425333	0.00533333
KCNG1	2.92833	2.07733	0.155333
AGA	2.31167	1.996	0.566
MAT2B	8.65167	6.99067	1.552
TNC	8.295	11.3517	0.0143333
CAPG	1.85967	1.818	0.322667
ZIC2	11.862	8.669	0.118667
LTBP1	1.34333	0.612333	0.004
DKK3	6.14	5.56733	1.656
LIMA1	1.043	0.606	0.263333
FOXC1	1.609	0.285667	0.00466667
SOAT1	1.447	1.703	0.170667
ATP2B4	2.406	1.96567	0.412
SLC2A3	12.795	8.09733	1.976
YBX3	5.81067	2.33267	0.193667
COL11A1	3.35333	1.889	0.0666667
CDON	5.265	3.60033	0.707333
RFXANK	3.54733	3.25733	0.794667
HMG20B	8.128	7.915	2.71067
OAT	9.20033	5.752	1.29733
MCM10	1.32067	1.10433	0.016
ERBB3	1.039	0.041	0.0123333
ASPM	1.16967	1.32467	0.0356667
ISOC1	1.26967	1.16967	0.310333
PKM	25.8347	18.086	7.37
TRIP13	1.113	0.921333	0.249333
CYBRD1	1.19733	0.645333	0.0156667
ACTN1	1.382	1.15067	0.278333
MPP5	1.24267	0.831	0.106333
MCM2	12.5853	10.231	0.75
NOTCH3	8.082	5.17067	0.108333
TEAD2	4.082	5.49533	1.51733
CA12	3.09133	6.21567	0.378667
ENO1	41.0523	27.523	10.4487
SRI	7.596	5.45033	1.515
GTSE1	1.682	1.75733	0.0333333
TTC38	1.13333	0.960333	0.389667
CELSR1	1.888	1.60367	0.113667
FOSL2	2.26067	0.341	0.333667
MCM6	4.89833	4.641	0.800667
REXO2	2.514	2.156	0.625667
SPAG5	3.591	3.47433	0.327
MCAM	10.5127	3.31067	0.700333
GPC4	3.64933	1.80033	0.112333
NFKB2	4.91633	2.67167	0.117333
SLC1A3	17.0633	15.4217	0.206333
MOXD1	2.14333	3.71233	0.135
DCT	2.009	0.944667	0.00366667
COL5A3	1.24333	0.694333	0.00366667
FAT1	1.711	1.18633	0.045
REST	1.116	0.761333	0.149
RAD54L	1.126	0.907	0.033
TRIP6	12.4283	7.1	0.899
MT3	12.8093	13.15	0.150667
TFAP2C	29.728	22.173	0.394667
TPX2	2.14033	2.10333	0.0493333
BIRC5	4.83	4.897	0.0176667
CMTM6	2.20767	1.55867	0.597333
ITGA6	1.42767	1.122	0.103333
SEL1L3	2.75533	4.43633	0.724667
ORC6	7.638	6.93	0.755667
ZFHX4	1.08567	1.15233	0.285667
HAUS4	1.13667	1.037	0.286667
WDR76	1.48233	1.436	0.288667
PHGDH	3.01967	1.68767	0.051
CDC45	1.12167	1.04	0.0116667
CDC6	2.18633	1.89467	0.0526667
BAMBI	1.36733	0.342667	0.0636667
GADD45B	91.798	12.5547	1.29
MFNG	0.939667	1.78333	0.233333
LGALS1	28.87	19.9337	0.316667
GCAT	1.17267	0.679333	0.293
CENPM	1.96333	1.53767	0.0446667
RAB36	2.59733	1.24267	0.116333
TIMP3	2.917	3.037	0.0743333
MCM5	7.461	6.83167	0.95
MLC1	14.699	13.934	0.116333
ABHD4	2.808	2.46433	0.360333
TRIM9	2.72767	2.63267	0.601
GALNT16	1.901	2.06333	0.176667
ARHGAP5	3.67133	2.62867	0.604667
NFATC4	15.4467	11.9793	0.194333
PLTP	4.42633	2.80167	0.403
GINS1	1.03967	0.856	0.12
MYBL2	2.126	1.761	0.00366667
PABPC1L	2.76867	2.24667	0.595333
BMP7	1.92133	1.767	0.031
COL20A1	3.777	0.072	0.0403333
SPEF1	1.476	0.263	0.0926667
CDC25B	4.303	3.88933	0.494667
JAG1	4.17367	3.30533	0.641
E2F1	10.8613	11.6207	0.301667
CST3	9.26767	7.66633	2.11433
MYL12A	4.31633	2.45333	1.13433
LIPG	15.168	9.60233	0.038
NXT2	1.49733	1.01167	0.416333
PLP2	6.768	4.47967	1.502
TIMP1	4.92033	2.50567	0.175
RGCC	0.889	1.078	0.0413333
METRN	17.2213	9.08367	0.336333
SALL1	14.1723	11.561	2.32467
SFRP1	21.3293	24.4297	2.165
LAPTM4B	1.78167	1.088	0.279667
MCM4	18.262	14.134	2.64167
NFKBIB	2.68367	2.209	0.874
FCGRT	1.704	1.51333	0.150667
RNASEH2A	4.99133	4.377	1.198
ASF1B	1.53633	1.07867	0.00666667
SYDE1	3.849	2.528	0.324333
SLC1A5	2.328	2.23833	0.515
PLIN3	1.66167	1.428	0.181
DNASE2	2.069	1.73767	0.382333
ERF	24.7037	13.4333	1.766
PON2	6.43567	5.23233	0.112667
ITGB8	6.12267	3.138	0.574
PTN	9.476	12.5947	0.604
LFNG	2.46467	1.954	0.0243333
FKBP14	2.11833	1.959	0.392667
CRHR2	2.70267	2.42267	0.117
HSPB1	93.4573	86.0377	2.57667
PTPRZ1	15.1243	15.048	2.85567
PPP1R17	2.45133	13.6983	0.360333
MEST	4.77733	4.69967	0.714667
RARRES2	13.3673	5.46533	0.350667
GLI3	2.09367	1.755	0.0453333
AEBP1	12.304	9.03133	4.53433
CXCL12	15.3323	3.372	0.678
ACBD5	2.29333	1.84033	0.778333
DKK1	2.75067	0.0333333	0.00833333
ENO3	1.707	1.50433	0.191333
LGALS3BP	11.855	10.9017	1.38767
CCL2	19.669	4.615	0.292
KAT2A	14.923	12.0947	5.04933
RND2	8.49933	9.82033	0.904333
SLC9A3R1	2.73833	2.93367	0.241333
ALDOC	10.239	8.20367	2.10167
GAB1	2.106	0.964333	0.151667
NCAPG	1.80967	1.631	0.0516667
CRYAB	42.9563	1.73067	0.0453333
VWA5A	1.02933	0.603333	0.034
CCND1	2.32333	0.815333	0.122667
GLI1	1.92367	1.58233	0.00733333
FOXM1	4.20833	3.94367	0.0383333
RAD51AP1	2.077	1.86133	0.108667
CDK2AP1	13.221	13.075	4.56933
OAS3	1.1	0.657	0.0373333
TIMELESS	5.66667	5.29033	0.778
CDCA3	4.407	3.27633	0.651667
TPI1	67.5247	45.1547	22.671
FBXO5	4.24967	3.76767	0.302667
MCM3	9.51667	7.48433	0.608333
COL9A1	1.25133	0.766	0.072
GMNN	4.77167	3.95133	0.331
NR2E1	10.7507	7.96333	0.860333
QKI	7.682	5.47833	1.18333
C6orf118	1.231	0.338667	0.029
MDFI	3.79767	2.95633	0.184667
PTK7	1.52467	2.15767	0.576
DNPH1	6.465	3.622	0.945667
VEGFA	14.7287	11.791	3.56867
KIF20A	3.444	3.974	0.0193333
LOX	6.41133	3.468	0.102333
SPARC	31.9013	10.525	0.862333
LIFR	1.41467	1.725	0.247333
SMAD5	2.892	2.63533	0.96
PDGFRB	2.905	2.41033	0.0796667
SMC4	7.35967	7.08333	0.933667
HES1	168.537	89.9017	0.243667
CSPG5	12.1647	7.64167	0.491333
ZBTB47	5.75667	3.352	1.813
RTKN	1.685	1.12467	0.195333
TP53I3	3.07467	4.352	0.743667
IGFBP5	8.002	2.11633	0.0526667
OTX1	8.44	10.328	0.808333
DARS	1.146	1.02967	0.306
SPR	1.318	0.976667	0.242
ANGPTL1	1.46433	1.214	0.00666667
STXBP3	1.065	0.747	0.124667
PHF13	12.9183	8.276	4.12333
GADD45A	33.079	24.594	3.41
CRYZ	1.69533	1.61133	0.0863333
SIPA1L2	0.721667	1.27167	0.35
MFAP2	16.9493	19.2983	4.723
CDC20	8.92067	9.93133	0.0996667
CNN3	30.9807	16.9857	6.45
F3	19.2333	12.896	0.856667
NEK2	1.03267	1.029	0.0156667
CENPF	4.09533	4.86867	0.41
RAB32	1.42967	0.832667	0.096
CTGF	200.525	15.8643	0.313667
TGIF2	4.36867	3.75367	0.718667
WDR35	1.135	0.803333	0.352
WDR34	4.38567	3.44167	0.656
PHF19	3.06	2.77867	0.362667
NEK6	1.52467	1.03667	0.386333
NR4A3	2.41733	0.484333	0.393
TGFB3	1.1	1.57833	0.331333
ALDH6A1	2.53767	1.878	0.532
RHOQ	1.382	0.881667	0.291667
TCTN3	1.23167	1.04267	0.434333
MASTL	1.33567	1.13933	0.213333
SOCS2	2.00967	1.32233	0.556333
CLU	53.2837	29.169	0.614
CRISPLD1	1.23067	0.600667	0.100333
TRIM25	1.39333	0.784	0.153333
NCAPH	1.08567	0.982	0.0176667
ECHDC2	2.75133	2.21367	0.356333
UBL3	1.669	1.07667	0.518333
FKBP9	1.92	1.53167	0.395
CHST3	2.13767	1.969	0.0503333
ZWINT	26.6653	22.8817	0.189667
CDKN2C	3.11167	3.03733	0.073
CENPK	1.03333	0.769333	0.0316667
NEUROD4	5.082	13.5683	0.0726667
NR4A1	38.173	13.8463	4.32433
CDK2	15.845	12.6533	0.584
HJURP	1.903	1.722	0.004
CKS2	12.3827	9.756	2.30133
SLC12A4	3.822	2.786	0.388667
SDC4	1.182	0.565	0.00366667
PCK1	1.13567	0.572667	0.00233333
BTN2A2	2.809	2.532	0.784333
SERPINB6	1.921	1.24733	0.242
GLO1	5.39233	4.574	1.46833
MT2A	26.333	13.7263	0.36
SOX21	29.833	28.082	0.43
IRF1	6.216	2.10633	0.114
SOX9	299.359	190.207	19.697
SLC2A4RG	7.62733	7.16433	1.435
TRIP10	2.824	2.631	0.301667
NKX2-2	2.47333	0.0393333	0.00566667
FLRT3	0.997	1.63667	0.308333
LAMP5	1.37767	1.24067	0.055
MGME1	1.57367	1.456	0.287667
MCM8	1.514	1.48433	0.264
CITED1	2.639	1.15667	0.446
ID1	32.3703	12.729	2.50567
XRCC3	1.44733	1.418	0.458333
BCL2L12	1.86567	1.00367	0.097
IRF3	6.293	5.02433	2.10533
IFI6	2.69	2.08	0.487333
L3HYPDH	1.03367	1.19467	0.378333
HSPA2	2.22067	1.62833	0.267333
AIF1L	11.0307	10.126	0.786333
FGFRL1	3.998	3.539	0.193333
PKMYT1	3.456	3.19533	0.177333
TNFRSF19	1.06567	0.523667	0.042
GNG11	1.41567	1.54833	0.0196667
ZFP36	462.012	108.505	2.20167
PAICS	8.26533	6.378	1.39067
CDC42EP1	10.0797	6.52733	0.216
TST	1.46567	0.987	0.143667
APOL2	2.196	1.37567	0.0363333
CALU	4.17833	3.604	1.10533
LRRC17	0.977	1.006	0.0783333
HAT1	1.395	1.06967	0.35
TWSG1	1.288	0.912	0.298
DUT	8.869	8.267	2.54867
LOXL1	2.19833	1.095	0.121667
E2F8	1.22633	0.810333	0.001
PIMREG	7.05133	6.31667	0.138333
ATP1B2	28.2623	27.9863	4.70367
AJUBA	8.97333	2.695	0.0283333
MIS18BP1	1.253	1.222	0.2
CDO1	19.1327	13.1317	3.08867
FOXJ1	11.516	2.06933	0.102667
ARHGEF6	1.317	1.00533	0.055
GDPD2	3.37033	4.392	0.0253333
C19orf66	1.154	0.824667	0.345333
AKAP12	3.79267	2.30333	0.49
C1QL1	5.13933	1.74633	0.375333
GFAP	155.779	44.119	0.121333
GINS2	5.25767	4.72133	0.766667
SH3BGRL	1.227	1.23433	0.406
PPT1	4.66367	3.61033	1.65167
TOP2A	13.788	11.4293	0.0606667
MCCC2	1.07067	0.849	0.276333
LGALS3	2.16967	2.186	0.035
NUP210	1.35267	0.819	0.240667
RPA1	2.144	1.94967	0.534667
RIDA	1.86133	1.30367	0.299667
PCNA	20.2743	18.3807	2.63667
BCAN	29.6397	13.4233	0.451667
PPP1R3D	2.51367	2.227	0.431333
CCNA1	2.07833	1.567	0.055
E2F5	1.568	1.04533	0.39
CCNB1	5.37533	5.85133	0.447333
BHLHE40	14.349	6.22633	0.14
PSRC1	89.238	43.5527	5.679
PTGFRN	2.66633	2.18667	0.664667
NOTCH2	3.15367	3.21467	0.117333
TRIM45	4.592	6.95533	1.56133
LDHA	27.8503	15.2347	3.81867
IL6ST	1.51	0.976	0.151333
FST	2.23667	1.54033	0.103
EMP1	1.005	0.159	0.021
LRP4	4.59633	3.159	0.101667
SOX3	55.975	36.3693	0.0723333
CDCA8	1.42967	1.53333	0.0513333
PDGFRA	2.50133	0.0766667	0.0116667
ANXA1	4.87833	0.481	0.00533333
PSAT1	8.81367	6.85067	0.279333
CD63	50.0603	36.2453	12.13
ITGA7	3.32567	3.06367	0.985333
TROAP	4.178	4.479	0.0506667
ESPL1	2.25267	1.81267	0.008
ITM2C	18.5187	18.0277	3.676
TMBIM1	1.41333	1.487	0.137333
PLXNC1	0.928	1.031	0.237333
CKAP2	5.85367	5.62167	1.07333
THSD1	1.075	0.590667	0.0936667
SPRY2	44.994	38.9727	7.68467
EDNRB	1.97	1.37467	0.00566667
SCRN1	18.266	18.8273	3.67
SMC2	2.48533	2.00567	0.381
SLC2A8	4.398	2.44533	1.09133
ANGPTL2	1.61433	1.09767	0.0993333
IL33	1.19467	0.897333	0.002
TLN1	4.669	3.80967	1.469
PIM1	46.302	20.426	12.085
TCF19	5.53867	4.86567	0.529667
TAF8	1.00267	0.874333	0.328667
CPEB2	0.415	1.65067	0.313
YAP1	1.412	0.921	0.00866667
NUSAP1	3.549	2.98533	0.0573333
KIF23	1.50833	1.27333	0.012
IFI44L	1.11533	1.06367	0.002
HADHB	1.46567	1.25	0.485333
ATRAID	7.40233	6.22	2.10167
KIF11	1.82767	1.734	0.0253333
CALHM2	2.15467	2.08833	0.529333
MSTN	2.34967	0.335333	0.067
SLCO1C1	1.52267	2.416	0.004
LRIG3	1.89067	1.30433	0.053
PHLDA1	38.4857	38.7013	12.4683
NEDD1	1.119	0.832333	0.113
TMEM132B	1.192	1.34067	0.0883333
GLTP	1.22867	0.931	0.414667
FOXN4	1.55833	1.949	0.323667
N4BP2L1	1.69733	1.205	0.253
ESYT1	2.678	2.26433	0.859667
ZIC5	3.43933	2.203	0.00533333
TMX1	7.016	6.91	1.45267
FAM181A	1.06433	0.458333	0.0526667
PIF1	1.54567	1.92233	0.0163333
RLBP1	0.995	1.105	0.0146667
FANCI	1.94333	1.49367	0.169
MFGE8	20.0057	24.8903	3.272
TGFB1I1	4.38467	3.342	0.681667
CPNE2	2.21467	1.80767	0.488667
CMTM3	5.54533	3.52267	0.850667
TP53	4.21233	4.15	1.20667
CCDC40	1.122	0.34	0.228667
TTYH2	0.940333	4.45467	0.825667
PMAIP1	1.58767	0.881	0.106333
ERBB2	2.301	1.747	0.337
IGFBP4	2.617	2.44133	0.293667
FKBP10	18.5927	13.682	0.137667
IFITM3	4.45867	2.054	0.0406667
PGGHG	4.15233	3.446	0.554667
EMP3	1.45567	0.910333	0.191667
EPHA2	1.09	0.368	0.00366667
EFHD2	2.87633	3.42	0.116
DMRTA2	14.8857	15.1373	1.44767
PLK4	3.35	2.956	0.367
CYR61	559.707	158.811	11.8813
AZIN2	1.34933	0.515333	0.188
KIF2C	1.438	1.32967	0.00533333
ILDR2	1.22033	0.728667	0.0276667
CASQ1	1.00467	1.71467	0.0593333
RGS16	21.0657	15.7337	0.785
ANP32E	13.6057	11.9683	1.70967
SELENBP1	2.766	4.02767	0.245667
DTL	1.05733	0.964	0.015
DUSP10	2.38167	1.95367	0.255667
RAB13	7.22433	6.00033	0.482333
SFXN5	1.17433	1.26867	0.104
C1QL2	3.19567	4.51933	0.0133333
CNGA3	0.671333	1.013	0.057
GPR17	8.14633	0.155	0.0156667
CDCA7	13.5467	15.1957	2.199
CTDSP1	10.35	7.28667	1.01533
CSRNP1	14.852	7.23033	1.49933
LRIG1	2.13933	1.66233	0.128333
LIMD1	1.16667	1.17933	0.226
NFKBIZ	5.173	1.676	0.110333
BOC	6.66867	3.73433	0.404667
CCNA2	5.707	5.111	0.447
SFRP2	15.7387	6.532	0.0896667
MYO10	1.95233	1.645	0.361333
SKP2	2.51233	1.82967	0.797333
MEGF10	1.137	0.922	0.0176667
PRSS35	1.75267	1.34167	0.017
PM20D2	4.27167	2.922	0.674333
SLC18B1	1.68733	1.313	0.408
EGFR	2.105	0.752	0.0226667
CDCA5	4.535	3.61233	0.062
NCAPG2	1.22933	1.12833	0.282
TMEM47	5.3	2.57833	0.583667
MSN	2.669	2.61667	0.512333
LPAR4	2.99967	2.61533	0.131667
SLC25A37	1.74833	1.19767	0.342
GINS4	1.711	1.26733	0.0633333
CRH	0.961667	2.538	0.013
PMP2	9.29733	4.12	0.0603333
PLIN2	1.47633	1.39033	0.340333
STOM	1.03967	1.48333	0.234333
CRB2	5.35267	3.62933	0.0336667
NOTCH1	14.616	10.2647	1.19833
NACC2	1.418	0.677	0.100667
ZEB1	1.36233	1.41733	0.160333
GLUD1	3.75	2.95833	1.14867
MKI67	10.7893	11.224	0.0296667
ITPRIP	3.621	4.49967	1.037
ADM	3.01567	0.321333	0.00633333
SESN3	2.829	2.47833	0.739333
SERPINH1	6.85367	5.16133	0.218
ADAM33	14.987	4.47967	0.042
CHEK1	1.468	1.21267	0.0946667
DSN1	2.19933	1.976	0.164333
ALDOA	18.402	12.2663	6.14367
ITGB1	2.14233	1.99733	0.588333
INPP1	1.468	1.11467	0.449
CENPU	1.771	1.89567	0.137
BAG3	1.049	0.570333	0.074
CCDC74B	3.59067	1.50967	0.243667
ZFP36L2	50.1123	38.8407	0.688667
NADK2	2.62767	1.84233	0.664667
GJA1	1.331	0.445667	0.008
CENPH	1.506	1.276	0.296
FEZF2	14.4997	9.96467	0.327667
LPCAT1	5.17833	6.69167	1.3
DDAH1	1.50067	0.808	0.126667
PDLIM3	3.32867	1.677	0.058
BTG3	3.83533	2.92067	0.966667
JAM2	1.95033	1.56733	0.296
ADAMTS1	3.855	1.49433	0.174
APCDD1	1.18467	0.826667	0.086
EME1	2.33133	1.81133	0.221333
ACSS1	1.65767	1.61967	0.338
MARVELD1	9.04767	7.84733	2.202
MOV10	4.37567	2.96833	0.101
RHOC	3.80333	2.81533	0.200333
DBI	43.8383	28.7083	2.239
SLC16A1	3.22333	2.24367	0.555
ANKRD9	10.56	10.922	0.748333
ATAD2	1.62033	1.33433	0.105
FBXO32	7.77667	2.74733	0.805333
PAXIP1	1.305	0.795333	0.432333
MMP14	10.1447	10.9383	0.989333
CCNB2	2.42	2.54367	0.0306667
GAREM2	10.8983	9.69467	2.85767
PEX10	2.487	2.00233	0.866
UBXN11	2.25067	1.137	0.510333
RHPN1	6.208	3.32033	0.733333
WASF2	1.792	1.52433	0.679
ABHD3	1.244	0.868333	0.0556667
RIBC1	1.00233	0.267333	0.081
TAGLN2	42.525	23.1313	2.23767
CSRP1	7.03267	2.41733	0.310667
CHAF1B	1.257	1.01267	0.117
BTG2	225.25	175.005	32.1623
C1R	1.03	0.553333	0.0306667
TPPP3	2.53667	0.803667	0.0896667
TNFRSF13C	1.85533	1.62567	0.121333
C21orf58	1.96867	1.945	0.214333
S100B	2.85533	1.12367	0.132333
ZDHHC12	1.17567	0.868	0.197667
PKN3	1.51167	1.13867	0.0703333
PAQR6	7.447	7.85867	1.00933
LMNA	5.481	2.037	1.01967
TONSL	4.767	4.36133	0.434333
NAPEPLD	2.50733	1.833	0.302333
PLCD3	1.44567	0.572333	0.023
AQP5	1.826	1.72133	0.367333
RACGAP1	2.10567	2.10267	0.306333
PLPP3	1.765	1.84033	0.00666667
KLHL21	5.55433	2.214	0.469
PDPN	3.38	3.566	0.0423333
UBXN10	1.50433	0.350333	0.101667
VCAM1	4.38267	2.31733	0.00633333
PEA15	144.358	169.447	15.5793
KLHDC9	2.501	1.58467	0.23
ATF3	10.591	4.11033	0.289
FAM84A	5.24433	5.09867	0.936333
CCDC74A	3.553	1.83	0.245333
INHBB	22.5123	18.6353	4.31733
PBXIP1	16.2903	10.9407	0.100667
SLC15A2	0.939	1.38267	0.0383333
FSTL1	8.74067	5.56533	0.371667
EOMES	70.6923	153.574	0.879333
GLB1L	1.55933	0.912	0.425667
RPL22L1	5.69533	3.06533	0.951333
CCNL1	55.512	34.9777	14.5687
DTX3L	2.67167	1.84867	0.0373333
DNALI1	10.2197	5.39733	2.95133
KLF15	1.59467	0.795	0.012
CDC25A	1.45433	1.22433	0.102
INTU	2.548	2.53367	0.421333
HMGB2	129.924	119.194	7.33333
SCRG1	1.81167	0.747333	0.042
MAD2L1	5.32767	4.732	0.271333
ANXA5	8.11233	4.80333	0.413
ITGA2	2.745	1.19967	0.029
ADGRV1	1.43367	1.01133	0.202
GPX8	1.57667	1.10867	0.00433333
FABP7	278.295	352.413	94.7273
STK17A	1.86667	2.92767	0.373667
PTTG1	7.82533	8.31833	0.132667
CDCA7L	3.42	2.55867	0.303
HEY1	14.8127	9.883	1.53533
FABP5	28.27	25.1533	2.69767
COL1A2	1.44167	1.22267	0.019
PEX2	2.40667	1.9	0.69
SLC4A2	5.84233	4.955	0.884
GEM	5.64167	3.28133	0.087
KIAA1161	16.1537	15.1903	1.217
MID1IP1	23.23	24.5017	3.89033
PIGA	2.94333	1.81667	0.889333
ZNF367	1.45733	1.19133	0.145333
SPTSSA	2.913	2.08733	0.604333
ZCCHC24	1.09133	0.553	0.00533333
PHYHIPL	1.79267	2.14533	0.7
INPPL1	15.5233	11.6833	0.810333
HEPACAM	3.94967	3.23733	0.0213333
SKA3	1.34833	1.15467	0.0153333
ARHGEF40	8.89433	6.94133	3.164
E2F7	1.427	1.165	0.0283333
PACSIN3	4.71	3.251	0.306
HTRA1	2.401	2.43633	0.670667
JAM3	2.962	1.638	0.697
CMTM5	2.51167	1.033	0.034
ADAMTS15	1.09933	0.08	0.012
PCBD1	1.99733	1.70533	0.388333
TPP1	9.464	9.50867	2.66267
ZMAT1	4.97033	4.27267	1.15633
MFAP4	11.934	9.245	0.667667
WEE1	10.215	6.59167	1.45867
TMPRSS5	1.19833	0.871667	0.133333
B2M	32.667	18.7823	1.73867
FAM111A	11.3527	8.85867	0.076
TMEM170A	3.42767	2.45333	0.681
PLK1	2.37933	2.64933	0.278
NEMP1	4.22533	3.401	0.611333
MTMR10	1.094	1.16833	0.180333
RRM1	3.956	3.732	0.925333
CDT1	8.038	7.153	0.177
TP53I13	4.76233	3.91267	0.385333
PROSER3	2.54933	1.88567	0.485
AXL	1.35833	1.173	0.0493333
TTYH1	15.2543	12.4093	0.766333
CHAF1A	2.43833	2.14133	0.61
C19orf48	7.288	6.01533	1.74067
TK1	2.463	1.862	0.0193333
ATG16L2	2.09467	1.50533	0.366667
SCARA3	2.16633	1.89967	0.215333
PBK	1.84433	1.52	0.016
FAM107A	3.62467	6.734	0.0183333
42980	19.3187	16.1903	7.145
TAP1	4.108	2.35667	0.359667
RAB31	1.108	0.675	0.029
FEN1	15.276	12.335	2.44433
ADAM9	1.38767	0.728667	0.244667
FAM84B	64.4467	20.7357	2.35433
GSTM4	1.04567	0.937333	0.182
TCTN2	1.081	0.834	0.349333
CHST14	11.405	8.19533	1.94433
ADRB2	1.658	0.401667	0.0256667
PGM2	1.75833	0.984667	0.406
CCDC8	12.4433	8.03067	0.619333
CKAP2L	1.36967	1.46567	0.032
BUB1	1.19367	1.15233	0.053
GSX1	1.433	0.125333	0
P2RY1	8.801	6.07633	0.136
TRIM56	3.67333	2.938	0.0286667
FAXDC2	1.348	1.123	0.0553333
CRTAP	2.94867	2.15767	0.425
CDK1	4.75767	4.34067	0.0953333
SPATA24	1.00733	0.632333	0.122667
TMEM133	2.60467	2.18967	0.397333
PAQR8	0.960667	1.76567	0.0183333
S1PR1	15.129	18.639	0.0466667
JUNB	344.677	131.014	42.0187
HOPX	1.70733	2.54033	0.0143333
CXXC5	2.84133	2.80533	0.761
GATM	8.12033	4.381	0.203333
RRM2	16.47	13.3713	0.019
AQP4	4.52167	0.817333	0.00766667
LAMB2	17.564	12.212	0.08
ID4	311.895	175.726	16.313
RASGRP1	0.521667	1.42033	0.160667
CCDC96	2.228	0.791667	0.481667
PARP14	1.266	0.796667	0.013
CKS1B	5.87033	5.37633	0.808
DAG1	4.444	3.41467	1.366
SNX33	3.41933	2.928	0.693667
HEG1	3.52367	3	0.155667
PIFO	2.06067	0.215333	0.0153333
GNG5	5.08867	4.44267	1.00133
ZHX3	1.49567	1.73767	0.474
FGFBP3	116.6	59.511	14.7187
UBE2C	8.318	7.89867	0.0563333
DDIT3	8.486	4.719	1.34933
CCNE2	1.361	1.30333	0.33
UCP2	6.05233	6.20267	0.926667
UNC119B	8.783	6.42833	2.65267
TUBB6	1.17867	0.909667	0.108333
KCNE5	5.45167	0.867667	0.277667
SPHK1	2.88667	1.82733	0.0433333
ACBD7	2.75333	2.09433	0.142333
PRR18	1.123	0.508	0.0306667
METRNL	1.278	0.799667	0.355
TYMS	2.448	1.79833	0.0866667
C8orf4	101.256	80.3557	0.597
MAMSTR	1.213	1.10767	0.273
FIBIN	8.374	0.404	0.075
SIX5	2.14133	1.295	0.016
SCN4B	1.02633	0.881	0.069
ZDHHC22	3.78567	8.00233	1.19967
FZD8	73.6577	64.6303	0.327333
KCNA2	1.043	0.664333	0.223
TGIF1	2.272	1.087	0.232333
HASPIN	2.34667	2.01733	0.0363333
POLR2L	5.611	4.19167	1.744
KCNJ10	2.12267	1.36267	0.002
KDELC2	2.30567	1.595	0.224667
AURKB	6.739	5.413	0.0203333
TMEM107	5.37333	3.94933	1.00167
PER1	11.947	5.87433	3.914
WSCD1	1.20633	0.861333	0.0396667
ZBTB42	2.285	1.529	0.0406667
LRRC3B	1.56133	1.65767	0.196
CITED4	2.51367	1.56133	0.373667
FZD2	33.7813	31.8603	4.18733
GAS1	61.5887	53.7027	3.14533
PCGF5	1.239	0.578667	0.0713333
MAPK15	14.9473	4.462	0.697
DHTKD1	1.99	1.799	0.656667
SOX2	310.528	237.349	26.052
GPR88	1.573	0.985	0.083
NEUROG1	26.2407	38.7833	0.021
FAM181B	12.6	14.4343	1.178
RGMA	3.54667	2.443	0.342333
SHMT2	15.9593	16.456	4.467
NXPH3	4.38467	2.65367	0.763
EPHB3	1.353	1.042	0.231
ANXA2	2.06533	0.853333	0.0243333
GLUD2	1.51067	1.109	0.348667
SLC25A18	0.692667	1.123	0.0546667
ABAT	3.041	2.91467	0.447
PSMG1	1.13133	0.818	0.169
NOG	5.57	7.63167	0.225333
EMILIN3	4.776	3.4	0.103333
IQGAP3	1.341	1.19433	0.00333333
OLIG1	49.085	1.56767	0.031
OAF	0.809667	1.01233	0.0216667
CSF1	6.25067	2.572	0.0996667
KNTC1	1.3	1.16733	0.159333
SOCS3	113.852	36.6183	1.82033
42987	1.81533	2.21467	0.593
FAM110C	1.67933	0.158333	0.0446667
SMIM10	1.53167	1.08633	0.0116667
RBM43	1.08	0.863	0.149
MAFF	21.207	7.25067	1.235
CIB1	2.77167	1.88867	0.394
RPS27L	1.257	1.158	0.423667
METTL7A	5.94667	6.329	0.128333
MUC1	1.046	0.979667	0.207
SP1	4.213	3.70133	1.47333
ZFP36L1	191.136	95.61	0.544667
SLITRK2	16.8813	17.8827	3.75267
KIF18B	2.97367	2.401	0.00466667
THBS2	2.51167	1.99433	0.137
C9orf47	3.74233	2.126	0.760333
42988	1.35467	1.003	0.314
FAM69C	3.03067	1.751	0.00733333
HIST1H1C	22.741	22.5757	1.54233
COL4A5	1.01567	0.832667	0.008
SLC38A3	1.51233	2.067	0.293667
H2AFX	86.9873	73.1263	8.75867
C15orf52	2.12667	1.75633	0.381667
FAM111B	2.16367	2.027	0.0183333
H1F0	725.734	608.572	260.311
LITAF	1.23767	1.05667	0.144667
RASSF10	6.853	4.25667	0.0486667
EPHB4	2.34067	1.796	0.170333
XRCC2	2.17067	1.86667	0.104
COL27A1	1.144	0.736	0.0116667
HIST1H2AI	0.811667	1.20033	0.035
HIST1H2AG	1.36267	1.93533	0.134667
ARID5A	2.924	1.39467	0.441667
SERTAD1	5.257	2.21033	0.653
ANXA6	4.15033	3.749	0.980667
LRP10	8.69167	8.34067	0.361
SLC2A10	2.44567	2.22433	0.0156667
HIST1H2BK	11.4293	13.1677	2.84767
HES5	100.262	80.7637	0.464667
S100A6	26.308	4.48667	0.614333
ELOVL2	2.396	2.17467	0.527667
SIRPA	1.12267	0.975	0.128333
SULT1C4	4.53467	3.89333	0.444
ASPH	1.16033	0.664667	0.195333
NRARP	30.7447	20.2263	4.62633
TPM2	17.4383	11.825	2.76433
TMA16	1.635	1.361	0.513333
DLL1	13.6127	7.872	3.199
SMOC1	1.27333	1.78967	0.356333
PNP	3.64267	3.04233	0.716667
ARHGAP11A	2.68433	2.62233	0.151667
HMGN2	169.529	176.152	48.5713
PRC1	5.15767	4.81933	0.482667
NAGA	2.20467	2.18833	0.618
C2orf72	18.504	12.5413	1.98833
PSMB8	2.87033	2.58467	0.185
SP5	2.21933	0.406	0.055
BTBD17	3.29467	6.51333	0.0223333
HLA-C	8.79533	6.413	1.93633
HLA-E	66.939	32.565	0.442667
CASC10	7.42733	5.19433	0.867
TCTN1	1.90833	1.30267	0.426
LRRC10B	8.983	14.747	0.0733333
TMEM231	2.06867	0.712667	0.315
OLIG2	41.4887	2.92333	0.0683333
HLA-A	16.829	13.4463	4.93267
GPX3	19.9297	21.8717	0.407667
MXD3	3.82533	3.29967	0.458333
LCAT	3.52467	2.70733	0.505667
S1PR3	12.3957	4.986	0.838667
CLIC1	5.804	5.70667	1.04533
IRF9	1.60733	1.247	0.427
SMIM30	9.60267	7.94067	1.314
PLIN5	1.188	0.713667	0.187667
CEBPD	19.163	3.329	0.525333
BTBD19	1.287	0.985	0.045
CENPVL3	1.45433	1.072	0.0563333
PROB1	1.503	0.822333	0.16
DHFR	2.102	1.56033	0.19
SAPCD1	1.965	1.31267	0.178333
TAPBP	4.00667	3.195	0.853
KIFC1	5.53867	5.02	0.0423333
TMEM158	53.6697	152.343	28.535
EID3	2.023	1.38067	0.367
TRIL	12.902	12.5867	0.202667
SALL3	10.2567	8.201	0.185667
KIAA1147	4.96533	4.436	1.78333
HIST1H3E	1.01233	1.45133	0.0883333
UHRF1	2.82967	2.38733	0.107667
HIST1H4I	2.077	1.51167	0.323
HIST1H3H	1.64733	2.003	0.127667
TFPI	0.343333	0.340333	0.00166667
SLC7A2	0.103	0.094	0.005
CD38	0.338333	0.073	0.00366667
COPZ2	0.148333	0.0723333	0.00133333
ABCB4	0.138333	0.146	0.0106667
USH1C	0.272	0.0633333	0.00433333
PROM1	0.734667	0.224333	0.0473333
TRAPPC6A	0.689333	0.594667	0.221
RHBDF1	0.390667	0.066	0.0363333
DYRK4	0.168333	0.169333	0.049
CD9	0.801333	0.540333	0.00266667
HFE	0.342333	0.229333	0.00633333
FMO1	0.182667	0.0973333	0.00533333
ANOS1	0.385	0.182667	0.005
ANLN	0.879667	0.707	0.066
BRCA1	0.522333	0.428	0.00266667
PRICKLE3	0.16	0.084	0.0163333
POLA2	0.995	0.901333	0.116
CHDH	0.742667	0.371333	0.0773333
WWTR1	0.247333	0.074	0.002
HGF	0.523667	0.470667	0.00266667
SAMD4A	0.813	0.352	0.00666667
SERPINB1	0.583	0.286667	0.0676667
DERA	0.272667	0.250333	0.069
EHD2	0.180667	0.145333	0.011
DEPDC1	0.684	0.611333	0.0176667
CD44	0.344	0.0973333	0.00233333
ARHGAP31	0.330667	0.217333	0.0193333
CENPQ	0.661333	0.510667	0.072
EFCAB1	0.680667	0.156333	0.052
VCL	0.827	0.501333	0.161667
DAPK2	0.387	0.304667	0.0303333
PI4K2B	0.272667	0.263333	0.0753333
RIPOR3	0.223	0.138	0.0126667
CNTLN	0.234	0.196333	0.0303333
DSG2	0.722667	0.372	0.00233333
PREX2	0.211	0.323333	0.0203333
ARAP2	0.236	0.220333	0.00366667
ADAMTS6	0.132667	0.092	0.000666667
PER3	0.516667	0.421	0.138333
RCN1	0.559	0.423333	0.02
ARHGEF5	0.142667	0.148	0.0286667
RAD51	0.664667	0.585333	0.0153333
POLQ	0.284333	0.239	0.008
LAMA3	0.276333	0.255	0.004
CHRDL2	0.0973333	0.130667	0.00733333
TRAF3IP2	0.458	0.269	0.107333
GYG2	0.463667	0.342333	0.0926667
PARP12	0.171333	0.123667	0.011
SLC6A16	0.136	0.144333	0.0336667
SPA17	0.264	0.135	0.006
DMRT3	0.182667	0.027	0
BCAS1	0.835667	0.0136667	0.00266667
TRAM2	0.451667	0.307333	0.038
NTN1	0.134333	0.0523333	0.027
TBC1D1	0.938667	0.772	0.295333
PPP2R5A	0.38	0.354667	0.0503333
PHKA1	0.304667	0.268667	0.0246667
IFI35	0.289333	0.195333	0.0216667
PRR11	0.789333	0.697333	0.03
MAST4	0.197333	0.108333	0.0183333
MAOB	0.142667	0.0666667	0.00366667
NEDD4	0.115333	0.0986667	0.035
LIMS2	0.981667	0.023	0.00166667
HMMR	0.340333	0.320333	0.012
EVC	0.681667	0.473333	0.0863333
NDE1	0.528667	0.439333	0.0436667
PDE8A	0.136333	0.121	0.036
TBX21	0.0793333	0.202	0
GLI2	0.289667	0.338	0.0333333
MGLL	0.298333	0.441667	0.0523333
NUP37	0.302	0.28	0.0913333
FNDC3B	0.125667	0.0856667	0.0323333
WDR62	0.779	0.718667	0.0343333
RBMS2	0.601333	0.721	0.230333
MBNL3	0.172667	0.155333	0.022
POLD3	0.43	0.357667	0.111
SLC25A43	0.282667	0.217333	0.0313333
NEBL	0.16	0.0283333	0.00433333
ITM2A	0.744333	0.292667	0.103
LXN	0.176	0.119667	0.0196667
TNS1	0.413667	0.287333	0.0186667
CDC14A	0.104	0.0856667	0.00833333
CARMIL1	0.102667	0.0926667	0.0176667
PGM1	0.859667	0.593333	0.0853333
CRYBG3	0.111	0.09	0.0243333
NDC80	0.746	0.725333	0.0103333
CXCL2	0.855333	0.347667	0.00766667
STK17B	0.328667	0.313	0.0443333
PHLPP1	0.577333	0.545333	0.173333
TRAF5	0.830667	0.496	0.121
ITGB5	0.727667	0.667	0.00566667
RNF13	0.218667	0.153333	0.0666667
BCKDHB	0.160333	0.0893333	0.0283333
CD82	0.462333	0.411667	0.0113333
WNT11	0.108667	0.185667	0.00333333
ORC1	0.916	0.849333	0.0466667
AQP6	0.475	0.288	0.044
FOLH1	0.262667	0.356	0.000666667
HSD17B14	0.250333	0.297	0.0103333
AURKA	0.774667	0.850333	0.092
RFX2	0.207	0.117	0.0246667
TGDS	0.538333	0.475	0.134667
P2RX7	0.195667	0.0276667	0.0263333
HEPH	0.462333	0.381667	0.005
P3H2	0.425	0.0606667	0.005
KIF4A	0.348333	0.352333	0.003
MAP3K20	0.335	0.355333	0.103333
CCDC80	0.788667	0.0826667	0.0146667
MYH7	0.132667	0.0606667	0.00333333
CLSPN	0.953	0.897667	0.0283333
TGFB2	0.985	0.196667	0.0216667
MAP3K1	0.688667	0.186333	0.164
WHRN	0.835	0.653	0.0366667
IFT74	0.212667	0.153	0.0663333
TSPAN15	0.106333	0.064	0.0173333
MTAP	0.423	0.358333	0.113
PLA2G3	0.574333	0.828667	0.0183333
SH3BP1	0.106	0.116667	0.022
KCNK10	0.355333	0.334	0.0516667
POLE2	0.45	0.363	0.0236667
PYGL	0.297	0.260667	0.00466667
CDKN3	0.476	0.476333	0.011
SAMD15	0.495	0.172333	0.0213333
SLC17A9	0.0633333	0.132	0.01
FERMT1	0.148	0.00766667	0.00133333
MYL9	0.559667	0.228333	0.00366667
FAM83D	0.723667	0.717667	0.114333
CDH20	0.203333	0.192333	0.00133333
LAMA1	0.978	0.99	0.113333
RBBP8	0.174667	0.138667	0.028
TBL1X	0.212	0.157667	0.0413333
MID1	0.871333	0.408667	0.152
PRPS2	0.867667	0.599667	0.173667
STAG2	0.513	0.403667	0.175
MAGT1	0.985333	0.725	0.0633333
GABRE	0.108	0.0563333	0.00466667
SYTL4	0.197667	0.119333	0.0303333
CENPI	0.256333	0.254	0.0313333
HTR2A	0.347	0.263667	0.00366667
KLF5	0.692333	0.180667	0.0446667
PARP4	0.577	0.400667	0.096
PIEZO1	0.158	0.0723333	0.0296667
QPRT	0.682	0.720667	0.071
SYT17	0.299	0.121667	0.0476667
ACSBG1	0.158667	0.427667	0.00433333
CTSH	0.397667	0.054	0.0543333
TTC23	0.298667	0.22	0.0616667
CEP152	0.473333	0.444333	0.0536667
TJP1	0.479667	0.326333	0.049
OIP5	0.319667	0.23	0.029
CA2	0.556333	0.299667	0.017
RIPK2	0.302333	0.2	0.066
DECR1	0.936333	0.867	0.209333
PLAT	0.88	0.776333	0.032
TRPS1	0.134333	0.124667	0.0213333
GSDMD	0.548333	0.361	0.014
PPP1R13L	0.191333	0.142	0.044
CD37	0.693	0.880333	0.236333
CCNE1	0.666667	0.517667	0.053
TGFB1	0.264333	0.199333	0.053
PLEKHA4	0.187667	0.0426667	0.00766667
CFAP69	0.233333	0.0876667	0.0353333
CDK6	0.714	0.635	0.0286667
TFPI2	0.150333	0.0646667	0
ZC3HAV1	0.424333	0.319	0.038
CAV1	0.313	0.0936667	0.000666667
TSPAN12	0.907	0.119667	0.005
NOD1	0.192	0.132	0.0206667
PAX4	0.0636667	0.272667	0
RPA3	0.191667	0.151	0.054
C5	0.338333	0.253333	0.0713333
ECM2	0.102	0.0296667	0
PTGR1	0.455333	0.366333	0.0916667
KANK1	0.157333	0.039	0.0193333
PDLIM1	0.393333	0.231333	0.0533333
DNMBP	0.417667	0.270667	0.0496667
PALD1	0.456667	0.306	0.0426667
CDH23	0.385	0.171667	0.0106667
MAP3K8	0.407667	0.282667	0.04
GALK1	0.625333	0.506667	0.184
B9D1	0.447333	0.241333	0.0636667
CCL8	0.340667	0.194667	0
COL1A1	0.134667	0.103	0.003
SLC16A6	0.284	0.103667	0.0193333
PMP22	0.934333	0.719	0.007
GALNT7	0.170333	0.108333	0.0496667
NEIL3	0.225333	0.176667	0.002
SH3D19	0.104333	0.0196667	0.00733333
NKX3-2	0.0823333	0.827333	0.0543333
PPARGC1A	0.267333	0.108	0.003
CTSC	0.254667	0.122667	0.0436667
CCDC34	0.679	0.472333	0.206333
ELP4	0.163667	0.137333	0.0253333
SIAE	0.184667	0.161	0.0426667
UNC93B1	0.199333	0.0843333	0.013
CPT1A	0.676667	0.759667	0.00866667
SOX6	0.243667	0.146667	0.0353333
TCIRG1	0.442333	0.250667	0.102333
ELK3	0.105	0.0633333	0.016
MDM1	0.958	0.683	0.197
RFX4	0.309667	0.149667	0.001
BTN3A3	0.893333	0.657333	0.0716667
SASH1	0.131667	0.058	0.0103333
E2F3	0.758667	0.84	0.110667
BVES	0.258	0.159	0.013
B3GAT2	0.589333	0.647667	0.0423333
PERP	0.253	0.0116667	0.008
ADGRG6	0.780667	0.699333	0.07
PHACTR2	0.110333	0.083	0.0193333
TTK	0.663	0.651667	0.013
LAMA4	0.164	0.0383333	0.004
SEMA5A	0.149667	0.086	0.00466667
NME5	0.497333	0.186667	0.00833333
PDE8B	0.168667	0.123667	0.0273333
KAT2B	0.516333	0.4	0.107667
BCHE	0.590333	0.246667	0.03
SERPINI2	0.121667	0.0693333	0.00133333
ECT2	0.898	0.985	0.0433333
BBX	0.434	0.372	0.0886667
IFT57	0.888333	0.526333	0.249
PLSCR4	0.253667	0.180333	0.00133333
MAPKAPK3	0.867	0.744	0.109333
ARHGEF26	0.438	0.339	0.0796667
PLCH1	0.215333	0.123	0.012
OTOF	0.054	0.161667	0.002
CENPA	0.198333	0.247667	0.00166667
TANC1	0.265	0.174333	0.0133333
IFIH1	0.193333	0.106	0.001
GCA	0.946667	0.958	0.228
GRB14	0.320333	0.207667	0.023
ACADL	0.494333	0.354667	0.0976667
FN1	0.927333	0.463333	0.117333
EFHD1	0.467	0.207333	0.00766667
KCNJ13	0.394	0.044	0.0346667
WIPF1	0.219333	0.135667	0.00566667
NFE2L2	0.642333	0.555	0.0493333
PRRX1	0.123333	0.007	0.000333333
SCP2	0.805667	0.630333	0.211667
CD58	0.218667	0.132667	0.00666667
TTF2	0.719	0.767333	0.124333
NID1	0.65	0.441	0.00666667
ST6GALNAC5	0.138667	0.0576667	0.027
ECE1	0.364667	0.303	0.102
CCDC181	0.434667	0.273667	0.089
42796	0.857333	0.830333	0.147667
KIF14	0.347	0.345333	0.0106667
TTR	0.26	0.117667	0.00433333
FILIP1	0.126	0.0533333	0.00633333
STBD1	0.250333	0.156667	0.027
PCDH17	0.369333	0.21	0.0533333
TJP2	0.471	0.338333	0.0263333
C2orf40	0.88	0.358333	0.064
CTNNAL1	0.584333	0.41	0.068
HSDL2	0.848	0.63	0.072
IFIT3	0.311667	0.302333	0.0286667
IFIT2	0.222	0.19	0.004
CUTC	0.354	0.307	0.121667
HELLS	0.735667	0.693667	0.086
CD274	0.103667	0.0626667	0.00733333
MTHFD1L	0.155	0.0776667	0.0403333
PLEKHG1	0.331	0.250667	0.0123333
ELF1	0.173	0.121	0.017
GLT8D2	0.394333	0.165667	0.0326667
TNFRSF10B	0.309333	0.140667	0.0826667
EPHX2	0.204	0.165	0.043
RDH10	0.39	0.318333	0.0143333
SCPEP1	0.238667	0.166	0.0206667
FAM117A	0.326	0.145667	0.0213333
MND1	0.111	0.0873333	0.0176667
TRIM6	0.103333	0.0686667	0
ADCY7	0.106333	0.0793333	0.0233333
KCNJ8	0.282333	0.186333	0
DPPA4	0.292	0.337	0.021
KIF18A	0.206667	0.221667	0.011
GJB6	0.085	0.172	0
TMEM54	0.372	0.256333	0.0423333
GPSM2	0.985333	0.968	0.246
ANXA11	0.475333	0.341333	0.0153333
EEPD1	0.548333	0.734333	0.026
GLIPR2	0.892667	0.589333	0.149333
DNAI1	0.337	0.168667	0.00666667
CALD1	0.942	0.815	0.241667
PLAU	0.644667	0.0936667	0.041
BICC1	0.106333	0.0676667	0.00333333
P4HA1	0.821	0.493	0.143333
CIT	0.287667	0.272333	0.0206667
RASSF8	0.271333	0.217667	0.08
ADGRE5	0.201	0.0166667	0.013
STIL	0.363	0.315333	0.068
USP45	0.125	0.0666667	0.024
NMI	0.182333	0.119667	0.00433333
HIST1H2BJ	0.445	0.534	0.048
MYRF	0.985	0.241667	0.172
AHNAK	0.899667	0.395333	0.00866667
ATG4C	0.241333	0.176333	0.0596667
SH2D3A	0.116333	0.055	0.00333333
SDCBP2	0.477333	0.400667	0.101667
RRBP1	0.432	0.366667	0.108667
ASL	0.641333	0.536333	0.165
RHOJ	0.554	0.715	0.00533333
DLGAP5	0.824333	0.88	0.00333333
ATP13A4	0.137	0.107333	0.00566667
AUNIP	0.177	0.158	0.037
RIBC2	0.366	0.224	0.014
KRT17	0.113667	0.00633333	0
SPECC1	0.364333	0.330667	0.08
STRIP2	0.146667	0.054	0.018
MYO5C	0.255333	0.0423333	0.00966667
ISLR	0.170333	0.538333	0.0316667
PALLD	0.815667	0.499667	0.091
LRRC6	0.16	0.0636667	0.0186667
HEATR5A	0.471667	0.303667	0.0563333
MAP7D3	0.277667	0.101667	0.00866667
SGO1	0.359667	0.345333	0.00266667
DOCK6	0.164667	0.0313333	0.00333333
BST2	0.965333	0.884	0.013
STK33	0.176667	0.0913333	0.00666667
COL5A1	0.547667	0.157667	0.0123333
ASS1	0.0626667	0.230333	0.0393333
FIBCD1	0.404	0.564	0.011
SLC7A10	0.239333	0.372667	0.0316667
SLC35D2	0.112667	0.0956667	0.0203333
RFTN1	0.104333	0.092	0.025
KREMEN2	0.445667	0.581333	0.0656667
IL13RA1	0.174667	0.0553333	0.00733333
RHPN2	0.233333	0.190333	0.0133333
SPATA6	0.229333	0.109333	0.00666667
ENOSF1	0.986	0.608667	0.0633333
EMILIN2	0.152333	0.0963333	0.0263333
TRIM5	0.101	0.0753333	0.00166667
TRIM22	0.309667	0.251667	0.083
ITGB4	0.491667	0.166667	0.00933333
PCBD2	0.176	0.182333	0.0543333
LPIN3	0.901	0.839667	0.029
AP3B1	0.144667	0.128333	0.0413333
RFC3	0.374333	0.326333	0.089
MORC4	0.182333	0.131	0.0496667
RARRES3	0.100333	0.022	0.002
SWAP70	0.828	0.422667	0.124667
GSTM5	0.445333	0.377333	0.095
CRB1	0.433	0.388333	0.0763333
STK26	0.219333	0.106	0.00333333
DSC2	0.294333	0.103	0.0273333
DSC3	0.163	0.0453333	0
FAM189A2	0.296	0.261	0.0116667
CCNJL	0.132333	0.172	0.0266667
TMEM243	0.33	0.193	0.0293333
MDFIC	0.755333	0.495667	0.002
NT5E	0.187333	0.0116667	0.00166667
LMO2	0.73	0.755	0.115
MAP7	0.129333	0.054	0.00233333
AHI1	0.360667	0.271	0.047
HEY2	0.63	0.273667	0
CCDC102A	0.282333	0.186667	0.00433333
AGT	0.577667	0.0973333	0.00166667
NPL	0.103333	0.118333	0.0236667
SP110	0.244333	0.186	0.00133333
CNMD	0.473333	0.142333	0.005
PHF11	0.827333	0.632667	0.0283333
TNS3	0.284667	0.112	0.0123333
MMD2	0.315333	0.386	0.00633333
ALPK3	0.195	0.173333	0.041
CHAD	0.408	0.239333	0.011
BRIP1	0.315667	0.268667	0.007
GYPC	0.404333	0.236	0.0703333
DNAJC1	0.263333	0.113	0.0336667
WDR38	0.354333	0.031	0.004
ENPP2	0.317667	0.052	0.0173333
PRCP	0.277333	0.197333	0.064
TTPA	0.120667	0.0733333	0.001
DDX60	0.212333	0.174	0.003
C11orf70	0.304333	0.166	0.00333333
CASP1	0.468	0.518333	0.00533333
ITGA11	0.0703333	0.124	0.00166667
KNL1	0.771333	0.813667	0.0173333
CEP55	0.302	0.388667	0.00233333
PLCE1	0.966333	0.859667	0.127667
BARD1	0.444333	0.373	0.0423333
MDH1B	0.152	0.0533333	0.00933333
PARP9	0.783333	0.56	0.007
MNS1	0.586667	0.315667	0.0343333
HERC6	0.435	0.292	0.00633333
HERC5	0.227	0.128667	0.00366667
ZGRF1	0.562667	0.58	0.165333
FGF2	0.568	0.287	0.058
SHROOM3	0.575667	0.333667	0.0633333
CENPE	0.384333	0.481667	0.019
MTTP	0.269667	0.147667	0.001
FBN2	0.150333	0.225	0.0153333
RGS3	0.341667	0.307333	0.105
COL2A1	0.17	0.046	0.001
LUM	0.107	0.0756667	0
SDSL	0.202667	0.220333	0.003
BRCA2	0.318667	0.269667	0.0106667
STON2	0.260333	0.161333	0.02
JDP2	0.805333	0.215333	0.031
PCSK6	0.226667	0.0286667	0.006
HAPLN3	0.666	0.709333	0.0416667
TICRR	0.874333	0.725667	0.126
NKD1	0.465333	0.0856667	0.0243333
NLRC5	0.128667	0.145667	0.009
NUDT7	0.122667	0.098	0.007
RHBDL3	0.458333	0.632	0.141333
IMPA2	0.422	0.3	0.0493333
OSBPL1A	0.228667	0.15	0.0506667
SLC13A5	0.316333	0.404333	0.00566667
PRDM16	0.537	0.518667	0.0953333
HSPG2	0.262	0.103	0.035
ITGB3BP	0.244	0.206667	0.046
NUF2	0.484333	0.491333	0.00766667
ITPKB	0.427667	0.315333	0.0123333
SYT2	0.183333	0.63	0.0673333
GALM	0.161333	0.129333	0.00633333
CHAC2	0.617667	0.38	0.0773333
NPHP1	0.289667	0.131333	0.007
FBLN7	0.478333	0.257	0.00433333
PKP4	0.332	0.203	0.0966667
SCN1A	0.192333	0.0433333	0.0106667
GULP1	0.539333	0.553	0.0113333
CCDC150	0.179	0.162	0.0136667
FANCD2	0.903	0.743667	0.0493333
PTPRG	0.101667	0.107333	0.012
IGSF11	0.220667	0.165667	0.015
MED12L	0.102	0.132	0.008
ATP10D	0.393667	0.296333	0.0523333
DDIT4L	0.144667	0.059	0
OSMR	0.120667	0.043	0.00633333
HAPLN1	0.279333	0.387333	0
IQGAP2	0.629667	0.585667	0.0386667
LIX1	0.201667	0.217667	0.00233333
CXCL14	0.779667	0.623667	0.029
DAAM2	0.780667	0.74	0.00666667
MMS22L	0.754667	0.736333	0.154333
MTFR2	0.187	0.17	0.007
SLC2A12	0.109333	0.073	0.00166667
CREB5	0.605667	0.399	0.0256667
CXorf57	0.765333	0.660667	0.0986667
RGS20	0.157333	0.234667	0.012
ADHFE1	0.64	0.644667	0.0396667
NTRK2	0.108333	0.011	0.018
GSN	0.188333	0.326	0.0323333
PROSER2	0.108	0.0536667	0.00333333
RGR	0.695	0.656667	0.0123333
TCF7L2	0.262	0.148333	0.052
HSD17B12	0.225	0.179667	0.0666667
TTC12	0.249333	0.144333	0.0173333
HMGA2	0.174	0.105	0.00333333
ARID5B	0.136	0.0946667	0.029
HNMT	0.643667	0.596667	0.105667
LYPD1	0.458	0.558	0.059
DOCK1	0.282667	0.208333	0.0133333
PIH1D2	0.373	0.221	0.045
C2orf50	0.292333	0.0646667	0.045
FREM2	0.158667	0.026	0.005
RILPL2	0.413333	0.243333	0.05
SLC7A11	0.238333	0.329667	0.015
ENKUR	0.450667	0.240333	0.0156667
GXYLT1	0.705333	0.56	0.144667
MAGI1	0.424667	0.350667	0.105
NPAS3	0.162667	0.083	0.029
NEK7	0.166333	0.138	0.02
WWC2	0.381	0.142333	0.012
CCDC175	0.093	0.186333	0.000333333
PTPN14	0.149	0.0386667	0.002
TMEM163	0.253	0.164667	0.037
HSPB8	0.394	0.0223333	0.00166667
SPC25	0.308333	0.25	0.00433333
TCF7L1	0.262333	0.159	0.0303333
SPARCL1	0.777	0.364667	0.003
CCNO	0.437667	0	0
GPR180	0.978	0.918	0.180667
TCTEX1D1	0.487333	0.013	0
SLC16A12	0.117333	0.0126667	0
UTRN	0.120333	0.0806667	0.0106667
PLOD2	0.899	0.403333	0.015
CDYL	0.138667	0.098	0.0463333
DAB2	0.129	0.0196667	0.008
CAST	0.165667	0.096	0.0126667
AK5	0.082	0.1	0.0116667
ANKRD29	0.154667	0.187	0.0146667
CHST9	0.129	0.0453333	0.00466667
FAM167A	0.485667	0.474333	0.003
NCAM2	0.173667	0.0926667	0.0173333
SLFN13	0.106667	0.0186667	0.004
SKA1	0.67	0.518	0.009
USP43	0.117667	0.0383333	0.008
TTC39B	0.103	0.0643333	0.022
DPY19L4	0.803667	0.644667	0.218333
C8orf37	0.863	0.499	0.0796667
RPGR	0.613667	0.254333	0.108
GDF6	0.562667	0.096	0.001
FBXO43	0.541667	0.374	0.0666667
HKDC1	0.373333	0.325333	0.025
B3GNT7	0.564	0.098	0.024
BUB1B	0.989	0.860667	0.00966667
TIMP4	0.754	0.0383333	0.00266667
NRG1	0.204	0.235	0.027
ARSE	0.256333	0.125	0.00266667
MYO1E	0.216	0.151	0.00466667
MX1	0.209333	0.111333	0.0216667
CREB3L1	0.147667	0.0903333	0.00533333
DRC1	0.417667	0.0556667	0.00133333
LDLRAP1	0.228	0.148	0.00966667
PAFAH2	0.333667	0.317667	0.102667
LRRC43	0.171333	0.0563333	0.005
AAED1	0.426333	0.262667	0.0836667
DZIP1L	0.278667	0.135	0.0353333
CDC25C	0.192333	0.181333	0.0106667
HIST1H4H	0.317667	0.257333	0.032
TSPAN33	0.311333	0.212333	0.0583333
VWA5B1	0.122667	0.0793333	0.00166667
ACTC1	0.175667	0.476333	0.0166667
ZDHHC1	0.781667	0.522667	0.114333
RSPH1	0.579	0.0863333	0.00266667
FCN2	0.155667	0.116667	0
C9orf116	0.611333	0.252333	0.106
TLCD1	0.410333	0.170333	0
S100A1	0.455667	0.364667	0.0436667
ZBTB7B	0.465667	0.346667	0.045
NLRX1	0.978333	0.728333	0.102
GRIN2C	0.599333	0.843333	0.103667
ITGA5	0.238333	0.0916667	0.01
SPC24	0.923	0.656667	0.00133333
AK4	0.553	0.492667	0.108667
DHRS3	0.435667	0.271	0.00566667
NFIA	0.510667	0.451333	0.100333
DDR2	0.224	0.114	0.0133333
OXER1	0.887667	0.869667	0.0596667
HAAO	0.152667	0.119667	0.015
B3GALNT2	0.654	0.558	0.231333
RFTN2	0.906333	0.626667	0.0666667
PDLIM5	0.467	0.352	0.0273333
PACRGL	0.523667	0.409	0.164
INAVA	0.623333	0.354667	0.0413333
SLC22A15	0.195	0.05	0.0143333
FBLN2	0.155	0.031	0.0153333
SGO2	0.343667	0.329667	0.026
NUAK2	0.996667	0.422333	0.176
EIF5A2	0.665333	0.458667	0.151
SPICE1	0.621667	0.454333	0.103667
CCDC191	0.379333	0.259667	0.0696667
PTPN13	0.658	0.469667	0.12
APBB2	0.331667	0.230333	0.0873333
GYG1	0.397667	0.256667	0.0123333
KIF15	0.865333	0.732667	0.0233333
FYCO1	0.518333	0.476333	0.0203333
ZC3H12A	0.737667	0.274667	0.135333
BDH2	0.966333	0.721333	0.0256667
HSPA4L	0.672	0.531	0.173333
POC1A	0.210333	0.165333	0.008
FAM198B	0.214	0.093	0.00466667
RANBP3L	0.123	0.0833333	0.002
CMBL	0.840667	0.574333	0.184
F2RL1	0.403667	0.328667	0.023
ERAP1	0.908667	0.708667	0.113333
ERAP2	0.265667	0.285333	0.012
TLR3	0.179	0.125333	0.00533333
SHROOM1	0.408	0.229667	0.0306667
MB21D1	0.126333	0.0943333	0.00266667
FNDC1	0.825667	0.0353333	0.00366667
C7orf57	0.253667	0.0153333	0
TNFRSF11B	0.143333	0.123333	0
OXR1	0.179	0.161333	0.05
CA3	0.104667	0.0273333	0.00133333
FZD6	0.385	0.240667	0.0573333
TMEM67	0.798333	0.385667	0.203667
C9orf24	0.906333	0.467667	0.159
FXN	0.116	0.088	0.035
MAMDC2	0.137667	0.0576667	0.001
MELK	0.479667	0.393667	0.003
ARMC3	0.111667	0.0156667	0
CRYL1	0.224333	0.208	0.054
DDIAS	0.2	0.172667	0.0323333
LRR1	0.401667	0.443	0.0576667
TTC8	0.545	0.349333	0.08
OTX2	0.138	0.0136667	0
BEND7	0.569	0.524333	0.188333
STOX1	0.766	0.446333	0.016
CASP7	0.428333	0.334667	0.000666667
FBN1	0.172667	0.0816667	0.028
DPCD	0.463667	0.272333	0.138
CYYR1	0.267667	0.266333	0.00733333
PLEKHF1	0.258333	0.16	0.008
TMEM100	0.300333	0.088	0.0213333
ST5	0.348	0.142333	0.0323333
CENPN	0.960333	0.733333	0.034
CFAP52	0.118	0.00833333	0.000666667
PLEKHA7	0.671	0.358667	0.0583333
PCLAF	0.607667	0.509	0.012
RBPMS2	0.148	0.0523333	0.00466667
STAT6	0.237	0.399667	0.0863333
ATP23	0.209333	0.15	0.0453333
SMAD3	0.636333	0.276667	0.016
EVA1C	0.0753333	0.107667	0.0113333
ACSF2	0.352667	0.300333	0.000333333
C15orf39	0.512	0.375333	0.0546667
TBC1D2B	0.729667	0.606	0.221333
IGF2	0.227333	0.0253333	0.00566667
DNAAF3	0.722333	0.24	0.00233333
ANGPTL4	0.591667	0.230667	0.032
TEKT1	0.303	0.0713333	0.00266667
VASN	0.679333	0.155333	0.04
IRF2	0.276667	0.235667	0.0803333
DYNLRB2	0.206	0.047	0.01
ABHD15	0.539	0.333	0.0106667
IL12A	0.788333	0.860667	0.0256667
ATOH8	0.352	0.157333	0.042
VAMP5	0.248333	0.0426667	0.00533333
PPIC	0.130333	0.039	0.0113333
STXBP6	0.230667	0.212333	0.00533333
ZBBX	0.100333	0.0256667	0.00166667
NR0B1	0.156667	0.00533333	0
COL22A1	0.132	0.088	0.000666667
SDC2	0.914667	0.756667	0.0213333
TM4SF1	0.139333	0.00966667	0.007
TIGD4	0.467667	0.386667	0.052
ALCAM	0.198667	0.0773333	0.00466667
GPR37L1	0.629667	0.282333	0.01
C7orf33	0.039	0.127667	0.00333333
METTL7B	0.253333	0.0286667	0
IRX1	0.201667	0	0
IRX2	0.141	0.0176667	0
SDR16C5	0.116333	0.110333	0.002
RIOX2	0.758	0.474667	0.071
DNAJC24	0.488667	0.468333	0.135
PDGFD	0.473667	0.299333	0.00433333
HS6ST2	0.0983333	0.111667	0.004
SHCBP1	0.540333	0.428667	0.014
ESCO2	0.778667	0.648667	0.00533333
CLCN5	0.116333	0.112	0.021
APLN	0.403333	0.327333	0.021
SPSB1	0.116667	0.0296667	0.00866667
VAT1L	0.486333	0.401667	0.00433333
TMEM51	0.101667	0.064	0.00266667
LRRC34	0.510667	0.273333	0.087
CFAP46	0.214333	0.0603333	0.0103333
SLFN12	0.176667	0.018	0.004
C5orf34	0.329333	0.282333	0.0443333
SUCLG2	0.108333	0.0766667	0.001
GNG12	0.893333	0.592667	0.0313333
MANEA	0.919333	0.746667	0.170333
AFF1	0.333333	0.268333	0.089
ZMAT3	0.905667	0.71	0.119
SLFN11	0.283333	0.0996667	0.014
FUT10	0.145	0.113333	0.026
EFCAB12	0.323667	0.07	0.0213333
RARG	0.643	0.516667	0.118667
EVC2	0.118333	0.0863333	0.00766667
VANGL1	0.527667	0.331667	0.0493333
DMRT2	0.13	0.00466667	0
PPP1R3B	0.438667	0.272667	0.062
PTPRM	0.173333	0.243667	0.06
TNFRSF10D	0.400667	0.343	0.0293333
CSPG4	0.646	0.0703333	0.0153333
C2orf70	0.401667	0.354667	0.00466667
NABP1	0.476667	0.486333	0.0876667
CEP83	0.417333	0.273667	0.069
WFIKKN2	0.163	0.124667	0.0153333
HAP1	0.256667	0.313667	0.009
RNF213	0.914	0.779667	0.238667
C1QTNF1	0.124667	0.167333	0.00633333
SLCO4C1	0.112667	0.393	0.0203333
TLR1	0.108	0.117667	0.0136667
PODN	0.160333	0.0916667	0.002
EXO1	0.933	0.827667	0.007
UGT8	0.468	0.089	0.0223333
CEP135	0.686667	0.551	0.150667
FAM182B	0.198667	0.136667	0.00966667
VWA3A	0.135	0.0353333	0.0126667
PHYHD1	0.428333	0.375333	0.0346667
FOSL1	0.921667	0.126333	0.004
RMI2	0.236667	0.229667	0.014
GPR156	0.592667	0.466333	0.0763333
DMRTA1	0.323667	0.392333	0.019
VSIG10	0.386	0.271333	0.0846667
GCNT4	0.461	0.491667	0.00633333
SHMT1	0.789333	0.589333	0.195
RHOG	0.888	0.759667	0.227
ANO6	0.2	0.134	0.0483333
SAMD9L	0.834	0.467	0.00166667
PAWR	0.739333	0.323	0.0966667
NIM1K	0.153667	0.109	0.0386667
CAVIN1	0.653	0.0423333	0.007
AGTRAP	0.503667	0.300333	0.115333
NECTIN3	0.167667	0.103667	0.0326667
GRAMD1C	0.219667	0.222667	0.008
TMPRSS9	0.217	0.0783333	0.0156667
GLDC	0.514	0.376333	0.091
ERFE	0.637667	0.643333	0.0503333
APOLD1	0.199667	0.171333	0.0303333
ERICH3	0.231	0.114333	0.0143333
TMTC2	0.580667	0.685667	0.128333
LDLRAD3	0.437	0.357	0.0843333
NSUN7	0.372667	0.184	0.045
DNHD1	0.414333	0.35	0.125333
PIPOX	0.117333	0.104333	0.0166667
SERTM1	0.209667	0.008	0.009
HIST1H2AC	0.527667	0.984667	0.156333
OXTR	0.289	0.752667	0.143333
DDX60L	0.116333	0.089	0.00433333
RNF135	0.247667	0.209667	0.041
FANCB	0.268	0.258333	0.0596667
C6orf223	0.352333	0.628667	0.032
PLAG1	0.267	0.351	0.0853333
C3orf58	0.959	0.768333	0.145667
SLC2A4	0.168667	0.0563333	0.01
GINS3	0.145333	0.126333	0.00733333
RTKN2	0.54	0.505333	0.0513333
CREB3L2	0.263333	0.144333	0.023
HHIPL1	0.846667	0.605667	0.216667
FIGN	0.337	0.479	0.064
BGN	0.964333	0.403333	0.0216667
FES	0.702	0.688	0.0483333
TSPAN10	0.184667	0.171333	0.00866667
SPATA13	0.362667	0.392667	0.0736667
CHST6	0.296	0.0636667	0.00733333
GRIN2A	0.135333	0.0763333	0.00566667
ZNRF3	0.269	0.220333	0.0583333
FBXL7	0.331667	0.228	0.057
GPR1	0.124667	0.156333	0.00366667
CHEK2	0.272333	0.194	0.0136667
MAATS1	0.736	0.211667	0.0386667
ZNF730	0.102333	0.135667	0.038
SCN5A	0.109	0.106333	0.016
FAM120C	0.531667	0.43	0.154333
PRKD1	0.127	0.0756667	0.0306667
MAML2	0.144667	0.077	0.0163333
CDCA2	0.288667	0.253667	0.00233333
USP18	0.276667	0.179333	0.0116667
CA13	0.257333	0.0993333	0.0286667
IFITM2	0.505667	0.199667	0.007
PARPBP	0.129	0.118	0.0186667
LSAMP	0.134333	0.116	0.016
OLFML2A	0.133	0.00933333	0.00466667
MYBL1	0.682	0.652	0.0273333
IFIT1	0.434	0.351	0.048
KRT5	0.172	0.0593333	0.005
BTN3A2	0.867333	0.474	0.142333
KIF24	0.483667	0.305667	0.008
CYP27C1	0.423	0.348667	0.095
CFAP73	0.484333	0.0263333	0.0163333
ZNF732	0.108667	0.0896667	0.0113333
ERCC6L	0.289333	0.258	0.0496667
FAM183A	0.148333	0.023	0
TEAD1	0.673	0.614667	0.207
B3GLCT	0.225333	0.134667	0.006
KBTBD12	0.152333	0.120333	0.0116667
FANCA	0.705333	0.656	0.185
ARHGAP11B	0.240667	0.228333	0.0246667
TMEM221	0.674	0.276	0.0663333
PLSCR1	0.944	0.486	0.00633333
FAM72B	0.112333	0.113	0.018
SAXO2	0.276	0.120667	0.0573333
APOD	0.865333	0.023	0
PLAC9	0.0643333	0.119667	0.00533333
S100A13	0.138667	0.108	0.005
MAOA	0.226333	0.253667	0.0266667
CCDC189	0.449	0.289333	0.0506667
SERPINA3	0.109667	0.0103333	0
KIF19	0.143667	0.334	0.00333333
TMEM63A	0.992667	0.574	0.0463333
NTNG2	0.571	0.77	0.0466667
SLC35F1	0.324	0.222	0.0686667
ERI2	0.214	0.211333	0.0663333
GM2A	0.486333	0.418667	0.121
KIAA1671	0.123333	0.0626667	0.00466667
NEK5	0.253667	0.0323333	0.00966667
ADGRA1	0.856667	0.567333	0.119333
KANK2	0.922	0.633333	0.0183333
BLM	0.296667	0.294667	0.0223333
VEPH1	0.108	0.118667	0.006
MAP3K5	0.152	0.068	0.00333333
SIPA1L1	0.239333	0.201667	0.0536667
COL4A6	0.678	0.532333	0.0186667
PARVA	0.438333	0.365667	0.132333
KLHL14	0.101	0.086	0.00133333
FAM114A1	0.504333	0.437	0.0353333
S100A10	0.317	0.0126667	0.0116667
CFAP43	0.196333	0.035	0.0103333
ADAMTSL2	0.0836667	0.289	0.05
IRAK4	0.448333	0.528	0.102
CCDC151	0.404333	0.198	0.055
LPAR1	0.0763333	0.146333	0.00133333
HIBCH	0.348333	0.260333	0.082
HMGN5	0.353667	0.314667	0.049
ANKRD35	0.780333	0.719	0.0876667
WDHD1	0.713333	0.646333	0.136667
STK39	0.330667	0.327	0.067
LRRTM3	0.242333	0.244	0.006
ZNF521	0.170667	0.094	0.019
TOX	0.276333	0.279333	0.07
MFAP3L	0.122	0.149	0.004
IQANK1	0.111667	0.0243333	0.0133333
RBM20	0.117333	0.0143333	0.001
COL5A2	0.534333	0.413333	0.00666667
MSH5	0.816667	0.632333	0.122333
MICA	0.576	0.482	0.0156667
MT1M	0.468	0.529333	0
CFI	0.108	0.0636667	0
SAMD9	0.416	0.365333	0.00866667
ITPRIPL2	0.730667	0.323667	0.072
C21orf62	0.114667	0.0566667	0.00433333
CFAP44	0.286333	0.160333	0.0583333
VGLL3	0.141667	0.106333	0.00766667
DIO2	0.198	0.373333	0.013
CFAP45	0.321333	0.0546667	0.00566667
TRIM59	0.377667	0.394	0.086
ARHGAP19	0.490667	0.452333	0.127333
EMP2	0.874667	0.789667	0.0173333
ZNF90	0.219	0.205333	0.041
ZNF788	0.34	0.296	0.0563333
C5orf49	0.493333	0.199333	0.0286667
PPP1R3G	0.700333	0.395667	0.0436667
PRR29	0.709667	0.101	0.0176667
TSPAN19	0.102333	0.0343333	0.002
PIRT	0.106	0.00833333	0.002
HLA-B	0.304	0.156667	0.0486667
PSMB9	0.183333	0.0866667	0.001
STON1	0.641	0.477667	0.0556667
EFNA4	0.669667	0.488333	0.0143333
SCARF2	0.939667	0.650667	0.101333
APOBEC3C	0.482333	0.304	0.021
CCDC153	0.212667	0.138333	0.0173333
ATP6V1E2	0.186333	0.11	0.0453333
SELENOP	0.268667	0.236667	0.032
C8orf88	0.118333	0.0826667	0.0166667
LYN	0.184667	0.331	0.00733333
PABPC4L	0.812667	0.812667	0.00633333
CTSO	0.504333	0.517667	0.0893333
SMIM3	0.393	0.260667	0.061
GABRQ	0.382333	0.144333	0.06
FBXO17	0.541333	0.450667	0.141333
NBPF19	0.175	0.144333	0.0103333
MMP28	0.09	0.212667	0.0333333
NBPF26	0.192333	0.195333	0.0263333
HIST1H3G	0.486667	0.566667	0.00733333
DGKK	0.413667	0.0333333	0.000333333
HIST1H2BH	0.516333	0.684333	0.043
ORAI1	0.673667	0.516333	0.191667
DACH1	0.275	0.197667	0.00133333
C10orf142	0.601667	0.144	0
RDM1	0.159667	0.153333	0.00266667

## Sheet: Pollen_cNPC(4391)
Gene_name	corr
	RG	IPC	Neuron
SDHAF3	0.173872	-0.0532725	-0.122145
SELENOF	0.146541	0.0715493	-0.139126
ADA2	0.125514	0.0188626	-0.0758545
ADGRA1	0.0202657	0.193532	-0.128068
ADGRB3	0.189994	-0.00931354	-0.0666014
ADGRG1	0.222616	0.0438363	-0.206756
ADGRG6	0.245468	-0.0941641	-0.185254
ADGRL2	0.243848	-0.0350637	-0.0770886
ADGRV1	0.397583	-0.0830947	-0.249886
AGO1	-0.0351471	0.273802	-0.0369293
AGO2	0.1909	0.0559303	-0.109851
AGO3	0.162839	-0.0463267	-0.141549
AGO4	-0.0718156	0.115396	-0.0306719
ANOS1	0.23753	-0.0525503	-0.150437
ARMT1	0.170916	-0.100124	-0.0399238
BEX3	0.175526	-0.034901	-0.0734997
BMT2	0.111553	-0.0415696	-0.0625795
BORCS7	0.196762	-0.00435109	-0.100082
BUD23	0.153055	0.0949708	-0.175062
C11orf98	0.103568	-0.0515531	-0.053524
CARMIL1	0.271619	0.0907353	-0.422072
CCAR2	0.127014	-0.0678441	-0.0394687
CCDC163	0.181012	0.0147227	-0.0990357
CCDC181	0.296901	-0.0569991	-0.244268
CCDC191	0.129247	-0.0779502	-0.118564
CENPC	0.275975	0.0442085	-0.186171
CENPU	0.41907	0.166276	-0.342905
CEP162	0.110518	-0.0271239	-0.0451873
CEP295	0.0955911	0.153282	-0.118888
CEP83	0.200145	-0.112039	-0.137739
CFAP20	0.1741	-0.0894956	-0.179516
CFAP36	0.227066	-0.093773	-0.0803903
CFAP44	0.226786	0.0562409	-0.151448
CFAP54	0.209328	-0.0651663	-0.130906
CFAP69	0.125981	-0.072257	-0.0534903
CFAP97	0.184379	0.0118645	-0.081661
CIP2A	0.411351	0.0499075	-0.290946
CNIH1	0.233829	-0.0109033	-0.180543
CNMD	0.3046	-0.081453	-0.223128
CNOT9	0.116453	-0.0203676	-0.0620334
COLGALT1	0.208689	-0.0671773	-0.0519455
COPS9	0.132237	0.0424515	-0.113138
CTSL	0.108515	-0.0384219	-0.168895
DDIAS	0.264523	-0.0173919	-0.0784515
DGLUCY	0.139589	-0.0145336	-0.108437
DNPH1	0.142473	-0.0203269	-0.140433
DPH6	0.204182	0.0105937	-0.155695
EEF1AKMT2	0.0773212	0.117398	-0.0857952
EFCAB14	0.173143	-0.0589641	-0.211641
EFL1	0.307454	0.00198043	-0.120198
ELOB	0.102437	-0.0171616	-0.0704714
ELOC	0.161899	-0.0182141	-0.102938
ERBIN	0.270862	0.0209439	-0.239794
ERG28	0.183457	-0.0558888	-0.0947822
ESS2	0.00916408	0.144574	-0.0672767
ETFRF1	0.145221	-0.0507337	-0.149269
FAM234A	0.175863	-0.013097	-0.0409513
FAM234B	0.172798	-0.158337	-0.0535286
FAXDC2	0.204201	-0.0772578	-0.185345
FMC1	0.0595209	0.235417	-0.141387
GALNT16	0.212091	-0.0464116	-0.174321
GAREM2	0.320946	-0.0618688	-0.185466
GON7	0.0427722	0.127005	-0.0786125
GPATCH11	0.288366	-0.0272728	-0.18092
HACD3	0.179436	-0.00474357	-0.0803697
HASPIN	0.197353	-0.0478366	-0.0497811
HMCES	0.22268	-0.0637026	-0.120679
HPF1	0.223326	-0.0127575	-0.0829543
IFT22	0.196089	0.00746196	-0.145943
INTS14	0.1299	0.0703562	-0.116533
JADE1	0.193886	0.0953712	-0.242216
KMT5A	0.258583	0.051719	-0.174089
KNL1	0.511126	0.1776	-0.307572
KNSTRN	0.437238	0.0456916	-0.177336
KRBOX4	0.100469	-0.0450636	-0.0626049
KYAT1	0.119179	0.0102137	-0.0624182
LHFPL6	0.217314	-0.095516	-0.0551365
LNPK	0.110434	0.0284244	-0.145496
LRRC75B	0.208425	-0.0635923	-0.0695115
MAP3K20	0.212603	0.0835722	-0.208036
MCRIP1	0.129785	-0.0301972	-0.0988246
MCUB	0.127319	-0.0692174	-0.140149
MESD	0.149448	0.0584574	-0.156415
MFSD14A	0.130644	-0.0113349	-0.0734567
MFSD14B	0.207921	0.0168377	-0.144212
MGME1	0.286521	0.0348197	-0.193526
MINDY2	0.134967	-0.0850263	-0.0808025
MINDY4	0.203521	0.003012	-0.0727252
MRE11	0.239562	0.057967	-0.155259
MRNIP	0.106233	-0.0452224	-0.0428675
MRPL57	0.281069	0.00668658	-0.151542
MRPL58	-0.0111524	0.102217	-0.041182
MTERF2	0.134489	-0.047845	-0.0973582
MTERF3	0.165709	0.0275131	-0.131924
MTFR1L	0.114547	-0.0174249	-0.101255
MTFR2	0.207574	0.0107041	-0.103799
MYDGF	0.22792	-0.00636178	-0.127313
MYORG	0.344784	-0.061247	-0.182586
NAXE	0.269647	-0.0428426	-0.147012
NDC1	0.317707	-0.015934	-0.129143
NECTIN1	0.0717253	0.173777	-0.154308
NECTIN3	0.120971	-0.00634903	-0.179922
NELFCD	0.15936	0.00951311	-0.231686
NELFE	0.198964	0.0753481	-0.171477
NEMP1	0.236435	0.0422895	-0.136057
NIFK	0.135182	-0.044821	-0.0754452
NIPSNAP2	0.165574	0.00483844	-0.112483
NRDC	0.103969	0.0433845	-0.0507724
NSD2	0.247772	0.0266543	-0.115345
NUP58	0.162263	-0.0536853	-0.0365656
P3H2	0.188733	0.00157281	-0.140567
PBDC1	0.175324	-0.0328206	-0.155771
PCLAF	0.541304	0.113247	-0.362908
PCNX4	0.168766	0.00427332	-0.0989005
PIMREG	0.433888	0.138774	-0.279693
PLPBP	0.205974	-0.0128734	-0.102269
PLPP3	0.470422	-0.129051	-0.417441
PRELID3B	0.223447	0.0354463	-0.234361
PRIMPOL	0.266385	-0.0431058	-0.0951746
PROSER3	0.180799	-0.011167	-0.121861
PUDP	0.133077	-0.104837	-0.0689231
PYCR3	0.0445192	0.118289	-0.0360982
QTRT2	0.262502	0.0131915	-0.212476
RFLNB	-0.0566517	0.141022	-0.0654132
RIDA	0.316309	-0.0731922	-0.198898
RMDN1	0.151281	-0.0172109	-0.0593943
RMDN3	0.172576	-0.0523375	-0.089063
RTCB	0.193927	0.0475636	-0.246594
SC5D	0.183494	-0.0105655	-0.0651845
SDHAF4	0.10687	0.082817	-0.0862663
SELENOH	0.137742	-0.00202566	-0.0774902
SELENOI	0.150888	-0.0107148	-0.0509886
SELENOK	0.310361	0.00320623	-0.261996
SELENOM	0.177803	-0.0585869	-0.0824659
SELENON	0.139843	-0.0254268	-0.10458
SELENOP	0.322126	-0.102643	-0.245681
SELENOS	0.152786	-0.0536011	-0.165829
SELENOT	0.183033	0.00492012	-0.147273
SELENOW	0.245397	-0.128892	-0.140817
SEM1	0.289864	-0.0165729	-0.250024
SGO1	0.407656	0.129635	-0.264333
SGO2	0.42198	0.163827	-0.311057
SLF1	0.276004	0.0964744	-0.137171
SLF2	0.281617	0.0736539	-0.192835
SMDT1	0.115972	-0.0301679	-0.0830518
SMIM10	0.198925	-0.0365494	-0.0732975
SMIM11A	0.154362	0.0446939	-0.11993
SMIM20	0.158226	0.0938505	-0.218145
SMIM35	-0.0216497	0.117831	-0.0434171
SNU13	0.11434	0.0912835	-0.0528236
SPART	0.216996	-0.0671333	-0.111321
SPIDR	0.265524	-0.0282098	-0.121889
SPOUT1	0.117571	0.00904415	-0.0971394
SRPRA	0.184036	-0.0498463	-0.107382
STMP1	0.182157	-0.0106636	-0.102791
SUSD6	-0.00401712	0.211621	-0.0628576
TANGO6	-0.00806947	0.105817	-0.0309126
TBC1D31	0.226458	0.103374	-0.15222
TCEAL9	0.285973	-0.0241577	-0.24234
TCIM	0.574675	-0.148174	-0.468779
TEDC1	0.117496	-0.0280894	-0.0563314
THAP12	0.107493	-0.0158578	-0.125918
TMEM131L	0.129239	-0.0412784	-0.153873
TMEM256	0.113601	0.11417	-0.172795
TMEM263	0.188801	-0.103203	-0.185163
TMEM35B	0.194671	-0.000832684	-0.14957
TRAPPC2B	0.108346	-0.0223119	-0.0960624
UFD1	0.189705	0.0390993	-0.162996
UPK3BL1	0.116433	0.0402253	-0.133573
UQCC2	0.293225	0.14468	-0.280843
UQCC3	0.148559	0.0095554	-0.144553
WASHC2C	0.216682	-0.0406063	-0.13957
WASHC3	0.161981	-0.00298377	-0.130154
WDCP	0.149041	-0.00135786	-0.0984152
WDR45B	0.159524	0.023485	-0.111622
WHRN	0.301715	-0.0255669	-0.20707
YBX3	0.247433	-0.0840055	-0.291928
ZBED8	0.126208	-0.0613733	-0.0586852
ZBTB21	0.270416	-0.0302637	-0.0811922
ZGRF1	0.338915	0.176302	-0.239869
ZNF724	0.0362181	0.128671	-0.0980396
ZSCAN25	0.121184	-0.0272252	-0.0817736
ZSCAN26	-0.00946776	0.115227	-0.0577107
ZSCAN31	0.177692	-0.0388958	-0.150462
ZSCAN32	0.138902	0.019133	-0.139249
A2ML1	0.127814	-0.0256426	-0.0881939
AAMDC	0.259548	-0.00488979	-0.162194
AAMP	0.14897	0.0969138	-0.190346
AARS	0.166869	0.043595	-0.164825
AARS2	0.105435	0.0230331	-0.109567
AASDH	0.167688	-0.037753	-0.117047
AASS	0.447787	0.0546246	-0.383075
ABAT	0.464819	-0.00954287	-0.386031
ABCA1	-0.017337	0.136486	-0.0323047
ABCA12	0.21402	-0.039323	-0.0788597
ABCC4	0.275183	-0.0161448	-0.164184
ABCD3	0.203238	0.020734	-0.200325
ABCE1	0.165913	-0.0119751	-0.0980071
ABCF1	0.0700269	0.207219	-0.178198
ABCF2	0.16912	0.00736973	-0.11739
ABHD3	0.294241	-0.0383152	-0.197735
ABHD4	0.277536	-0.101509	-0.205215
ABI2	0.108712	0.00369159	-0.0860884
ABT1	0.133683	-0.0867063	-0.150445
ABTB1	0.129164	-0.0537625	-0.0393836
ABTB2	0.139307	-0.0138783	-0.175174
ACAA2	0.257175	0.0252057	-0.242285
ACAD8	0.26572	-0.0955793	-0.0730088
ACAD9	0.11706	0.142817	-0.132025
ACADL	0.277479	-0.0156466	-0.168562
ACADM	0.260424	-0.0147549	-0.0817954
ACADVL	0.117055	0.0010657	-0.0653601
ACAT2	0.349823	0.0695168	-0.272106
ACBD5	0.166193	-0.107824	-0.185982
ACBD7	0.363012	0.0200355	-0.211704
ACLY	0.0519451	0.177588	-0.0759741
ACO1	0.145523	-0.00667059	-0.0994824
ACOT1	0.026072	0.103723	-0.104381
ACOT2	0.025409	0.11794	-0.113199
ACOT9	0.259347	0.0578649	-0.178114
ACP1	0.302879	0.0352286	-0.173601
ACP2	0.137579	0.0376019	-0.0705867
ACSBG1	0.326084	-0.087593	-0.139008
ACSL3	0.171688	-0.0692913	-0.105019
ACSS3	0.102928	-0.0530247	-0.082716
ACTB	0.133182	-0.0968603	-0.101336
ACTL6A	0.124573	0.10902	-0.131887
ACTN1	0.401349	0.00812959	-0.257306
ACTN4	0.197756	-0.000559399	-0.150844
ACTR2	0.129327	0.0199223	-0.0960566
ACTR3	0.113888	0.0642655	-0.0580568
ACTR3B	0.175068	-0.101104	-0.197525
ACVR1	0.225841	-0.0700757	-0.143324
ACVRL1	-0.0169306	0.10253	-0.0402317
ACYP1	0.143112	0.0316597	-0.0736811
ACYP2	0.161241	-0.037526	-0.0667892
ADAL	0.154608	-0.0740551	-0.104007
ADAM17	0.230817	-0.0398717	-0.177424
ADAM23	0.129642	-0.0781271	-0.0624119
ADAM9	0.364654	-0.0479098	-0.338567
ADAMTS1	0.175297	-0.0638278	-0.125448
ADAMTS6	0.157018	-0.048469	-0.207036
ADAMTSL1	0.147661	-0.0410664	-0.101094
ADAMTSL5	-0.0263173	0.11067	-0.0338445
ADCK2	0.170829	-0.0386887	-0.0484776
ADCY2	0.197166	-0.0502444	-0.190829
ADCY3	0.117569	0.0107916	-0.0888327
ADD1	0.200554	-0.0647768	-0.127993
ADH5	0.265996	0.00597053	-0.19634
ADHFE1	0.195967	-0.0659391	-0.205507
ADIPOR2	0.158498	-0.06966	-0.0339276
ADK	0.437636	-0.0438397	-0.238203
ADNP	0.140571	0.0584717	-0.0466387
ADNP2	0.200883	0.0545383	-0.17881
ADORA2B	0.148214	-0.0724041	-0.0593147
ADRB2	0.243354	-0.0635402	-0.122876
ADRM1	0.101609	0.0939695	-0.107858
ADSL	0.235165	-0.0449632	-0.100691
AEBP2	0.213245	0.0255066	-0.22737
AEN	0.134008	-0.0370618	-0.0359421
AFG3L2	0.230637	-0.0657255	-0.0832136
AFMID	0.197833	-0.0408323	-0.0656157
AGA	0.287154	0.00662587	-0.162896
AGPAT3	0.100003	-0.0154031	-0.0886924
AGPAT5	0.150487	0.0182376	-0.110969
AGPS	0.177489	-0.0264423	-0.159478
AGTRAP	0.211931	-0.0289254	-0.163973
AHCY	0.307942	0.00882129	-0.150401
AHCYL1	0.10675	0.0657829	-0.0877065
AHI1	0.476337	-0.054895	-0.290553
AHSA1	0.110507	-0.00569783	-0.0429225
AIF1L	0.518701	-0.0869299	-0.364082
AIFM2	0.147937	-0.0538972	-0.0506013
AIG1	0.325927	-0.0361674	-0.173784
AIM2	-0.0108776	0.195764	-0.0864683
AIMP1	0.160348	-0.0186115	-0.124347
AJUBA	0.270131	-0.071873	-0.144136
AK2	0.177032	0.0885785	-0.126247
AK3	0.131756	0.0189872	-0.0597458
AK4	0.125514	0.107668	-0.0712035
AK5	0.156678	-0.0113326	-0.111207
AKAP12	0.470016	-0.0687773	-0.430151
AKAP8	0.109153	-0.000415936	-0.089537
AKIP1	-0.0413681	0.141697	-0.0472118
AKIRIN1	0.154176	-0.0699778	-0.100908
AKIRIN2	0.1777	0.0425099	-0.0690052
AKT1	0.0243916	0.188876	-0.0869146
AKTIP	0.145085	-0.102802	-0.129316
ALCAM	0.153161	-0.0421538	-0.169068
ALDH16A1	0.120432	-0.0281429	-0.0935502
ALDH1L2	0.129621	-0.0725688	-0.0626969
ALDH3A2	0.213027	-0.0488094	-0.10218
ALDH5A1	0.141023	-0.0492693	-0.0379907
ALDH6A1	0.329568	-0.113492	-0.176108
ALDH7A1	0.196131	-0.0504896	-0.109216
ALDH9A1	0.276217	0.0867224	-0.272537
ALDOA	0.312594	0.0295993	-0.230107
ALDOC	0.132154	-0.0445478	-0.0806087
ALG13	0.131242	0.0106945	-0.0586893
ALG1L	0.119719	-0.0336101	-0.0542209
ALG8	0.143309	0.0416776	-0.113191
ALKBH2	0.226916	-0.0357475	-0.135128
ALMS1	0.117995	0.0413547	-0.0986897
ALYREF	0.150192	0.0685372	-0.142656
AMD1	0.100936	-0.0430631	-0.0786962
AMMECR1	0.106946	-0.0571556	-0.0312677
AMN1	0.112185	-0.0253441	-0.0620388
AMOTL2	0.155906	0.0664944	-0.0965867
AMPH	0.184358	-0.0569026	-0.0827369
AMZ2	0.132944	0.0390981	-0.176359
ANAPC11	0.190834	0.0667454	-0.220323
ANAPC13	0.172244	0.0743583	-0.17699
ANAPC16	0.152662	0.0222713	-0.116909
ANAPC7	0.0940782	0.134506	-0.0805921
ANGPTL1	0.319432	0.00345769	-0.28172
ANK2	0.102881	-0.0969148	-0.0728521
ANKFN1	0.169201	-0.0649317	-0.177394
ANKFY1	0.141122	0.0201313	-0.0598407
ANKHD1	0.125307	0.0104598	-0.0793399
ANKK1	-0.0339354	0.132763	-0.0499058
ANKRD20A1	0.220097	-0.0618234	-0.185174
ANKRD20A2	0.15677	-0.0488621	-0.0979896
ANKRD20A4	0.25262	-0.0596185	-0.240889
ANKRD20A8P	0.203606	-0.0972298	-0.169326
ANKRD22	0.00933528	0.117225	-0.0357194
ANKRD29	0.128882	-0.0380685	-0.131721
ANKRD35	0.197596	-0.0595982	-0.0595284
ANKRD40	0.26032	0.0260205	-0.177396
ANKRD6	0.128078	-0.0837711	-0.165928
ANLN	0.49555	0.070363	-0.288693
ANO5	0.166676	-0.0277388	-0.161249
ANP32B	0.139322	0.0445321	-0.0762659
ANP32E	0.462958	0.0520955	-0.372297
ANXA2	0.380814	-0.105482	-0.344798
ANXA5	0.48095	-0.0286033	-0.473806
ANXA6	0.16846	-0.024127	-0.149435
ANXA7	0.243834	-0.0386416	-0.108529
AP1B1	0.121562	0.0216113	-0.0624533
AP2B1	0.149973	-0.0256812	-0.10432
AP2M1	0.206653	0.0180222	-0.11557
AP3B1	0.212762	0.0336693	-0.142053
AP3M1	0.208249	0.0185683	-0.124959
AP5S1	0.207779	-0.0139353	-0.0916883
APBB2	0.282393	-0.0973109	-0.355616
APC	0.211182	-0.192109	-0.206676
APCDD1	0.132094	0.0624475	-0.14174
APEH	0.132821	0.01561	-0.04719
APEX1	0.104518	0.0532598	-0.0523302
APEX2	0.131245	-0.0291835	-0.0377737
APH1A	0.173204	-0.0509888	-0.123061
API5	0.212836	0.0147072	-0.19157
APOBEC2	0.120507	0.0167648	-0.0650733
APOL2	0.425699	-0.0454809	-0.312902
APOLD1	0.141166	0.0837211	-0.0885277
APOM	0.182355	0.0161986	-0.0678663
APOO	0.193466	0.0292464	-0.186888
APOOL	0.197509	0.0431431	-0.219991
APPBP2	0.117071	-0.00242727	-0.0687789
APPL2	0.251834	-0.00315539	-0.103712
APRT	0.144018	-0.0413888	-0.0776879
APTX	0.137691	0.00522265	-0.126073
ARAF	0.140772	0.0145222	-0.0936386
ARAP2	0.265854	-0.00887021	-0.295637
ARC	0.236655	-0.0802563	-0.0906285
ARCN1	0.136861	0.0456612	-0.118912
ARF4	0.183349	0.0323069	-0.120412
ARF6	0.159998	-0.0405341	-0.0639016
ARFIP2	0.103253	0.119435	-0.0838984
ARHGAP11A	0.421218	0.144899	-0.295389
ARHGAP11B	0.196114	0.0885385	-0.128494
ARHGAP18	0.186289	-0.0693343	-0.0936409
ARHGAP19	0.351671	-0.00799611	-0.175588
ARHGAP31	0.116028	-0.0550539	-0.055723
ARHGAP5	0.320743	0.0485256	-0.287217
ARHGEF26	0.212961	-0.0417115	-0.118582
ARHGEF39	0.169519	0.148398	-0.122253
ARHGEF40	0.227644	-0.049665	-0.0807764
ARHGEF6	0.303	-0.00175119	-0.296686
ARHGEF9	0.115116	-0.0324326	-0.0318929
ARID1A	0.0449523	0.113314	-0.0445836
ARID4A	0.156372	-0.0354466	-0.0724447
ARID5A	0.249272	-0.00904168	-0.108442
ARL1	0.24894	-0.0215522	-0.14383
ARL13B	0.123429	-0.0383584	-0.112548
ARL14EP	0.107141	-0.0726156	-0.0540389
ARL16	0.198695	-0.0269704	-0.0562317
ARL2	0.204373	-0.0149076	-0.124027
ARL2BP	0.110602	-0.0405702	-0.0542037
ARL4A	0.249035	-0.0859558	-0.294218
ARL6	0.165687	0.00114	-0.104864
ARL6IP1	0.16087	-0.0297617	-0.105208
ARL6IP5	0.128202	-0.0752578	-0.138888
ARL6IP6	0.281577	0.00112697	-0.220982
ARMC6	-0.0429736	0.152937	-0.0398992
ARMC9	0.1116	-0.0472236	-0.0795272
ARMCX1	0.144593	-0.0708441	-0.0797785
ARMCX6	0.12276	0.0129885	-0.143488
ARNT	0.209768	-0.103914	-0.160175
ARNT2	0.179673	0.000787857	-0.217765
ARPC1B	0.00283077	0.101128	-0.0918359
ARPC3	0.211528	-0.0344648	-0.053246
ARPC5L	0.157736	-0.0899347	-0.0992266
ARPP19	0.170165	0.0871225	-0.178574
ARRDC4	0.176644	-0.0844878	-0.172761
ARSB	0.319748	-0.03553	-0.250399
ARSE	0.14769	-0.0593749	-0.119072
ARX	0.319087	-0.174694	-0.40499
ASAP1	0.236788	-0.0424621	-0.197376
ASAP2	0.193655	-0.0113658	-0.0309687
ASB1	0.13073	0.0762034	-0.083434
ASB3	0.169851	-0.00660491	-0.10168
ASCC1	0.212442	-0.0122454	-0.189279
ASCC3	0.136511	-0.00213567	-0.0512305
ASCL1	0.177538	0.12097	-0.214254
ASF1B	0.405447	-0.0457631	-0.162364
ASPH	0.153197	0.120331	-0.22419
ASPM	0.532337	0.100873	-0.310497
ASPN	0.111537	0.0503072	-0.0636805
ASPSCR1	0.209346	-0.0528898	-0.0485542
ASRGL1	0.163176	0.146649	-0.148803
ASXL2	0.10998	-0.00784801	-0.0986613
ATAD2	0.432871	0.155953	-0.373027
ATAD5	0.236341	0.110232	-0.177519
ATF3	0.224629	-0.010184	-0.220397
ATF6	0.115433	-0.00372179	-0.0392989
ATF7IP	0.0478671	0.143454	-0.192842
ATG4C	0.233313	-0.00318297	-0.180429
ATG7	0.131862	-0.083705	-0.0515633
ATG9A	0.158362	0.00296242	-0.0806382
ATL2	0.117993	0.117043	-0.135315
ATL3	0.191781	0.0105879	-0.143667
ATM	0.108507	0.015722	-0.081656
ATN1	0.101481	0.00532222	-0.0808104
ATP11B	0.215561	-0.0328346	-0.0992707
ATP13A4	0.134979	-0.0505345	-0.101343
ATP1A2	0.598051	-0.215601	-0.480195
ATP1B2	0.465402	-0.198038	-0.317411
ATP1B3	0.0869391	0.128575	-0.107598
ATP2A2	0.141451	-0.108836	-0.0407558
ATP2B1	0.10609	-0.0567342	-0.0882229
ATP2B4	0.274048	-0.032659	-0.3059
ATP5A1	0.210838	0.0239474	-0.0520941
ATP5B	0.216251	0.0423726	-0.105883
ATP5C1	0.213915	0.0258971	-0.0785533
ATP5F1	0.193831	-0.0129874	-0.110855
ATP5G2	0.202626	0.0567487	-0.0558453
ATP5G3	0.138697	-0.0422722	-0.0303348
ATP5H	0.192206	0.00640341	-0.0823206
ATP5I	0.116412	0.0512656	-0.14914
ATP5J2	0.141769	0.061121	-0.172883
ATP5S	0.137914	0.00162107	-0.068966
ATP6AP2	0.16285	-0.0122767	-0.0880806
ATP6V0E1	0.230459	0.0528722	-0.175551
ATP6V1B2	0.166587	-0.0176182	-0.0898349
ATP6V1E1	0.148947	0.0705804	-0.0577051
ATP7A	0.121029	0.112091	-0.1288
ATPIF1	0.173827	-0.0180614	-0.0825966
ATR	0.163499	0.0213792	-0.127183
ATRAID	0.311815	-0.0331539	-0.256818
ATXN2	0.119446	-0.0149201	-0.167251
ATXN7	0.309765	-0.133264	-0.102293
AURKA	0.402262	0.0328328	-0.201717
AURKB	0.48498	0.134311	-0.285964
AXL	0.485917	-0.0993933	-0.422344
AZI2	0.108249	0.096639	-0.176091
AZIN1	0.244678	-0.078571	-0.182305
B2M	0.4121	-0.0161162	-0.408383
B3GALNT1	0.202914	0.0180915	-0.260204
B3GALNT2	0.199969	0.0202126	-0.16035
B3GAT1	0.111481	-0.003983	-0.0332137
B3GAT2	0.210855	-0.0706075	-0.123721
B3GNT2	0.0203541	0.107612	-0.0599801
B3GNT7	0.107635	0.0265034	-0.122034
B4GALNT1	-0.0253751	0.173637	-0.0506104
B4GALT4	0.242248	-0.0614479	-0.144631
B4GALT6	0.137945	-0.0265325	-0.0900585
B9D1	0.22293	-0.0512357	-0.12308
BAALC	0.0440546	0.135029	-0.098499
BABAM1	0.143636	-0.0404222	-0.0552853
BAG3	0.246006	0.0304136	-0.229896
BAG4	0.188048	-0.0633877	-0.132825
BANF1	0.268821	-0.0183216	-0.105791
BARD1	0.465531	0.0599346	-0.322993
BAZ1A	0.0271208	0.155917	-0.0711256
BAZ2A	0.119704	0.0103608	-0.114914
BBIP1	0.222648	-0.104991	-0.143733
BBS2	0.335778	-0.107214	-0.155976
BBS4	0.122324	0.0205701	-0.0888015
BBX	0.131774	0.114361	-0.144546
BCAN	0.376091	-0.116054	-0.365288
BCAP29	0.215236	-0.0998887	-0.066228
BCAP31	0.189692	-0.0226521	-0.135678
BCAR1	0.0795856	0.101235	-0.0923905
BCAS2	0.15471	-0.0120077	-0.0547497
BCAS4	-0.0466225	0.111716	-0.0403286
BCCIP	0.262539	0.0154063	-0.176763
BCHE	0.106194	0.0132473	-0.221802
BCKDHB	0.23647	-0.0454651	-0.166639
BCKDK	0.16019	-0.00196212	-0.0723275
BCL10	0.124786	-0.0384287	-0.0890998
BCL2	0.124992	-0.00868478	-0.0540267
BCL2L2	-0.0697055	0.164597	-0.0634958
BCL6	0.132085	-0.0843242	-0.0834235
BCLAF1	0.116186	0.0339203	-0.0556421
BEND3	0.124247	-0.00380131	-0.0688777
BEND7	0.114524	0.0240995	-0.0828262
BET1	0.226484	0.00581815	-0.176038
BHLHE40	0.152811	-0.0392035	-0.0552628
BICC1	0.202015	-0.0274352	-0.127608
BICD2	0.146792	-0.0303772	-0.061784
BIRC2	0.132379	0.0741769	-0.218804
BIRC5	0.551093	0.150043	-0.338857
BLM	0.364623	0.0664359	-0.248593
BLOC1S3	0.2178	0.0182473	-0.179847
BLOC1S6	0.0960954	0.106042	-0.0566488
BMP2K	0.218787	0.0193714	-0.104054
BMP7	0.408665	-0.119379	-0.319445
BMPR1B	0.435276	-0.102143	-0.335664
BNIP1	0.190701	0.00567128	-0.195321
BNIP3L	0.116681	-0.0852187	-0.0588587
BOC	0.264953	-0.128678	-0.213193
BOD1	0.114335	-0.0124115	-0.0311967
BOLA1	0.155138	0.00654692	-0.0816222
BORA	0.259256	0.0176599	-0.107396
BPHL	0.147635	-0.029708	-0.0402014
BRCA1	0.453305	0.0594839	-0.30093
BRCA2	0.52655	0.0337632	-0.339631
BRD2	0.162497	-0.0491444	-0.0301951
BRD4	0.085721	0.114333	-0.0955146
BRD8	0.177773	0.082219	-0.0739164
BRIP1	0.180873	0.00283809	-0.0704976
BRIX1	0.13554	0.0297778	-0.151829
BRMS1L	0.11808	0.0309968	-0.122584
BRPF3	0.141696	0.0459894	-0.126023
BSG	0.2362	0.176393	-0.261841
BTBD1	-0.0762897	0.124781	-0.053128
BTBD7	0.109495	0.00611644	-0.0945687
BTF3	0.0770888	0.133818	-0.11035
BTG2	0.218852	0.15446	-0.231573
BTG3	0.341958	0.0620835	-0.255287
BTN2A2	0.212046	-0.0188948	-0.10485
BTN3A2	0.122087	-0.0766997	-0.0583766
BUB1	0.496073	0.127	-0.283591
BUB1B	0.500119	0.0912128	-0.26976
BUB3	0.311239	0.0723921	-0.130664
BUD31	0.174014	-0.0313682	-0.131872
C11orf1	0.127422	-0.0218249	-0.104171
C11orf49	0.24654	-0.0164748	-0.234037
C11orf54	0.118623	0.0274918	-0.0678574
C11orf58	0.134775	0.0714661	-0.0773241
C11orf70	0.166279	-0.0875881	-0.0684926
C11orf74	0.148503	0.0207486	-0.0825689
C12orf29	0.238088	-0.0565647	-0.134195
C12orf4	0.101951	0.0987506	-0.138532
C12orf66	0.00224221	0.136333	-0.0666615
C12orf75	0.204639	-0.0767873	-0.132476
C15orf41	0.181259	-0.0322122	-0.078875
C16orf62	0.104498	0.0921787	-0.131077
C16orf87	0.120868	-0.0987124	-0.0681783
C17orf53	0.225868	0.000941063	-0.0926221
C17orf75	0.150284	0.0381522	-0.0508436
C18orf54	0.301142	0.00248274	-0.218741
C19orf18	0.141059	0.00449186	-0.126654
C19orf48	0.330731	-0.0269142	-0.206995
C19orf53	0.170478	0.0376093	-0.164101
C19orf54	0.206253	-0.0114409	-0.096832
C1D	0.152501	0.0668329	-0.143532
C1GALT1C1	0.113909	0.0364642	-0.120013
C1orf109	0.252421	-0.0605701	-0.119182
C1orf112	0.217458	0.0669733	-0.163856
C1orf122	0.198031	-0.0077266	-0.121474
C1orf123	0.131006	0.0726438	-0.127877
C1orf159	0.170559	0.00400697	-0.0757551
C1orf174	0.137492	0.00498983	-0.142745
C1orf198	0.241035	-0.0747451	-0.136851
C1orf226	0.114006	-0.0433019	-0.0979739
C1orf27	0.163317	-0.0728866	-0.108784
C1orf61	0.227904	-0.0194456	-0.187012
C1QTNF9	0.105571	-0.0284829	-0.0479521
C1RL	0.131074	-0.0339708	-0.0433542
C20orf27	0.129245	-0.0523297	-0.0476701
C21orf33	0.225605	-0.00613724	-0.187355
C21orf58	0.274518	0.147661	-0.165528
C21orf91	0.109292	0.0304767	-0.0725635
C2CD3	0.130738	0.0516758	-0.0973934
C2orf72	0.140095	-0.0638522	-0.137801
C2orf76	0.148232	-0.0557536	-0.0948115
C2orf88	0.220772	-0.0547821	-0.109862
C3orf58	0.349592	0.0679203	-0.317768
C4orf3	0.24476	-0.0141648	-0.261819
C4orf33	0.11938	-0.0307274	-0.0553801
C4orf45	0.143906	0.0798206	-0.085606
C4orf46	0.121562	0.105104	-0.108819
C5	0.209924	0.0189942	-0.10038
C5orf22	0.000638816	0.106446	-0.0885212
C5orf24	0.156331	0.0350531	-0.0999535
C5orf30	0.148539	-0.0335569	-0.0786456
C5orf34	0.140898	0.170515	-0.160797
C5orf49	0.163928	-0.0509555	-0.102188
C5orf51	0.181896	0.049007	-0.176653
C6orf106	0.201423	0.0175554	-0.0840311
C6orf118	0.190333	-0.0581716	-0.116659
C6orf132	-0.0354246	0.14924	-0.0437905
C6orf203	-0.0147107	0.155246	-0.0868365
C6orf48	0.204791	0.036128	-0.114386
C6orf62	0.11252	0.02098	-0.141682
C7	0.0160607	0.147336	-0.0581446
C7orf25	0.239464	-0.0381319	-0.108615
C7orf50	0.118582	0.0933013	-0.165826
C8orf37	0.159398	0.0739871	-0.133787
C8orf59	0.151248	0.0188054	-0.120218
C8orf82	0.100383	-0.0511729	-0.0789612
C9orf24	0.17271	-0.0532299	-0.181489
C9orf40	0.119575	0.018693	-0.0743832
C9orf72	0.129831	0.0360414	-0.0459744
C9orf85	0.101766	0.0270725	-0.040128
CA12	0.222295	0.169628	-0.268171
CA2	0.133746	-0.0684581	-0.187608
CA3	0.212806	-0.00959047	-0.127638
CACUL1	0.20281	-0.0242841	-0.119027
CACYBP	0.179663	-0.170395	-0.11411
CAD	0.105759	-0.0744051	-0.114311
CADM4	0.107839	-0.0897379	-0.0627859
CALCOCO2	0.193361	-0.0125307	-0.227087
CALD1	0.263888	0.0343163	-0.190075
CALHM1	-0.0375206	0.153357	-0.0379936
CALM3	0.195924	0.0318844	-0.0880173
CALR	0.158814	-0.0455122	-0.0710125
CALU	0.248647	0.0786381	-0.232238
CAMK2D	0.206226	-0.0180782	-0.209404
CAMTA1	0.137298	-0.132521	-0.0860925
CAND2	0.141583	-0.0104949	-0.0719658
CANX	0.353025	-0.149665	-0.181742
CAP1	0.199329	-0.0153839	-0.138458
CAPG	0.36351	-0.001665	-0.281818
CAPN2	0.171119	-0.0443848	-0.143413
CAPZA1	0.220997	-0.0417146	-0.168159
CAPZA2	0.17119	-0.069308	-0.0958438
CAPZB	0.288013	0.00281948	-0.189517
CARD8	0.262402	0.095286	-0.173749
CARHSP1	0.277111	-0.0323111	-0.173697
CARS	0.10914	-0.0230674	-0.0481708
CASC3	0.159105	0.0333999	-0.034589
CASC4	0.23262	-0.00990104	-0.24763
CASKIN2	0.149386	0.0272515	-0.0598905
CASP1	0.332341	-0.0724552	-0.146273
CASP3	0.283348	0.117967	-0.309856
CASP6	0.170788	-0.0750062	-0.0932013
CASP7	0.201785	-0.0385971	-0.187672
CASQ1	0.200317	-0.0344548	-0.1498
CAST	0.253598	-0.0620513	-0.184476
CAT	0.250315	0.0021422	-0.134192
CAV2	0.0577423	0.118045	-0.0427603
CBFB	0.110045	0.0523145	-0.104269
CBL	0.148724	-0.0447388	-0.113878
CBLL1	0.162462	0.00413406	-0.0954043
CBR1	0.260963	-0.0709453	-0.142552
CBR3	0.127996	0.0481084	-0.119559
CBS	0.25343	-0.0319728	-0.0900213
CBWD1	0.216582	-0.0779528	-0.107457
CBWD2	0.113945	-0.0440382	-0.0962807
CBWD3	0.170142	-0.0288839	-0.0948134
CBWD5	0.124961	-0.0626007	-0.0855664
CBWD6	0.135356	-0.00274191	-0.0382413
CBX3	0.109864	0.0314861	-0.050458
CBX5	0.300765	0.0274917	-0.235062
CCDC117	0.10956	0.0250799	-0.104817
CCDC121	0.175962	-0.0812257	-0.0430553
CCDC127	0.160383	0.0494618	-0.168526
CCDC138	0.18108	0.00953755	-0.136966
CCDC14	0.104709	0.106683	-0.149352
CCDC141	-0.045883	0.183286	-0.0433483
CCDC146	-0.0170781	0.100977	-0.0563806
CCDC148	0.294129	-0.0873072	-0.0868236
CCDC15	0.246939	-0.0272537	-0.130007
CCDC150	0.220565	0.0947489	-0.166445
CCDC152	0.140456	0.0445633	-0.111403
CCDC167	0.216447	0.0802086	-0.196501
CCDC171	0.175149	-0.0656097	-0.0938395
CCDC173	0.256673	-0.0624979	-0.121216
CCDC175	0.201233	-0.101269	-0.203087
CCDC18	0.301659	0.095295	-0.243712
CCDC25	0.245753	-0.0256029	-0.122554
CCDC34	0.279523	0.0468746	-0.214084
CCDC36	0.206283	-0.0512311	-0.049648
CCDC43	0.0410221	0.127123	-0.0890362
CCDC47	0.164571	0.0148022	-0.108402
CCDC57	-0.0591775	0.101232	-0.0794342
CCDC59	0.258761	-0.0457333	-0.179501
CCDC6	0.164274	-0.0386042	-0.0509253
CCDC74A	0.284745	0.00869897	-0.160008
CCDC8	0.036285	0.1457	-0.0801137
CCDC90B	0.120763	-0.130969	-0.0577018
CCM2	0.108693	-0.0191904	-0.0578134
CCNB1	0.441534	0.116496	-0.265079
CCNB1IP1	0.0940482	0.100736	-0.0861672
CCNB2	0.486361	0.130432	-0.307303
CCNC	0.067203	0.130052	-0.0318492
CCND3	0.251618	-0.0777447	-0.0896435
CCNE2	0.227573	0.0676268	-0.216764
CCNF	0.317953	0.121522	-0.20165
CCNG1	0.382784	-0.0415793	-0.182846
CCNH	0.23247	-0.00713245	-0.162617
CCNL1	0.318212	0.0463295	-0.297987
CCP110	0.274693	-0.0089458	-0.0840138
CCT2	0.162812	0.0128154	-0.0671055
CCT3	0.148201	-0.00210142	-0.0951671
CCT4	0.235372	-0.0253763	-0.112096
CCT5	0.339472	0.0339448	-0.216722
CCT6A	0.15287	0.0907157	-0.155181
CCT6B	0.169307	-0.0525093	-0.101805
CD109	0.170424	0.0110583	-0.0823808
CD164	0.340258	-0.0720816	-0.270031
CD44	0.197761	-0.0701851	-0.141804
CD47	0.251679	0.0149037	-0.216062
CD58	0.323272	-0.0400303	-0.254557
CD59	0.218045	-0.118288	-0.0794976
CD63	0.254158	0.0291729	-0.231384
CD81	0.138284	0.0440517	-0.0871631
CD82	0.251831	-0.0761469	-0.132722
CD9	0.247681	0.00350522	-0.179718
CDC123	0.133259	0.0549257	-0.173108
CDC14B	0.12245	-0.101695	-0.104299
CDC20	0.48041	0.0237061	-0.227562
CDC23	0.159703	-0.0104365	-0.0716575
CDC25A	0.187668	-0.00781232	-0.0916715
CDC25B	0.39717	-0.0151641	-0.181743
CDC25C	0.416512	0.157462	-0.268613
CDC27	0.14062	0.088333	-0.0362952
CDC42BPA	0.118173	-0.0417833	-0.0530873
CDC42EP4	0.228458	-0.0290758	-0.262793
CDC42SE2	0.283657	-0.0316026	-0.187752
CDC45	0.311313	0.0975548	-0.20976
CDC5L	0.165168	0.00930491	-0.0874925
CDC6	0.22175	0.165633	-0.171089
CDC7	0.203196	0.0211273	-0.161316
CDC73	0.228188	0.0178956	-0.22183
CDCA2	0.38955	0.155359	-0.250967
CDCA3	0.574689	0.0458385	-0.278036
CDCA4	0.164884	0.0789384	-0.153128
CDCA5	0.330588	0.159166	-0.233932
CDCA7	0.414319	-0.00349576	-0.441989
CDCA7L	0.409106	-0.0142435	-0.357736
CDCA8	0.528376	0.097447	-0.286865
CDH13	0.103888	0.0099446	-0.0675404
CDH2	0.156045	-0.0365418	-0.189716
CDH20	0.164406	-0.00658028	-0.140969
CDH23	0.141807	0.0383759	-0.166932
CDH6	0.132376	0.00181274	-0.116986
CDK1	0.610197	0.0924581	-0.364163
CDK10	0.126304	0.0443161	-0.139145
CDK11B	0.122023	0.0459801	-0.0688462
CDK14	0.125074	-0.0493821	-0.241128
CDK16	-0.00032248	0.105045	-0.0667837
CDK2	0.213122	0.129118	-0.262181
CDK2AP2	0.220347	-0.0522942	-0.0787273
CDK4	0.240932	-0.0170367	-0.18167
CDK5RAP2	0.267091	0.091235	-0.195697
CDK6	0.351817	0.0391756	-0.322575
CDKAL1	0.202341	0.0996668	-0.151765
CDKL2	0.174138	-0.0836959	-0.17401
CDKN2C	0.154298	0.0507755	-0.0913263
CDKN3	0.434575	0.0899715	-0.272543
CDO1	0.443215	-0.0760691	-0.503034
CDON	0.327347	0.182473	-0.386531
CDPF1	0.130416	-0.0396059	-0.103196
CDT1	0.134653	0.0195338	-0.102011
CDV3	0.198612	0.034942	-0.153501
CEBPD	0.126564	-0.061258	-0.122849
CEBPG	0.221799	-0.0268738	-0.139543
CEBPZ	0.12239	0.00789593	-0.133591
CELSR1	0.390982	-0.002013	-0.26562
CENPA	0.165565	0.0560918	-0.0908036
CENPB	0.13132	-0.054322	-0.108939
CENPE	0.484112	0.231831	-0.336532
CENPF	0.468756	0.256458	-0.303584
CENPI	0.33765	0.0166981	-0.187761
CENPJ	0.184477	0.199579	-0.187458
CENPK	0.581657	0.0354984	-0.361935
CENPL	0.341419	0.0477431	-0.182083
CENPM	0.504909	0.0631129	-0.276808
CENPN	0.557417	0.0949343	-0.315964
CENPO	0.340804	0.142797	-0.255502
CENPP	0.269934	-0.0518718	-0.0711666
CENPQ	0.350873	-0.00706827	-0.245457
CENPW	0.348577	0.0525882	-0.111511
CEP112	0.31263	-0.122405	-0.15679
CEP128	0.233984	0.034743	-0.138026
CEP135	0.425758	0.00970486	-0.248728
CEP152	0.350784	0.149647	-0.215735
CEP19	0.179901	-0.0750131	-0.0652329
CEP192	0.269652	0.0205558	-0.131181
CEP350	0.142859	0.0222404	-0.0922015
CEP44	0.169342	-0.0152835	-0.0914485
CEP55	0.328948	-0.0150144	-0.167621
CEP57	0.134521	0.0623408	-0.0421578
CEP57L1	0.274896	-0.0156927	-0.164779
CEP70	0.209507	0.0322072	-0.133286
CEP76	0.162261	0.0576579	-0.0673667
CEP78	0.175276	0.0197264	-0.113806
CEP85	0.332523	-0.0292777	-0.129101
CEP89	0.266807	-0.080671	-0.119422
CEP97	0.0433342	0.11262	-0.0903402
CEPT1	0.120824	-0.0107022	-0.032866
CERCAM	0.104967	0.0749163	-0.0981204
CERS5	0.131221	-0.0275146	-0.0879823
CETN2	0.254915	-0.101894	-0.134747
CETN3	0.110009	0.0141926	-0.11201
CFDP1	0.123233	0.0104089	-0.116972
CFL2	0.175888	-0.0395629	-0.0641572
CGGBP1	0.252886	0.0289674	-0.208935
CGRRF1	0.125053	0.0293336	-0.117759
CHAC2	0.181545	-0.0635335	-0.0471546
CHAF1A	0.340845	-0.0285843	-0.144281
CHAF1B	0.0532389	0.16534	-0.154194
CHAMP1	0.11183	0.0701675	-0.0532834
CHCHD2	0.141754	0.00512455	-0.0609614
CHCHD3	0.100048	0.0442444	-0.0798551
CHCHD6	0.136983	0.000785409	-0.0864669
CHCHD7	0.203255	0.0547033	-0.194297
CHD1	0.144871	0.0513854	-0.153778
CHD1L	0.220483	-0.0210138	-0.124581
CHD4	0.0386121	0.190427	-0.133391
CHD7	0.139958	0.217317	-0.342034
CHEK1	0.308471	0.111519	-0.2893
CHEK2	0.342694	0.0271976	-0.18599
CHERP	0.12144	-0.0161617	-0.0982697
CHID1	0.105502	-0.0450882	-0.0438359
CHMP2B	0.118515	0.0131548	-0.171506
CHP1	0.241542	0.0230555	-0.279481
CHPF	0.152952	-0.0498354	-0.0507582
CHPT1	0.174756	-0.0496999	-0.12855
CHRAC1	0.171361	0.0951784	-0.112166
CHST10	0.254707	-0.0937431	-0.14456
CHST11	0.109845	-0.0461844	-0.145714
CHST12	0.0794684	0.109216	-0.108383
CHST14	0.172056	-0.00315848	-0.0608068
CHST3	0.361696	-0.0750011	-0.200471
CHTF18	0.143154	-0.00910084	-0.0328925
CHURC1	0.144741	-0.0248106	-0.175915
CIB1	0.1053	-0.0176206	-0.123148
CIB2	0.110245	0.0610859	-0.0909327
CINP	0.16163	-0.0139459	-0.0996789
CISD1	0.255945	-0.00310389	-0.201925
CISD2	0.209656	-0.024722	-0.13469
CIT	0.420425	0.0473191	-0.209737
CIZ1	0.201108	0.0291087	-0.110396
CKAP2	0.481076	0.0922727	-0.29648
CKAP2L	0.575282	0.114612	-0.31046
CKAP5	0.324188	-0.0370551	-0.0602179
CKB	0.298247	-0.102671	-0.165005
CKLF	0.296142	-0.00435877	-0.119573
CKS1B	0.525703	0.0832577	-0.328147
CKS2	0.520484	0.0992276	-0.389689
CLCN3	0.228883	-0.0894818	-0.0660613
CLCN5	0.187029	-0.0176913	-0.122038
CLDN18	0.119552	-0.0306787	-0.0562024
CLDND1	0.27016	-0.0767093	-0.113402
CLEC11A	0.110076	-0.0732352	-0.0714971
CLEC2D	0.250055	-0.0199125	-0.180925
CLEC4E	-0.0352268	0.102104	-0.0419974
CLGN	0.133781	0.0602073	-0.140629
CLHC1	0.143691	0.00308432	-0.0965766
CLIC1	0.401953	0.0709915	-0.287348
CLINT1	0.115236	-0.0164909	-0.15819
CLK2	0.114335	0.0176248	-0.0558603
CLK4	0.145571	-0.0744506	-0.0724802
CLMN	-0.0356573	0.11115	-0.0386212
CLN8	0.141898	-0.0474038	-0.0492635
CLNS1A	0.243974	-0.0284355	-0.117721
CLOCK	0.1429	-0.00635209	-0.131219
CLPP	0.137992	-0.0487735	-0.0992584
CLPTM1L	0.149753	0.0742578	-0.0693769
CLPX	0.101579	0.0226813	-0.0662417
CLSPN	0.407294	0.0577741	-0.305658
CLSTN1	0.124972	0.0304599	-0.170579
CLTC	0.112702	0.0321174	-0.103492
CLTCL1	0.12464	-0.0550843	-0.0733339
CLU	0.586204	-0.121793	-0.514143
CLUAP1	0.115923	-0.0200472	-0.0677384
CMC1	0.171333	-0.00863809	-0.121484
CMC2	0.287796	0.0970236	-0.253624
CMTM3	0.269841	0.0464945	-0.175777
CNBP	0.224171	-0.00523965	-0.168596
CNDP2	0.119634	-0.0507821	-0.0855741
CNIH4	0.221539	0.00519005	-0.183515
CNKSR3	0.197118	-0.0312562	-0.132997
CNN3	0.337259	-0.0435025	-0.295078
CNOT1	0.130452	0.0538922	-0.0971119
CNOT4	0.122833	0.023805	-0.10471
CNOT6L	0.118164	0.0210915	-0.156245
CNP	0.34896	0.0421919	-0.218064
CNPPD1	0.166065	0.0497244	-0.0964001
CNPY2	0.113824	-0.0416735	-0.0656641
CNPY3	0.145618	0.0545294	-0.111588
CNPY4	0.204571	-0.0365206	-0.165957
CNRIP1	0.192558	0.020227	-0.120423
CNTLN	0.347189	0.113773	-0.309469
CNTN3	0.134564	-0.00213785	-0.19609
CNTRL	0.152602	0.021969	-0.0917124
CNTROB	0.159224	0.0746287	-0.144246
COA1	0.294546	-0.0525693	-0.177719
COA3	0.183261	-0.0795924	-0.0745767
COA4	0.105325	0.0597655	-0.0829337
COA5	0.109962	0.089298	-0.214251
COA6	0.205952	0.0153458	-0.145751
COBLL1	0.357427	-0.040512	-0.141479
COG2	0.14509	-0.00313109	-0.0621509
COG4	0.16117	0.00397717	-0.153709
COG8	-0.0537482	0.105014	-0.0564847
COL11A1	0.463156	-0.00760261	-0.472985
COL1A2	0.239897	0.0376502	-0.125287
COL4A5	0.282014	0.0595415	-0.330078
COL4A6	0.254126	-0.0369376	-0.215009
COL5A1	0.169725	-0.0146707	-0.120685
COL5A2	0.161889	-0.00608878	-0.0924852
COL9A1	0.355392	0.00468505	-0.186435
COMMD1	0.125619	0.0230901	-0.154969
COMMD10	0.199446	0.024513	-0.154412
COMMD4	0.383801	-0.0457287	-0.194142
COMMD9	0.105919	-0.0347859	-0.0305894
COMT	0.227435	0.0779895	-0.211551
COPB1	0.145778	-0.0541341	-0.0534763
COPB2	0.141948	-0.00164559	-0.110952
COPS3	0.154111	0.0208265	-0.0444128
COPS4	0.101913	-0.00162021	-0.124725
COPS5	0.189037	0.0559999	-0.13919
COPS6	0.278806	-0.0197485	-0.230496
COPS7A	0.141992	-0.0205373	-0.0805802
COPS8	0.214987	0.0272997	-0.175243
COPZ1	0.159799	-0.0786839	-0.146771
COQ10A	0.127557	-0.00311443	-0.0722847
COQ10B	0.122841	0.00177457	-0.161822
COQ5	0.140256	-0.00685203	-0.0862603
COQ6	0.128196	0.103158	-0.0896215
COQ7	0.136962	-0.0309621	-0.111244
COQ9	0.1762	0.0394285	-0.13356
COX14	0.160592	-0.0422251	-0.120001
COX15	0.109554	-0.0617063	-0.0681052
COX17	0.100413	0.0427794	-0.131529
COX4I1	0.161716	0.0329791	-0.0846759
COX5B	0.154402	0.0495691	-0.143939
COX6C	0.196809	0.0200875	-0.217725
COX8A	0.313938	0.00724994	-0.192324
CPAMD8	0.103735	-0.0364206	-0.0730391
CPD	0.127377	0.00337112	-0.0830217
CPEB2	-0.0557601	0.343842	-0.138908
CPNE2	0.215895	-0.0772559	-0.16243
CPNE3	0.108668	0.0188519	-0.0476019
CPNE8	0.109266	-0.0490142	-0.144298
CPOX	0.110439	0.0870379	-0.115387
CPPED1	0.124433	-0.0379192	-0.076015
CPSF2	0.14026	0.0841599	-0.0805966
CPSF3	0.189633	0.0835084	-0.168015
CPT1A	0.293515	-0.0226829	-0.167494
CPT2	0.14596	0.00663241	-0.0866072
CRADD	-0.0174676	0.181513	-0.126339
CRB1	0.126799	0.20556	-0.248291
CREB3	0.172336	-0.0433487	-0.139883
CREB5	0.506615	-0.0755695	-0.401339
CREM	0.220293	-0.0813499	-0.183153
CRHR2	0.059515	0.106986	-0.111833
CRIM1	0.140426	-0.0698297	-0.0534142
CRISPLD1	0.147564	-0.0334296	-0.108302
CRK	0.18463	0.0646629	-0.205492
CRKL	0.138014	-0.033103	-0.153266
CRTAM	-0.00401789	0.139898	-0.062427
CRTAP	0.160788	0.0453947	-0.169264
CRYAB	0.301189	-0.124749	-0.241705
CRYGD	0.207661	0.0153166	-0.142011
CRYL1	0.16859	-0.0530972	-0.188537
CRYZ	0.415878	-0.0402808	-0.311251
CS	0.217289	-0.0355783	-0.106662
CSE1L	0.23628	0.139162	-0.182023
CSF1	0.139923	-0.0452778	-0.172468
CSNK1A1	0.106434	-0.0321951	-0.0778763
CSNK1D	0.144255	0.0362327	-0.0490379
CSNK1G1	0.11382	-0.00169834	-0.121442
CSNK2B	0.234901	0.0376567	-0.157378
CSPG5	0.116807	-0.0413128	-0.16787
CSRNP1	0.228272	-0.0114081	-0.153484
CSRP1	0.238265	-0.0310273	-0.177963
CST3	0.307477	-0.0742726	-0.117478
CSTB	0.237426	-0.00183739	-0.202325
CSTF1	0.159519	0.0246104	-0.124901
CSTF2	0.103069	0.0252021	-0.127342
CSTF2T	0.105209	0.0123055	-0.158093
CTBP2	0.329491	-0.0944779	-0.12087
CTCF	0.0830463	0.135408	-0.0598013
CTDNEP1	0.107916	-0.0729195	-0.0319989
CTDSP1	0.271306	-0.0760712	-0.148891
CTDSP2	0.100155	0.0872125	-0.0856395
CTDSPL2	0.24526	-0.00438725	-0.140795
CTGF	0.330582	-0.0989273	-0.267759
CTH	0.164845	-0.0206783	-0.208814
CTNNB1	0.266449	-0.00434469	-0.241514
CTNND1	0.220516	-0.0988253	-0.104143
CTNND2	0.19808	0.00350372	-0.103201
CTPS1	0.141263	0.0996222	-0.188673
CTSA	0.121433	0.0457891	-0.101541
CTSB	0.217043	0.058848	-0.153408
CTSS	-0.0667638	0.156554	-0.0312954
CUEDC1	0.20676	-0.0864474	-0.173364
CUEDC2	0.163133	0.0353155	-0.043973
CUL2	0.126292	-0.0110553	-0.0746499
CUL4A	0.207984	0.0188003	-0.158037
CUL9	0.132147	-0.0508243	-0.0378481
CUTC	0.11176	-0.0152769	-0.074775
CUX1	0.0515012	0.186609	-0.185162
CWF19L1	0.119476	0.110356	-0.146316
CXCR4	0.143831	-0.0572589	-0.269817
CXorf57	0.15482	0.0571639	-0.193574
CXXC4	0.221382	0.0754318	-0.314049
CYB561	0.205555	-0.064874	-0.147763
CYB5A	0.28494	0.03764	-0.183215
CYB5B	0.254866	0.000949677	-0.202884
CYB5D2	0.161803	-0.0684683	-0.0616492
CYB5R3	0.320761	-0.080921	-0.119586
CYB5RL	0.130059	-0.0426366	-0.0747611
CYBRD1	0.245944	-0.0895952	-0.179677
CYC1	0.104265	0.0550545	-0.0760495
CYCS	0.23669	-0.0222897	-0.0833323
CYP20A1	0.230491	-0.0376712	-0.157394
CYP2B6	0.139027	0.0266924	-0.0870672
CYP2R1	0.151208	-0.00826454	-0.0788269
CYP2U1	0.19202	-0.0546967	-0.13104
CYP39A1	0.2427	-0.0165631	-0.089228
CYP51A1	0.307131	-0.0508536	-0.144396
CYR61	0.470396	-0.123675	-0.409346
CYSTM1	0.233808	-0.0166539	-0.159375
CYYR1	0.0233028	0.117502	-0.135911
DACH1	0.44971	-0.0534856	-0.35623
DACH2	0.126917	0.0425866	-0.149541
DAD1	0.348421	0.0281409	-0.291288
DAG1	0.199485	-0.051322	-0.160049
DAPK2	0.115658	0.11055	-0.137702
DARS	0.308639	0.0297594	-0.316614
DARS2	0.249591	0.0120548	-0.162044
DAZAP2	0.180133	0.00305367	-0.155788
DBF4	0.216467	0.0821659	-0.154556
DBF4B	0.276295	0.0984918	-0.164781
DBI	0.490173	0.00633362	-0.489164
DCAF12L2	0.109928	-0.0352751	-0.0516312
DCAF13	0.183376	0.0600939	-0.240835
DCAF16	0.276833	-0.0121201	-0.122258
DCAF7	0.175609	0.00798281	-0.0946728
DCAF8	0.14032	0.0645498	-0.120771
DCBLD2	0.142979	-0.0204544	-0.107311
DCK	0.202643	0.0129968	-0.164476
DCLRE1A	0.157632	0.121007	-0.159397
DCLRE1B	0.20294	0.0364333	-0.149829
DCLRE1C	0.112624	0.120956	-0.246475
DCP2	0.152791	-0.0322556	-0.0828557
DCPS	0.123493	-0.00215073	-0.185246
DCTD	0.044041	0.125521	-0.073152
DCTN3	0.203844	-0.0152821	-0.0556466
DCTPP1	0.125917	0.0138453	-0.0776012
DCUN1D1	0.189129	-0.00104075	-0.10132
DCUN1D3	0.183206	-0.0195109	-0.131189
DCXR	0.261063	0.0219254	-0.17373
DDAH1	0.477356	-0.0915209	-0.382821
DDB1	0.203558	0.0199767	-0.130596
DDB2	0.115028	0.00985075	-0.124673
DDIT3	0.279514	-0.037871	-0.289538
DDOST	0.189608	0.0642043	-0.147794
DDX17	0.13046	0.0323965	-0.0493282
DDX18	0.112912	0.00313816	-0.181539
DDX19A	0.138397	0.0213077	-0.0635113
DDX21	0.150884	-0.0131546	-0.071903
DDX23	0.122095	-0.0403828	-0.118343
DDX39A	0.199753	0.131155	-0.126823
DDX3Y	0.118996	0.0115621	-0.145294
DDX41	0.00723283	0.126678	-0.0547733
DDX46	0.12613	-0.0257723	-0.0486823
DDX47	0.17162	-0.0076021	-0.0979572
DDX52	0.160588	-0.0331751	-0.0383054
DDX58	0.116766	-0.00761241	-0.045558
DDX59	0.117809	-0.00583517	-0.0830652
DDX60	0.16115	-0.0494921	-0.112669
DECR1	0.265027	-0.0216664	-0.157433
DEDD	0.103059	0.0987413	-0.057999
DEGS1	0.23826	-0.0711432	-0.214794
DEK	0.305516	0.0627662	-0.274021
DENND1A	0.43218	-0.108448	-0.309699
DENND4C	0.105272	-0.130781	-0.0793945
DENND5A	0.309696	0.027533	-0.231488
DEPDC1	0.400689	0.0193296	-0.22567
DEPDC1B	0.379026	0.113169	-0.198945
DERA	0.196895	0.0595446	-0.178148
DERL2	0.147458	0.00470054	-0.109755
DESI2	0.115213	0.0644788	-0.16756
DFFA	0.216907	-0.0270392	-0.111964
DGCR2	0.143461	0.0239978	-0.0616184
DGKH	0.108785	0.0811998	-0.125057
DHCR24	0.358889	-0.0166465	-0.271243
DHCR7	0.227747	-0.0152222	-0.123137
DHDDS	0.119854	-0.0172537	-0.103141
DHFR	0.56814	0.0345282	-0.317809
DHRS1	0.121791	-0.0200029	-0.136038
DHRS3	0.279912	-0.0338535	-0.239317
DHRS4	0.203256	-0.0492276	-0.153877
DHRS4L2	0.231212	-0.0816644	-0.165624
DHRS7	0.162381	0.0219612	-0.194056
DHTKD1	0.293953	0.077933	-0.201151
DHX15	0.19062	-0.0596384	-0.146544
DHX30	0.158863	0.0435463	-0.084417
DHX38	0.0420345	0.136861	-0.0829127
DHX40	0.197678	-0.0782793	-0.162249
DHX9	0.0947078	0.100616	-0.152831
DIABLO	0.175534	0.11028	-0.130071
DIAPH3	0.477046	0.0716687	-0.317729
DIO2	0.364155	-0.112096	-0.247359
DIP2B	0.112627	-0.0176441	-0.075553
DIS3L	0.187585	-0.00209767	-0.111861
DIXDC1	0.172149	-0.0537947	-0.0895481
DKC1	0.159505	0.0274931	-0.0943988
DKK3	0.212988	-0.0342899	-0.139279
DLD	0.138936	0.0781301	-0.106372
DLG5	0.189323	0.0187907	-0.0638043
DLGAP5	0.449472	0.169475	-0.278246
DLL1	-0.006254	0.23259	-0.141516
DMAP1	0.115818	0.0330298	-0.0546894
DMD	0.271832	-0.063372	-0.174822
DMRTA2	0.245894	0.105623	-0.207181
DMTF1	0.131679	0.0177571	-0.135975
DNER	0.239334	-0.0612942	-0.242584
DNM2	-0.0523397	0.143494	-0.032526
DNMBP	0.269802	0.00724251	-0.221471
DNMT1	0.242881	0.021204	-0.180465
DNTTIP1	0.153135	-0.0240514	-0.145486
DOCK1	0.329753	-0.0773712	-0.255234
DOCK3	0.129498	-0.0379379	-0.0572153
DOCK7	0.127327	-0.018336	-0.0623721
DOK5	0.509712	-0.128524	-0.423882
DONSON	0.165328	-0.0209366	-0.0718448
DPAGT1	0.145295	-0.0404971	-0.0704415
DPCD	0.201429	-0.0502196	-0.146573
DPF2	0.164402	0.0142202	-0.113932
DPH3	0.152129	-0.023296	-0.0757998
DPM1	0.15931	-0.0556337	-0.0815614
DPM2	0.110653	-0.0309947	-0.108402
DPM3	0.179898	-0.0636309	-0.0708807
DPY19L4	0.303922	-0.0317416	-0.198032
DPY30	0.249004	-0.0100342	-0.139214
DPYSL2	0.107256	-0.15305	-0.0321325
DRAM2	0.267104	0.0603466	-0.190909
DRAP1	0.174657	0.00321588	-0.106972
DRG2	0.228962	0.108201	-0.117095
DSCC1	0.1452	0.0139419	-0.107183
DSE	0.154137	0.00825482	-0.0912665
DSEL	0.191272	0.0962351	-0.173509
DSG2	0.280428	-0.037681	-0.183892
DSN1	0.360227	0.0341591	-0.239361
DST	0.147922	-0.0468471	-0.191459
DSTN	0.201179	-0.136639	-0.103022
DTD2	0.23235	-0.0108211	-0.129032
DTL	0.322692	0.154025	-0.244007
DTWD1	0.135776	0.0542083	-0.154256
DTX2	0.139589	-0.0530102	-0.0643722
DTX3L	0.163871	-0.0146246	-0.155865
DTX4	0.222859	-0.129913	-0.091707
DTYMK	0.400339	0.0402654	-0.219241
DUSP1	0.161038	-0.00176757	-0.0394075
DUSP10	0.222535	0.080979	-0.263763
DUSP16	0.264536	-0.0270766	-0.0481593
DUSP28	0.167752	-0.0304058	-0.0403918
DUSP3	0.272284	-0.0544807	-0.15648
DUSP6	0.118433	0.0270117	-0.105223
DUT	0.291455	0.0385818	-0.182973
DYNC2H1	0.28261	-0.0876677	-0.152641
DYNC2LI1	0.270521	0.0464257	-0.228243
DYNLL1	0.218075	-0.0675046	-0.0546721
DYNLT3	0.126633	-0.0528339	-0.0547261
DYRK1A	0.139491	0.0221703	-0.0505756
DYRK4	0.283713	0.0208178	-0.149762
DZANK1	0.108297	-0.0566866	-0.0494413
DZIP1	0.193568	-0.0274184	-0.11257
DZIP1L	0.221626	-0.0577767	-0.115867
E2F1	0.0701719	0.144419	-0.0968681
E2F2	0.253715	0.216512	-0.206733
E2F3	0.223251	0.0981946	-0.208449
E2F4	0.101738	0.038033	-0.0698191
E2F5	0.146606	-0.0709416	-0.0747616
E2F7	0.392618	-0.00475704	-0.206533
E2F8	0.448938	0.037462	-0.233082
EAF1	0.119963	0.0302325	-0.0881768
EARS2	0.106504	-0.0791312	-0.0643783
ECH1	0.144731	-0.0356087	-0.0769895
ECHDC1	0.128603	-0.0100902	-0.0618586
ECHDC2	0.153153	-0.071813	-0.105082
ECHS1	0.178122	-0.022683	-0.0709195
ECI2	0.199512	-0.036374	-0.148291
ECM2	0.129036	0.0725075	-0.064458
ECT2	0.495011	0.132352	-0.27311
EDA	0.243627	-0.0101811	-0.110746
EDEM3	0.160215	0.0106642	-0.109961
EDNRB	0.358122	-0.0966007	-0.22339
EEA1	0.226499	-0.0215011	-0.159974
EEF1B2	0.272692	-0.0203122	-0.0943244
EEF1D	0.292537	0.187841	-0.353418
EEF1E1	0.192115	-0.0793485	-0.159596
EEF2K	0.157269	-0.0259227	-0.113012
EEFSEC	0.14164	0.0162363	-0.0385706
EEPD1	0.26444	-0.0947335	-0.256603
EFCAB11	0.188051	-0.0509488	-0.133733
EFCAB2	0.249051	0.0278175	-0.114854
EFEMP2	0.0520626	0.105504	-0.113791
EFHC1	0.138477	-0.0215922	-0.132703
EFNB2	0.172246	-0.0454642	-0.0905578
EFR3A	0.16572	-0.040935	-0.126154
EFR3B	0.159764	-0.0890065	-0.0618227
EFS	0.0624971	0.113316	-0.0939234
EFTUD2	0.120827	-0.0471879	-0.11431
EGF	0.136104	-0.0255638	-0.127831
EGFR	0.196522	0.0239039	-0.21697
EGLN3	0.314224	0.0287221	-0.298574
EGR1	0.382675	0.00705589	-0.356674
EGR2	0.170212	-0.0809544	-0.220772
EGR3	0.11486	0.0552209	-0.0963208
EHBP1	0.229209	0.0502269	-0.12436
EHMT1	0.00647824	0.101146	-0.0485455
EID1	0.146151	-0.011536	-0.162616
EID3	0.207206	-0.0165332	-0.0996753
EIF1	0.192679	-0.150592	-0.0934934
EIF1AD	0.225434	0.0780624	-0.16989
EIF1AX	0.152078	-0.0648143	-0.0476049
EIF1AY	0.21715	0.0309931	-0.19026
EIF2AK3	0.154838	0.0293204	-0.124809
EIF2S1	0.169205	-0.0696182	-0.0899682
EIF2S2	0.208725	0.0725215	-0.181457
EIF3A	0.170315	0.0627703	-0.163137
EIF3F	0.211837	0.0341176	-0.142038
EIF3G	0.116807	-0.0161246	-0.0300048
EIF3I	0.183629	-0.0303489	-0.0359946
EIF3K	0.190831	0.0410216	-0.121538
EIF3M	0.214728	0.0274112	-0.187885
EIF4A3	0.210599	0.03121	-0.100042
EIF4E	0.245341	-0.0366228	-0.111135
EIF4E3	0.223877	-0.0743995	-0.0595027
EIF4EBP2	0.159171	-0.0394483	-0.0982325
EIF4G1	0.089905	0.11191	-0.0889137
EIF4G3	0.130517	-0.0225871	-0.0992078
EIF4H	0.111414	0.0543298	-0.0955238
EIF5	0.151663	-0.112058	-0.057147
EIF5A	0.250515	-0.0194663	-0.105653
EIF5A2	0.145858	-0.00136122	-0.123137
ELAVL1	0.0804569	0.120774	-0.0739135
ELL3	0.146976	0.0394698	-0.0751741
ELMSAN1	0.198373	0.028655	-0.197886
ELOVL1	0.196684	-0.0140851	-0.0837399
ELOVL2	0.295033	0.049615	-0.307194
ELOVL5	0.335673	-0.0189497	-0.2637
ELP4	0.0846378	0.106918	-0.172896
ELP5	0.244687	-0.0114463	-0.145136
ELP6	0.0619664	0.162572	-0.137263
EMC2	0.146029	-0.0389737	-0.110803
EMC7	0.155302	-0.00277127	-0.0503415
EMC9	0.218853	0.0174929	-0.0776645
EMCN	-0.0267277	0.111262	-0.0353103
EMD	0.14819	0.0366647	-0.0859921
EME1	0.271909	0.0598941	-0.156226
EMG1	0.141917	0.003407	-0.108843
EMP2	0.498936	-0.0998671	-0.246597
EMP3	0.262732	0.0180695	-0.184762
EMX2	0.151616	0.0755497	-0.069766
ENHO	0.186006	-0.0784348	-0.0514555
ENKUR	0.263329	-0.0636666	-0.195905
ENO1	0.357103	0.108419	-0.376423
ENOPH1	0.111123	0.0472704	-0.135459
ENOSF1	0.211382	0.0875157	-0.162038
ENPP2	0.212141	-0.0696274	-0.105372
ENPP4	0.137097	-0.0569989	-0.0641188
ENSA	0.124612	0.0263895	-0.0843287
ENTPD5	0.106966	0.023265	-0.0850517
ENY2	0.204935	0.0338316	-0.225289
EOMES	-0.106637	0.679811	-0.236848
EPDR1	0.172266	-0.00191713	-0.0433512
EPHA2	0.231299	-0.0160551	-0.170122
EPHB4	0.0208251	0.135123	-0.055874
EPM2A	0.131065	-0.00345251	-0.0687436
EPS15	0.237032	0.000475221	-0.26286
ERAL1	0.18647	0.0711019	-0.122995
ERAP1	0.117955	0.0907051	-0.161453
ERAP2	0.119741	-0.041681	-0.0844432
ERBB2	0.184783	-0.0126348	-0.130312
ERCC1	0.160619	0.0371424	-0.0964108
ERCC4	0.173691	0.00149683	-0.095331
ERCC6L	0.301038	0.126712	-0.189524
ERCC8	0.161365	-0.0381155	-0.0525621
EREG	-0.024664	0.151209	-0.0657928
ERGIC2	0.233251	-0.0686958	-0.144263
ERGIC3	0.150489	0.0506908	-0.121608
ERH	0.286551	0.0847234	-0.20335
ERI2	0.16513	0.115829	-0.137016
ERI3	0.1719	-0.0659094	-0.0963523
ERLIN1	0.222952	-0.047817	-0.121126
ERLIN2	0.15666	0.0308669	-0.175143
ERMAP	0.212909	0.0167119	-0.119671
ERMP1	0.00544541	0.130188	-0.0935052
ERP29	0.200421	-0.0530452	-0.112751
ESCO2	0.48307	0.14788	-0.29742
ESD	0.250746	-0.138315	-0.0712255
ESPL1	0.390799	0.104386	-0.22353
ESRRG	0.119717	-0.0312322	-0.0881814
ESYT1	0.122127	-0.00914783	-0.108148
ETAA1	0.119573	-0.0109764	-0.102812
ETF1	0.1951	0.00831603	-0.131776
ETFA	0.216977	0.0397662	-0.236631
ETV1	0.336955	-0.0292665	-0.339767
ETV4	0.21236	0.0141035	-0.102227
ETV5	0.518591	-0.126608	-0.432973
EVA1C	0.259011	-0.0704516	-0.21518
EVC	0.135592	-0.0986263	-0.0338377
EVI5	0.159247	-0.0703608	-0.145599
EWSR1	0.111753	-0.0647037	-0.0343434
EXO1	0.401525	0.0292141	-0.234789
EXOC5	-0.0486798	0.180733	-0.0418979
EXOSC10	0.115119	0.0439627	-0.0349105
EXOSC2	0.191187	0.09469	-0.169534
EXOSC4	0.125431	0.103213	-0.157231
EXOSC6	0.107456	-0.0254276	-0.0738438
EXOSC7	0.196341	-0.0666266	-0.152016
EXOSC8	0.320847	0.0144725	-0.267159
EXOSC9	0.141693	0.0930948	-0.199866
EXPH5	0.119943	0.121868	-0.0586981
EXT1	0.110128	-0.0306884	-0.0440341
EXTL2	0.226874	-0.0709571	-0.140496
EYA3	0.225841	0.042005	-0.177371
EZH2	0.184334	0.165095	-0.115725
F2RL1	-0.0304725	0.122134	-0.031282
F2RL2	0.174763	-0.0616506	-0.136953
F3	0.552682	-0.218964	-0.371572
F8A1	0.142389	-0.0635221	-0.0397166
FABP5	0.405512	-0.104798	-0.262311
FABP7	0.337175	-0.0258208	-0.105706
FADS1	0.20034	0.0081323	-0.119962
FADS2	0.195624	-0.014673	-0.128205
FAF2	0.149281	0.0257002	-0.0605072
FAHD1	0.205218	-0.0602935	-0.0619818
FAHD2B	0.155265	0.0130107	-0.121281
FAIM	0.240973	-0.0232711	-0.200675
FAM107A	0.627628	-0.183682	-0.419352
FAM111A	0.530399	0.0976882	-0.416204
FAM111B	0.312295	0.122162	-0.265351
FAM114A1	0.39763	-0.044188	-0.298404
FAM114A2	0.1335	-0.0135798	-0.0898413
FAM117A	0.175266	-0.0207041	-0.120675
FAM120A	0.181679	0.0136759	-0.201073
FAM120AOS	0.200207	-0.0585587	-0.159901
FAM122B	0.11769	0.164705	-0.167664
FAM122C	0.12573	0.0727614	-0.0762833
FAM124A	0.209964	-0.0618431	-0.0708824
FAM133B	0.141317	-0.027413	-0.0802482
FAM136A	0.216453	0.00210365	-0.0791688
FAM13B	0.130947	-0.0615386	-0.0963814
FAM161A	0.265853	-0.0891563	-0.0718234
FAM168B	0.173347	0.0438672	-0.0791634
FAM172A	0.1122	-0.0956666	-0.0495983
FAM173B	0.122493	0.0413962	-0.0709648
FAM192A	0.139308	0.0447417	-0.138312
FAM193A	0.139824	-0.0643737	-0.0465303
FAM204A	0.100465	0.0804611	-0.112974
FAM208A	0.163703	0.0217775	-0.0628301
FAM210A	0.158139	-0.0604699	-0.0392014
FAM210B	0.170164	-0.0274661	-0.108908
FAM213A	0.341746	-0.0533179	-0.151625
FAM216A	-0.0305776	0.122535	-0.0401538
FAM219A	0.156177	-0.0629409	-0.153543
FAM221A	0.13667	-0.0478693	-0.0795691
FAM228B	0.215893	-0.0586579	-0.15689
FAM46A	0.235098	-0.052934	-0.147473
FAM53C	0.15465	0.11193	-0.124363
FAM69A	0.16082	-0.0510776	-0.0698921
FAM69C	0.263873	-0.0528014	-0.10589
FAM72B	0.228418	-0.00493504	-0.0876977
FAM72C	0.191889	-0.0342744	-0.0695007
FAM76A	0.272902	-0.138698	-0.123478
FAM83D	0.273025	0.0889098	-0.158281
FAM84A	0.16186	-0.108191	-0.208563
FAM84B	0.389331	-0.122066	-0.269224
FAM91A1	0.11325	0.0280011	-0.0731726
FAM96A	0.281644	0.0383709	-0.195992
FAM96B	0.0272492	0.159404	-0.130468
FANCA	0.137718	0.00490668	-0.108665
FANCB	0.304359	0.0968495	-0.154068
FANCC	0.126855	0.02512	-0.124568
FANCD2	0.562795	0.129962	-0.349835
FANCE	0.117179	0.0889081	-0.0802959
FANCG	0.197034	-0.0283543	-0.0842919
FANCI	0.51734	0.061256	-0.31244
FANCL	0.229257	0.0169372	-0.157076
FANCM	0.19444	0.0399411	-0.110291
FAR1	0.0715632	0.139979	-0.0345923
FARS2	0.133227	-0.00169545	-0.118104
FARSB	0.175127	-0.01967	-0.146899
FAS	0.291052	-0.091646	-0.160619
FAT1	0.282681	0.061663	-0.297306
FAT3	0.214331	-0.0520262	-0.0724776
FBLN1	0.0854871	0.140071	-0.0584893
FBLN7	0.196873	0.00539618	-0.091306
FBN1	0.11038	-0.052598	-0.0713146
FBN2	0.187385	-0.0642365	-0.170708
FBXL3	0.113995	-0.0692906	-0.135154
FBXL4	0.126859	0.045465	-0.0783842
FBXL7	0.173887	-0.0472577	-0.218236
FBXO17	0.230043	-0.0790006	-0.0792227
FBXO18	0.1216	0.0803952	-0.0961423
FBXO30	0.169843	-0.0470214	-0.16073
FBXO32	0.315417	-0.108694	-0.232136
FBXO36	0.207315	-0.0524662	-0.122529
FBXO5	0.38124	0.138614	-0.295542
FBXO7	0.106433	0.0384776	-0.145732
FBXW2	0.1428	0.0509763	-0.0972323
FBXW7	0.145727	-0.0492037	-0.180197
FCF1	0.115413	-0.0561886	-0.0588049
FCGR2A	-0.00538805	0.11382	-0.0489469
FCGRT	0.131406	0.0993896	-0.126794
FCHSD2	0.137515	-0.111932	-0.107987
FDFT1	0.245008	0.074596	-0.0301533
FDPS	0.334087	-0.0038612	-0.231678
FDXACB1	0.12336	-0.0501758	-0.0401764
FEM1C	0.0741604	0.128717	-0.0380337
FEN1	0.417236	0.109023	-0.2984
FER	0.115802	-0.0102342	-0.0766666
FERMT2	0.372983	-0.0528603	-0.198875
FEZ1	0.174919	-0.145001	-0.161379
FEZF2	0.368095	-0.115038	-0.134656
FGF2	0.10774	-0.0146793	-0.112385
FGFBP3	0.398478	-0.167868	-0.257843
FGFR1	0.286378	-0.0852817	-0.155324
FGFR1OP	0.2893	-0.0227711	-0.101039
FGFR1OP2	0.180608	0.0210323	-0.153337
FGFR3	0.221214	-0.0786122	-0.132967
FGFRL1	0.157712	0.0726812	-0.0908295
FH	0.16095	0.0111124	-0.0529807
FHOD3	0.319308	-0.125825	-0.199439
FIBP	0.112954	0.0114992	-0.0726459
FIGN	0.0633616	0.163392	-0.205742
FILIP1	0.317466	-0.0475131	-0.224875
FKBP10	0.187971	-0.0268245	-0.194569
FKBP14	0.126564	0.0868768	-0.157718
FKBP2	0.232231	0.0239892	-0.162476
FKBP3	0.228794	0.0666206	-0.246163
FKBP9	0.378541	-0.0896036	-0.27657
FKBPL	0.140793	0.0935948	-0.109079
FKRP	0.117486	-0.00265577	-0.0978317
FLCN	0.18729	-0.0622071	-0.0816847
FLOT1	0.116296	-0.0260723	-0.113554
FLOT2	0.223075	-0.0282645	-0.12131
FLRT3	0.172608	0.175128	-0.221098
FLVCR1	0.166997	-0.017249	-0.0767041
FLYWCH2	0.128922	0.0623941	-0.0836677
FMN2	0.16419	0.0321773	-0.095714
FMNL3	-0.0585287	0.191207	-0.126029
FN1	0.140085	0.0296082	-0.0803987
FN3KRP	0.152292	-0.0729829	-0.0340146
FNBP4	0.158806	-0.0562227	-0.0423155
FNDC3A	0.140495	0.058032	-0.127398
FNDC3B	0.138995	-0.0641952	-0.0405624
FNIP1	0.142843	0.0168326	-0.147167
FNTA	0.130587	-0.0616979	-0.10629
FOLH1	0.213379	-0.0761396	-0.213521
FOPNL	0.171723	0.0166347	-0.0436872
FOS	0.445028	-0.0396847	-0.385583
FOSB	0.353936	-0.0771383	-0.301492
FOXM1	0.360821	0.138562	-0.224765
FOXN4	0.227145	0.119347	-0.172179
FOXP1	0.253057	-0.073084	-0.0794789
FOXP2	0.0218253	0.155472	-0.109769
FOXRED1	0.109484	0.0563206	-0.145036
FOXRED2	0.337539	0.0174552	-0.209631
FPGT	0.190068	0.050926	-0.128668
FRG1	0.160228	0.0567794	-0.10463
FRMD6	0.00296352	0.138454	-0.0897643
FRMD8	0.154179	0.0124603	-0.0621603
FSIP1	0.178849	-0.044618	-0.0833414
FSTL1	0.478251	-0.0100481	-0.421618
FSTL5	0.207202	0.0745478	-0.216897
FUCA1	0.240888	-0.0657516	-0.103134
FUCA2	0.22763	-0.0348405	-0.153553
FUNDC1	0.207078	0.00813058	-0.10519
FUNDC2	0.108357	0.0769914	-0.0685355
FURIN	0.232468	-0.0632518	-0.113184
FUT10	0.140188	-0.0169854	-0.170127
FUT8	0.27478	-0.069666	-0.258287
FUT9	0.226722	-0.0255533	-0.0660416
FXN	0.105739	0.0180806	-0.0717804
FXR1	0.2045	0.0235906	-0.170995
FXYD6	0.139088	-0.0590932	-0.137408
FYCO1	0.242664	-0.0223404	-0.157969
FZD2	0.235116	-0.0675956	-0.163044
FZD3	0.122065	0.0670422	-0.0882928
FZD5	0.108997	-0.0556442	-0.111591
FZD8	0.209029	-0.0582532	-0.264983
G2E3	0.104693	0.0567376	-0.0408721
G3BP1	0.290088	0.0311147	-0.172638
G6PC3	0.132933	0.0450102	-0.0755148
GAB1	0.270521	0.0152382	-0.285875
GABARAPL2	0.200663	0.0174115	-0.0608021
GABPB1	0.145816	0.152935	-0.1567
GABRA3	0.165105	0.0353996	-0.113759
GABRA4	0.278299	-0.0244067	-0.126856
GABRB1	0.254893	-0.0482779	-0.189689
GABRG1	0.147754	-0.058969	-0.0912216
GADD45A	0.175378	-0.0366594	-0.123041
GALM	0.234635	-0.130954	-0.112107
GALNT1	0.184789	-0.0150083	-0.148895
GALNT14	0.232067	-0.0553521	-0.0691129
GALNT7	0.267229	-0.00453408	-0.203512
GALT	0.225203	-0.072197	-0.243411
GAN	-0.0651756	0.168819	-0.112141
GANC	0.225592	0.0112438	-0.163302
GAPDH	0.300597	0.0773802	-0.286022
GAR1	0.17819	-0.0319528	-0.149764
GARS	0.129804	0.0251278	-0.0615673
GART	0.176727	0.0221799	-0.099864
GAS1	0.153421	0.0115296	-0.168568
GAS2L3	0.251644	-0.00150608	-0.259819
GATM	0.394655	-0.15148	-0.330418
GBA	0.289163	-0.036167	-0.192028
GCA	0.407487	0.0348198	-0.251407
GCC2	0.117697	-0.013996	-0.199116
GCDH	0.187514	-0.00651318	-0.0427958
GCFC2	0.190835	0.0132712	-0.120972
GCLC	0.105026	0.0267633	-0.10761
GCLM	0.159363	-0.0491921	-0.142653
GCSH	0.161305	0.0560713	-0.120317
GDE1	0.185005	-0.00499812	-0.15496
GDI2	0.158099	0.0200901	-0.0645828
GDPD2	0.317394	-0.0828544	-0.17078
GEM	0.230414	-0.0270968	-0.184335
GEN1	0.277385	0.0921985	-0.188695
GFAP	0.417656	-0.106821	-0.298608
GFM2	0.179995	0.0149306	-0.050229
GGCT	0.255588	0.0972554	-0.2427
GGH	0.334428	0.0143447	-0.248655
GGNBP2	0.105694	0.0350241	-0.109363
GGPS1	0.167686	-0.013114	-0.0882213
GHITM	0.144281	0.0197301	-0.0620153
GIGYF2	0.127255	0.0347478	-0.0565721
GINM1	0.14613	0.0115021	-0.123115
GINS1	0.388849	-0.0325703	-0.21324
GINS2	0.340063	0.0382496	-0.347778
GINS3	0.19392	0.0999593	-0.15106
GINS4	0.306293	0.00071028	-0.176744
GK	0.258615	-0.0450526	-0.131634
GLB1	0.212475	-0.0579829	-0.0486075
GLCCI1	0.212132	-0.00488876	-0.200018
GLDC	0.204237	-0.0307171	-0.188076
GLE1	0.131247	-0.0557807	-0.134874
GLI2	0.208399	-0.0204609	-0.197655
GLI3	0.513824	0.0286484	-0.511569
GLIPR2	0.188354	0.0132217	-0.153326
GLO1	0.442115	0.00867485	-0.249934
GLOD4	0.120551	0.038508	-0.127451
GLRX2	0.138538	-0.0226919	-0.0487067
GLRX3	0.179531	-0.00701171	-0.062474
GLT8D2	0.0496519	0.130889	-0.120219
GLTP	0.277896	-0.0332496	-0.206845
GLUD1	0.379701	-0.0662823	-0.253064
GLUL	0.136962	0.0278514	-0.222053
GLYATL2	0.179409	-0.00658297	-0.110859
GMFB	0.104999	-0.0345302	-0.0565548
GMNN	0.495179	0.0469575	-0.367564
GMPPB	0.148262	-0.0194448	-0.0902603
GMPR2	0.163942	-0.0234684	-0.171352
GMPS	0.173519	0.0615379	-0.128019
GNB4	0.254825	0.145316	-0.213119
GNG11	0.232447	-0.00747203	-0.219955
GNG12	0.419479	-0.049604	-0.29434
GNG5	0.439045	-0.00746614	-0.272527
GNG7	0.144591	0.00464138	-0.0941452
GNL2	0.169619	0.00567357	-0.0914538
GNL3	0.156564	-0.0753	-0.0993547
GNPAT	0.1694	-0.0171277	-0.0859724
GNPDA1	0.201537	-0.023151	-0.136844
GNPTG	0.160839	-0.00450284	-0.126403
GOLGA7	0.191469	0.0125995	-0.141322
GOLGA8S	0.184883	-0.0229778	-0.102554
GOLGA8T	0.184779	0.00337321	-0.074056
GOLM1	0.183604	-0.081668	-0.160467
GOLPH3L	0.238431	0.028437	-0.138982
GORAB	0.129861	0.0682133	-0.0835556
GORASP1	0.0469695	0.101046	-0.0711039
GOSR1	0.112115	0.00390543	-0.115826
GOSR2	0.108786	-0.0294555	-0.0927664
GOT1	0.187211	0.00644594	-0.121598
GPAA1	0.200424	0.0462396	-0.123937
GPAM	0.254309	-0.0333617	-0.113499
GPANK1	0.22573	-0.0125988	-0.113702
GPBP1L1	0.244598	-0.0443576	-0.139123
GPC1	0.210584	-0.0661923	-0.101192
GPC4	0.180006	-0.0636466	-0.213149
GPC6	0.259931	0.066709	-0.239039
GPD2	0.263654	-0.0927674	-0.135098
GPM6B	0.313444	-0.099839	-0.279616
GPN1	0.132813	-0.0012401	-0.147555
GPN3	0.17466	0.104173	-0.197527
GPR108	0.134126	0.092573	-0.129911
GPR137B	0.110982	-0.0524126	-0.0510273
GPR156	0.201671	-0.00753523	-0.157134
GPR171	0.0881878	0.220068	-0.160926
GPR180	0.245801	0.0471033	-0.0965867
GPR22	0.104181	-0.00138521	-0.0551817
GPR75	0.109193	0.00228203	-0.0744012
GPRC5B	-0.00671273	0.153741	-0.110833
GPSM2	0.238598	0.0640328	-0.147059
GPT2	0.221844	0.0451646	-0.145112
GPX1	0.133979	0.0178046	-0.0403194
GPX3	0.533499	-0.190783	-0.436927
GPX4	0.246082	0.00544198	-0.13514
GPX7	0.16794	-0.0299144	-0.10829
GPX8	0.149477	0.0222572	-0.139348
GRAMD1C	0.238768	-0.112231	-0.205618
GRB10	0.145002	-0.0880942	-0.0775447
GRB14	0.286271	-0.0845258	-0.261449
GRHPR	0.269424	-0.000382243	-0.232915
GRID2	0.134914	-0.0132831	-0.164362
GRIN2A	0.228774	-0.0643516	-0.194894
GRM3	0.272599	-0.155896	-0.12099
GRN	0.170273	0.043799	-0.115372
GSN	0.127572	0.0477894	-0.123382
GSPT1	0.198337	-0.0284677	-0.0925238
GSTCD	0.164726	0.0304448	-0.0782264
GSTK1	0.130657	-0.0495613	-0.19268
GSTM1	0.18518	0.00222662	-0.167154
GSTM2	0.291592	-0.112341	-0.0923103
GSTM3	0.159145	-0.0232875	-0.10929
GSTM4	0.285	0.00222624	-0.165028
GSTM5	0.268205	-0.063233	-0.156368
GSTO1	0.279056	-0.0309472	-0.145151
GSTO2	0.185132	-0.0394764	-0.124713
GSTP1	0.367262	0.0664279	-0.321114
GSTT1	0.149858	-0.0198017	-0.133693
GTF2A2	0.158301	0.0411956	-0.186071
GTF2B	0.131454	0.0337343	-0.0880931
GTF2E1	0.0915566	0.132899	-0.0811205
GTF2E2	0.125673	-0.0171937	-0.0568191
GTF2F1	0.193981	-0.0116903	-0.0939135
GTF2H2C	0.110413	0.0501037	-0.0482778
GTF2I	0.166725	0.0719538	-0.206251
GTF2IRD1	0.145671	0.0238489	-0.127584
GTF3C1	0.0212084	0.12783	-0.0805555
GTF3C2	0.10181	-0.0473248	-0.0704988
GTF3C3	0.0343308	0.110139	-0.0826876
GTF3C4	0.0994074	0.181483	-0.156357
GTF3C5	0.101669	0.106927	-0.0431512
GTF3C6	0.133719	-0.00732278	-0.14767
GTPBP4	0.139603	0.0539341	-0.0641122
GTSE1	0.477104	0.12854	-0.297715
GUCA1A	0.224835	-0.0667509	-0.133864
GUCD1	0.301535	-0.00626996	-0.132059
GULP1	0.332128	0.0182227	-0.352062
GUSB	0.179078	0.0267221	-0.134276
GXYLT1	0.177158	-0.0815763	-0.110702
GYG1	0.110179	0.0106581	-0.156292
GYG2	0.254984	-0.0529872	-0.118745
GYPC	0.130241	-0.0200376	-0.122964
H1F0	0.201849	0.168812	-0.306155
H2AFV	0.259888	0.187708	-0.311081
H2AFX	0.338543	0.0800909	-0.228115
H2AFY	0.222309	-0.0363501	-0.166601
H2AFZ	0.262828	0.0353923	-0.166982
H6PD	0.171976	-0.0489991	-0.138209
HADH	0.259191	0.0475743	-0.189743
HADHA	0.285229	-0.0397501	-0.138947
HADHB	0.239226	-0.0164242	-0.204514
HAGH	0.0173885	0.127249	-0.0620474
HAPLN1	0.222823	-0.0116649	-0.168162
HARBI1	0.11654	-0.0496279	-0.0814911
HAT1	0.150057	-0.0177422	-0.0769079
HAUS1	0.150409	0.0639736	-0.0895661
HAUS2	0.189575	0.0130921	-0.0731524
HAUS4	0.254461	0.0058842	-0.135515
HAUS5	0.265751	-0.00952696	-0.2052
HAUS6	0.37085	0.0384992	-0.2518
HAUS8	0.311892	0.12455	-0.240312
HAX1	0.133436	-0.0106791	-0.0578029
HBEGF	0.211402	-0.0876392	-0.190909
HCCS	0.184962	-0.0283456	-0.0925656
HDAC1	0.242942	-0.00450844	-0.122797
HDAC9	0.03007	0.259562	-0.218781
HDDC2	0.197847	0.0235422	-0.224758
HDGF	0.156066	0.0659187	-0.0686197
HDHD2	0.136013	0.000154817	-0.0506123
HDLBP	0.301433	0.0917528	-0.192679
HEATR1	0.282624	-0.110255	-0.0584261
HEATR5A	0.414962	-0.172593	-0.33865
HEBP1	0.19953	-0.037872	-0.10037
HEG1	0.432488	0.0643696	-0.346595
HELB	0.144873	0.00820336	-0.183425
HELLS	0.285831	0.100554	-0.261817
HEPACAM	0.277415	-0.0717628	-0.143915
HERC6	0.122297	-0.0844849	-0.166907
HERPUD1	0.27635	-0.0866942	-0.169429
HES1	0.572486	-0.0930429	-0.53846
HEXA	0.178238	-0.0215438	-0.134206
HEXB	0.0825642	0.103227	-0.0745741
HEXIM1	0.152912	0.0763766	-0.084769
HEY1	0.343828	-0.0432785	-0.236003
HGF	0.247963	-0.0628159	-0.16077
HHIP	0.158192	-0.049814	-0.0389157
HHLA3	0.108011	0.0499178	-0.174109
HIBCH	0.207557	0.0407764	-0.231567
HIF1A	0.120221	0.0636676	-0.0985979
HIF1AN	0.0582421	0.150995	-0.0993729
HIGD1A	0.301711	0.00593428	-0.208007
HIGD2A	0.162951	0.0595978	-0.246608
HILPDA	0.108881	0.0776537	-0.0621743
HINFP	0.167898	-0.00401664	-0.151187
HINT1	0.154242	0.0184451	-0.0565199
HINT2	0.29467	-0.0616507	-0.183504
HINT3	0.113361	0.025904	-0.0650476
HIP1	0.109858	0.0116747	-0.0736742
HIPK1	0.145763	-0.0128447	-0.139843
HIPK2	0.235035	0.0419328	-0.209767
HIRA	0.137193	-0.013912	-0.062271
HIRIP3	0.374654	0.0116166	-0.226232
HIST1H1A	0.333915	0.183554	-0.273154
HIST1H1B	0.465377	0.104354	-0.268704
HIST1H1C	0.466559	0.12332	-0.342987
HIST1H1D	0.218052	0.203593	-0.190334
HIST1H1E	0.291427	0.0342613	-0.275274
HIST1H2AC	0.065024	0.108594	-0.0936647
HIST1H2AE	0.164259	-0.0395668	-0.0627117
HIST1H2AG	0.18318	0.015837	-0.14989
HIST1H2AJ	0.215629	0.158543	-0.177039
HIST1H2AL	0.171623	0.0357584	-0.108763
HIST1H2AM	0.243009	0.0387524	-0.175936
HIST1H2BC	0.238065	0.0757514	-0.166297
HIST1H2BD	0.246776	0.104832	-0.190322
HIST1H2BF	0.0800477	0.134254	-0.11826
HIST1H2BH	0.0603793	0.170703	-0.104312
HIST1H2BK	0.271905	0.132287	-0.200411
HIST1H2BL	0.245213	0.163673	-0.16673
HIST1H3A	0.15397	0.030077	-0.119106
HIST1H3B	0.44323	0.077392	-0.247135
HIST1H3C	0.25589	0.14174	-0.202077
HIST1H3D	0.184504	-0.0573126	-0.131641
HIST1H3G	0.226556	0.0150087	-0.109044
HIST1H3H	0.118347	-0.00412943	-0.0590909
HIST1H3I	0.249238	0.0634813	-0.160649
HIST1H4C	0.3162	0.023639	-0.224244
HIST1H4E	0.264947	-0.0494238	-0.141771
HIST1H4I	0.315634	0.00962528	-0.150793
HIST2H2AC	0.141146	0.06787	-0.113493
HIST2H2BE	0.103321	-0.0179548	-0.155475
HIST2H2BF	0.284757	-0.0545708	-0.218497
HJURP	0.412779	0.122457	-0.225669
HKDC1	0.151848	-0.0523829	-0.10505
HKR1	0.170438	0.0214619	-0.102411
HLA-A	0.144487	0.0875196	-0.152054
HLA-B	0.143629	0.127139	-0.112538
HLA-C	0.129859	0.0114327	-0.0693259
HMBS	0.128391	0.0097436	-0.0942228
HMGB1	0.267387	0.0461547	-0.0891712
HMGB2	0.588759	0.169849	-0.444008
HMGB3	0.146436	0.126309	-0.115428
HMGCL	0.193404	0.0589878	-0.150587
HMGCR	0.141786	0.0662468	-0.153171
HMGCS1	0.301143	0.00792312	-0.126411
HMGN1	0.158659	0.105377	-0.124138
HMGN2	0.388778	0.023189	-0.421502
HMGN3	0.357893	-0.00442581	-0.301734
HMGN5	0.28341	0.111685	-0.290965
HMGXB3	0.168507	0.0252099	-0.133742
HMGXB4	0.162875	0.0440631	-0.107591
HMMR	0.356047	0.031522	-0.187409
HMSD	0.287635	-0.0557007	-0.134303
HNMT	0.285606	-0.103436	-0.23436
HNRNPA2B1	0.204824	0.0816288	-0.151965
HNRNPA3	0.104463	0.0635074	-0.0923779
HNRNPAB	0.142376	0.0190206	-0.105821
HNRNPC	0.131913	0.0626002	-0.156095
HNRNPD	0.165012	0.107499	-0.193079
HNRNPF	0.282602	-0.0827331	-0.0844284
HNRNPH3	0.10589	0.0705756	-0.0530482
HNRNPL	0.188814	-0.00209272	-0.158517
HNRNPR	0.182576	0.0681526	-0.0682486
HNRNPU	0.139735	0.0564702	-0.071702
HNRNPUL1	0.224232	-0.0127654	-0.0747955
HOPX	0.499358	-0.180362	-0.351299
HP1BP3	0.19876	0.0197763	-0.194545
HPS3	0.11187	0.00130166	-0.0835117
HPS4	0.195537	-0.00302156	-0.111346
HPS5	0.14606	-0.048224	-0.0704504
HS6ST2	0.30943	-0.110743	-0.230277
HSCB	0.246947	-0.017933	-0.103155
HSD17B10	0.238388	0.0291574	-0.0872433
HSD17B12	0.224082	-0.07101	-0.13956
HSD17B7	0.175133	-0.0503062	-0.100329
HSDL2	0.419573	0.00133883	-0.325385
HSP90B1	0.345913	0.0115433	-0.305982
HSPA13	0.151402	0.0645224	-0.132453
HSPA14	0.182822	0.0443338	-0.117152
HSPA1A	0.249701	-0.0569544	-0.191472
HSPA1B	0.261889	-0.055291	-0.103293
HSPA4	0.180337	0.0111418	-0.0581423
HSPA4L	0.286464	-0.0434537	-0.188418
HSPA5	0.259415	-0.0221629	-0.251122
HSPA8	0.171568	-0.103372	-0.0947884
HSPA9	0.216756	-0.0168132	-0.201426
HSPB1	0.355652	-0.00590974	-0.329971
HSPB11	0.348548	0.0152756	-0.221923
HSPBAP1	0.216895	0.00847894	-0.087336
HSPD1	0.275898	-0.130009	-0.20231
HSPE1	0.259054	-0.0997505	-0.26059
HSPH1	0.330333	-0.0230765	-0.290347
HTR1D	0.10271	-0.0301776	-0.0599118
HTR2A	0.285149	-0.0939166	-0.266765
HTRA1	0.17627	-0.0129101	-0.111813
HUS1	0.166513	0.0585288	-0.137523
HUWE1	0.110314	0.0115581	-0.091602
HYAL2	0.1246	-0.00173663	-0.0535542
HYLS1	0.105713	0.10303	-0.103177
HYOU1	0.130976	-0.0799413	-0.145669
IAH1	0.105751	-0.0875544	-0.0648597
IARS	0.313652	-0.00268509	-0.119766
IBTK	0.142286	-0.0798497	-0.083
ID2	0.190787	-0.0235691	-0.159785
ID4	0.475202	-0.106274	-0.437676
IDH1	0.228702	0.0336154	-0.160513
IDH2	0.286633	0.00190553	-0.150081
IDH3A	0.112111	-0.0772217	-0.045542
IDI1	0.385793	-0.032627	-0.276233
IDNK	0.137136	-0.00225377	-0.0808427
IER2	0.318047	0.012489	-0.268519
IER3IP1	0.105095	0.118286	-0.161076
IFI27L1	0.154348	0.00807677	-0.129716
IFI27L2	0.339701	-0.0136825	-0.187465
IFI44L	0.261124	-0.0664292	-0.225672
IFI6	0.251649	-0.0540419	-0.193185
IFIT1	0.292716	-0.0653903	-0.128297
IFITM3	0.348173	-0.116132	-0.378659
IFNGR1	0.239986	0.0116592	-0.156941
IFNGR2	0.174147	-0.0222198	-0.0552388
IFRD1	0.171209	-0.0575893	-0.0766452
IFT122	0.201253	0.0384593	-0.176922
IFT140	0.144608	-0.00140198	-0.0761413
IFT27	0.177509	-0.0231228	-0.0744328
IFT43	0.183273	-0.0408948	-0.180946
IFT46	0.125649	-0.00960386	-0.080899
IFT52	0.178608	-0.000382858	-0.111534
IFT57	0.294021	-0.00689342	-0.184191
IFT74	0.303511	0.00144119	-0.236613
IFT80	0.18823	0.0452168	-0.190961
IGDCC4	0.340576	-0.131577	-0.352644
IGF2BP1	0.106286	0.100515	-0.19585
IGF2BP2	0.122766	0.00266845	-0.0363988
IGF2BP3	0.112147	0.0358753	-0.0502262
IGFBP4	0.193042	-0.0326614	-0.0983507
IGFBP5	0.212488	-0.0869132	-0.211827
IGFLR1	0.223211	-0.025787	-0.135688
IGSF11	0.127559	0.124306	-0.143809
IKBIP	0.164714	-0.0250024	-0.0628206
IKBKB	0.109183	0.0216011	-0.0337025
IL10	-0.0498625	0.110694	-0.0713918
IL10RB	0.178123	-0.0633642	-0.0617136
IL13RA2	0.1801	0.00848296	-0.101765
IL2RA	-0.0179094	0.122828	-0.0356694
IL33	0.339621	-0.111969	-0.304649
IL6ST	0.316178	-0.0966877	-0.290323
ILDR2	0.274089	-0.00844125	-0.186326
ILF2	0.125119	0.0284188	-0.0545801
ILK	0.353896	-0.0352078	-0.273354
ILVBL	0.115888	-0.0382439	-0.101685
IMMP1L	0.205959	0.0133539	-0.190512
IMMT	0.125837	0.106409	-0.15061
IMPA1	0.103207	-0.00700402	-0.0677871
IMPACT	0.118305	-0.018673	-0.0980811
IMPDH2	0.233567	0.00230898	-0.149317
IMPG2	-0.0634796	0.118287	-0.0325696
INCENP	0.130378	0.15491	-0.148953
ING2	0.154427	-0.0195482	-0.113229
ING3	0.214814	0.0636286	-0.165399
INPP1	0.176478	-0.0436485	-0.0843784
INPP5B	0.124839	-0.0037285	-0.115584
INSIG1	0.276369	-0.0136233	-0.216115
INTS10	0.122	-0.0410725	-0.0873289
INTS2	0.229244	0.00133536	-0.137983
INTS3	0.118726	-0.0375681	-0.135913
INTS7	0.154953	0.0761478	-0.0519511
INTU	0.359808	-0.0889263	-0.146656
IP6K1	0.102421	-0.0155506	-0.103919
IPCEF1	0.213879	-0.0389902	-0.136094
IPO5	0.194099	-0.00783901	-0.0850406
IPO7	0.145356	0.108965	-0.133802
IPO9	0.133856	0.102013	-0.0685887
IPPK	0.132742	-0.0532397	-0.0489936
IQCC	0.17011	-0.0326529	-0.117241
IQCG	0.106902	-0.0625971	-0.128222
IQGAP1	0.210307	0.0618441	-0.185648
IQGAP2	0.381861	-0.0168594	-0.320931
IQGAP3	0.520111	0.173553	-0.320819
IQSEC1	0.255759	-0.0680656	-0.195377
IRAK1BP1	0.193704	0.0518152	-0.0870446
IRF2	0.237573	0.0200339	-0.202493
IRF2BP2	0.279541	-0.127684	-0.174513
IRF9	0.204688	-0.000711105	-0.185215
ISCA2	0.152809	-0.019689	-0.0301149
ISG20L2	0.126806	-0.0052678	-0.0475906
ISOC1	0.114099	0.0720374	-0.179753
ISY1	0.149942	-0.00909884	-0.103835
ITGA2	0.501439	-0.0260953	-0.448752
ITGA6	0.349871	-0.0920454	-0.299886
ITGAE	0.215372	-0.0242204	-0.0918574
ITGAV	0.20139	0.0620117	-0.152565
ITGB1	0.176715	-0.031499	-0.0861827
ITGB1BP1	0.357291	-0.0587135	-0.18736
ITGB3BP	0.291964	0.0477106	-0.271071
ITGB5	0.372662	-0.0904163	-0.182343
ITGB8	0.42516	-0.0117953	-0.281211
ITM2A	0.0796908	0.148828	-0.103155
ITM2B	0.143813	-0.0436331	-0.0901373
ITM2C	0.306342	-0.0945771	-0.212842
ITPK1	0.115466	-0.0136574	-0.10348
ITPKB	0.154794	0.0551281	-0.125549
ITPRIPL2	0.119098	-0.00221775	-0.0777033
ITSN2	0.107983	-0.0470823	-0.0425567
IVD	0.315141	-0.0201912	-0.224998
IVNS1ABP	0.0881661	0.202076	-0.0835517
JAG1	0.120957	-0.0193864	-0.139752
JAGN1	0.0317911	0.125525	-0.0827773
JAK1	0.169579	-0.00663542	-0.0534209
JAK2	0.153984	-0.0647346	-0.12368
JAKMIP2	0.106484	-0.0553373	-0.174089
JAM2	0.459547	0.0466022	-0.308454
JAM3	0.345468	-0.0541743	-0.332417
JDP2	0.168381	-0.086597	-0.14402
JKAMP	0.12004	0.040149	-0.134178
JPH1	0.240433	-0.0578518	-0.15545
JUN	0.344666	-0.0528341	-0.239998
KANK2	0.12486	-0.0102141	-0.0675314
KANSL3	0.17146	0.0630884	-0.111876
KARS	0.181677	0.00102	-0.0887203
KAT2A	0.202763	0.0134454	-0.0891557
KAT2B	0.243666	0.00791355	-0.234712
KAT7	0.243817	0.013504	-0.155503
KATNB1	0.187968	-0.070782	-0.0761526
KATNBL1	0.147629	0.0671849	-0.0719868
KAZN	0.192251	0.0141771	-0.226317
KCMF1	0.104061	0.0145787	-0.0806502
KCNH7	0.139246	0.0952222	-0.128116
KCNJ10	0.397374	-0.10356	-0.207682
KCNJ2	0.110421	-0.0426484	-0.182488
KCNK10	0.271312	-0.112957	-0.168902
KCNMA1	0.102954	-0.0689088	-0.0996258
KCNQ5	-0.0242589	0.10211	-0.0362251
KCTD15	0.0917417	0.190356	-0.0855811
KCTD18	-0.0683561	0.106097	-0.0447824
KCTD3	0.172906	0.0592994	-0.0775255
KCTD7	0.136762	-0.0666213	-0.0562413
KCTD9	0.163844	0.0195048	-0.145
KDELC2	0.405658	-0.0486881	-0.152276
KDELR1	0.106265	-0.00620334	-0.0696322
KDELR2	0.206047	-0.022198	-0.120543
KDM3A	0.16557	-0.0115795	-0.10143
KDM3B	0.132623	1.05323e-05	-0.126139
KDM5C	0.0145136	0.111101	-0.0355421
KDM6A	0.128825	0.0140484	-0.162302
KEAP1	0.178973	0.0373791	-0.101999
KHNYN	0.164658	-0.0267206	-0.104662
KHSRP	0.128297	-0.0316202	-0.0894128
KIAA0100	0.119263	-0.00984703	-0.05451
KIAA0319L	0.113045	0.00758953	-0.0931383
KIAA0391	0.216307	-0.0249483	-0.110338
KIAA0586	0.12564	0.036259	-0.0941902
KIAA0895	0.171026	-0.0284614	-0.0591093
KIAA1147	0.213792	-0.0883799	-0.145454
KIAA1210	-0.0372914	0.159476	-0.050205
KIAA1217	0.203047	-0.0538771	-0.252145
KIAA1522	-0.0100879	0.165903	-0.114112
KIF11	0.546474	0.0522688	-0.303524
KIF13A	0.142194	-0.0131681	-0.0954019
KIF14	0.387512	0.100888	-0.231077
KIF15	0.525123	0.160731	-0.360762
KIF18A	0.338394	0.0738007	-0.263076
KIF18B	0.243465	0.0724588	-0.104768
KIF1A	0.154383	0.0167433	-0.0573948
KIF1B	0.13735	-0.00860407	-0.074599
KIF1C	0.119191	0.0338288	-0.0760189
KIF20A	0.441795	0.0953562	-0.242747
KIF20B	0.370311	0.0330455	-0.239127
KIF22	0.464599	0.0845247	-0.323773
KIF23	0.529704	0.0910852	-0.306524
KIF24	0.241063	0.125938	-0.213899
KIF26B	-0.00464742	0.272006	-0.167986
KIF2C	0.492814	0.163984	-0.295345
KIF4A	0.520834	0.125405	-0.292498
KIF4B	0.195728	0.0227621	-0.098628
KIF5B	0.202747	0.0355775	-0.152494
KLF10	0.15848	0.0117012	-0.0435918
KLF12	-0.0033049	0.155322	-0.246775
KLF3	0.21926	-0.0383703	-0.082059
KLF4	0.187739	0.0418322	-0.144324
KLF5	0.129785	0.0221611	-0.124437
KLF6	0.376842	-0.0623556	-0.400965
KLHDC3	0.100011	-0.0314322	-0.0568869
[truncated: 2,393 more rows]

## Sheet: Miller_cGZ(3802)
Gene_name	15 pcw			16 pcw			21 pcw1			21 pcw2
	layer	corr	p-val	layer	corr	p-val	layer	corr	p-val	layer	corr	p-val
AAAS	SZo	0.353	7.83e-07	SZo	0.334	0.00342	VZ	0.264	0.0124	VZ	0.438	0.00201
AAED1	VZ	0.734	1.58e-17	VZ	0.695	1.21e-15	SZi	0.511	1.01e-14	SZi	0.451	4.01e-17
AAMDC	VZ	0.731	8.78e-31	VZ	0.646	2.86e-33	SZo	0.485	2.26e-06	SZo	0.412	8.33e-06
AASS	VZ	0.672	1.16e-15	VZ	0.682	6.66e-26	SZo	0.291	9.07e-06	SG	0.228	0.00191
ABAT	VZ	0.789	6.03e-17	VZ	0.587	2.99e-05	SZi	0.355	6.02e-08	SZo	0.284	0.0297
ABCA1	SG	0.418	0.937	CPi	0.125	0.0496	SZo	0.598	1.86e-15	SZo	0.669	2.68e-16
ABCB10	VZ	0.548	2.92e-14	VZ	0.346	5.14e-07	SZo	0.485	3.36e-08	SZo	0.572	5.12e-11
ABCB11	VZ	0.615	5.03e-16	SZi	0.356	8.07e-08	SZi	0.402	1.44e-13	VZ	0.374	1.71e-14
ABCB6	VZ	0.821	1.78e-12	VZ	0.74	9.84e-08	SZi	0.328	0.00496	SG	0.271	0.0805
ABCB7	VZ	0.356	0.0013	MZ	0.296	0.053	SZo	0.331	2.23e-06	SZi	0.404	2.92e-07
ABCC4	VZ	0.26	7.27e-06	VZ	0.366	0.00028	SZo	0.609	3.03e-15	SZo	0.493	1.62e-15
ABCD3	VZ	0.612	1.28e-08	VZ	0.365	0.0115	SZo	0.42	4.1e-12	SZi	0.482	2.89e-17
ABCD4	VZ	0.703	3.84e-27	VZ	0.653	5.35e-37	VZ	0.586	2.49e-23	VZ	0.609	7e-17
ABHD1	VZ	0.482	3.43e-10	SZi	0.325	2.2e-08	VZ	0.341	0.000356	VZ	0.423	4.02e-06
ABHD15	VZ	0.683	1.23e-15	VZ	0.517	1.5e-17	SZi	0.541	2.45e-17	VZ	0.396	8.8e-15
ABHD16A	SZi	0.68	1.67e-11	SZi	0.628	3.99e-15	VZ	0.468	0.144	CPi	0.439	0.0103
ABHD3	VZ	0.772	1.03e-41	VZ	0.705	5.08e-32	VZ	0.482	1.65e-09	SZi	0.385	7.37e-10
ABHD4	VZ	0.691	1.44e-25	VZ	0.586	2.95e-28	SZo	0.454	2.69e-10	SZo	0.441	6.4e-14
ABL1	SZo	0.254	0.00221	SZi	0.248	0.00481	SZo	0.332	0.000313	SZo	0.366	0.00368
ABRAXAS1	SG	0.204	0.982	VZ	0.375	0.000603	VZ	0.484	3.51e-07	VZ	0.478	0.00104
ABT1	VZ	0.562	1.41e-07	VZ	0.365	1.19e-09	CPi	0.225	0.0744	CPi	0.278	0.445
ABTB1	VZ	0.234	0.000129	VZ	0.221	7.72e-06	SZi	0.335	2.62e-06	VZ	0.468	1.1e-09
ABTB2	VZ	0.789	7.66e-30	VZ	0.541	4.84e-27	VZ	0.24	0.0014	VZ	0.583	7.69e-09
ACAA2	VZ	0.679	1.4e-38	VZ	0.501	2.9e-32	VZ	0.555	1.49e-23	VZ	0.567	9.14e-27
ACAD11	VZ	0.439	0.00216	VZ	0.317	1.39e-06	VZ	0.444	6.08e-09	SZi	0.361	1.8e-13
ACAD9	VZ	0.518	8.25e-08	VZ	0.325	0.0224	VZ	0.604	0.00163	VZ	0.655	2.54e-05
ACADL	VZ	0.662	3.69e-14	VZ	0.531	3.04e-07	VZ	0.35	0.271	VZ	0.48	0.532
ACADM	VZ	0.568	1.24e-21	VZ	0.483	4.98e-15	CPo	0.53	0.0119	CPo	0.425	6.92e-13
ACADS	VZ	0.362	1.63e-07	SZo	0.273	9.68e-08	SZo	0.61	4.1e-13	SZo	0.558	1.68e-16
ACADVL	VZ	0.414	1.31e-10	VZ	0.499	2.13e-13	SZi	0.539	1.68e-17	VZ	0.251	2.98e-08
ACAP2	VZ	0.492	2.34e-08	VZ	0.563	4.02e-09	SZo	0.448	5.14e-10	SZo	0.473	3.42e-08
ACAT2	VZ	0.477	4.32e-05	VZ	0.444	0.0222	CPi	0.495	0.000224	CPi	0.474	7.19e-06
ACBD5	VZ	0.453	0.0395	VZ	0.493	0.000366	SZo	0.519	5.07e-14	SZo	0.528	1.22e-15
ACO1	VZ	0.627	3.46e-09	VZ	0.365	5.08e-05	SZo	0.666	1.24e-29	SZo	0.574	8.67e-23
ACOT9	VZ	0.781	2.94e-15	VZ	0.678	1.72e-18	SZo	0.553	6.2e-17	VZ	0.53	3.28e-20
ACOX1	IZ	0.246	0.669	VZ	0.243	0.0547	SZo	0.522	3.2e-15	SZo	0.568	3.23e-19
ACP6	VZ	0.812	3.34e-12	VZ	0.582	1.65e-11	SZo	0.426	4.88e-17	SZo	0.403	2.85e-10
ACSBG1	SZo	0.524	3.03e-27	SZo	0.707	4.29e-21	SZo	0.47	5.46e-10	VZ	0.382	7.1e-14
ACSF2	VZ	0.823	4.57e-26	VZ	0.641	1.07e-23	VZ	0.495	3.47e-18	VZ	0.619	2.89e-18
ACSF3	VZ	0.433	1.6e-08	VZ	0.249	0.0294	SZo	0.532	1.33e-13	SZo	0.432	4.84e-10
ACSS1	VZ	0.707	9.01e-24	SZo	0.563	2.42e-26	SZo	0.298	2.04e-07	SZo	0.311	8.93e-06
ACSS3	VZ	0.75	1.89e-23	VZ	0.626	4.07e-19	VZ	0.332	3.71e-10	SZi	0.459	2.5e-14
ACTL6A	SZi	0.47	1.14e-24	SZi	0.488	1.36e-30	VZ	0.554	6.7e-09	VZ	0.546	7.13e-14
ACTN1	VZ	0.669	1.79e-16	VZ	0.584	3.07e-09	SZo	0.712	2.52e-07	SZo	0.648	2.49e-12
ACTR2	SG	0.192	0.905	CPo	0.202	0.982	SZo	0.575	4.4e-21	SZo	0.566	7.06e-19
ACTR5	SZo	0.37	3.14e-07	SZo	0.48	0.00495	SZo	0.253	8.71e-10	SZi	0.224	0.00116
ACVR1	VZ	0.433	1.53e-05	VZ	0.223	0.108	VZ	0.599	1.21e-11	VZ	0.337	6.78e-12
ACVR2B	SZi	0.532	1.05e-07	SZi	0.455	5.47e-05	SZo	0.416	2.01e-05	SZo	0.5	0.00604
ADAM10	VZ	0.635	1.58e-14	VZ	0.376	2.37e-06	SZo	0.193	4.04e-05	VZ	0.21	2.7e-06
ADAM15	VZ	0.763	1.06e-11	VZ	0.551	1.8e-08	SZo	0.28	0.00218	SZo	0.325	0.0021
ADAM17	VZ	0.794	7.73e-24	VZ	0.61	1.55e-13	VZ	0.396	1.78e-05	SZo	0.384	0.000177
ADAM9	VZ	0.753	2.54e-18	VZ	0.758	1.1e-18	SZo	0.521	1.54e-18	SZi	0.491	6.09e-20
ADAMTS12	SG	0.648	6.96e-19	VZ	0.739	8.23e-27	SZo	0.313	0.000182	SZo	0.392	0.188
ADAMTS6	VZ	0.375	0.419	VZ	0.592	2.23e-11	SZi	0.5	5.67e-11	VZ	0.459	2.3e-13
ADAP2	SG	0.539	0.0104	IZ	0.38	0.0327	SZo	0.564	3.83e-18	SZo	0.589	2.41e-18
ADCY7	VZ	0.672	4.19e-13	VZ	0.302	0.6	SZi	0.44	2.36e-10	SZi	0.455	1.64e-05
ADGRA1	VZ	0.659	6.25e-22	VZ	0.583	1.21e-10	SZo	0.392	7.42e-09	SZo	0.495	4.57e-12
ADGRA3	VZ	0.596	4.88e-23	VZ	0.435	2.15e-16	VZ	0.449	0.00564	VZ	0.358	0.0432
ADGRG1	VZ	0.452	1.4e-38	SZi	0.423	2.27e-21	SZo	0.491	4.98e-23	SZo	0.428	3.95e-18
ADGRG6	VZ	0.308	3.42e-05	VZ	0.385	4.26e-09	VZ	0.268	0.000236	VZ	0.517	1.29e-08
ADGRV1	VZ	0.764	4.41e-33	VZ	0.805	1.32e-30	MZ	0.157	0.575	MZ	0.401	9.22e-05
ADH4	SZo	0.376	0.000932	SZo	0.11	0.455	SZo	0.441	3.85e-14	SZi	0.453	1.6e-05
ADH5	VZ	0.399	4.68e-07	VZ	0.341	2.04e-09	SZo	0.675	3.23e-23	SZo	0.655	1.15e-20
ADHFE1	VZ	0.778	1.61e-22	VZ	0.589	1.22e-26	SZo	0.567	2.59e-16	SZo	0.605	6.47e-20
ADIPOR2	VZ	0.539	2.37e-11	VZ	0.385	8.41e-10	SZo	0.552	1.21e-16	VZ	0.496	1.94e-16
ADK	VZ	0.687	2.12e-15	VZ	0.612	1.36e-21	VZ	0.304	3.92e-06	SZo	0.373	5.72e-06
ADNP2	VZ	0.389	0.000155	VZ	0.388	0.000107	SZo	0.527	0.00233	SZo	0.573	5.52e-05
ADORA3	IZ	0.489	0.000385	IZ	0.234	0.559	VZ	0.544	2.18e-15	VZ	0.422	2.17e-07
ADRB2	VZ	0.574	1.89e-07	VZ	0.697	3.92e-11	VZ	0.559	6.06e-10	VZ	0.306	0.000103
ADSL	VZ	0.413	9.64e-12	SZo	0.502	2.03e-06	VZ	0.243	0.000596	CPi	0.265	0.00791
ADSSL1	VZ	0.422	4.31e-11	VZ	0.5	2.03e-15	VZ	0.417	2.65e-07	VZ	0.478	4.92e-07
AEBP1	VZ	0.589	6.69e-13	VZ	0.549	2.61e-15	SZi	0.424	4.03e-11	VZ	0.532	1.48e-10
AEBP2	VZ	0.446	3.32e-06	VZ	0.395	1.56e-09	SZo	0.474	3.41e-10	SZo	0.457	4.02e-15
AEN	VZ	0.506	2.05e-10	VZ	0.465	2.13e-07	VZ	0.404	1.02e-13	VZ	0.608	1.34e-13
AES	IZ	0.224	9.57e-09	MZ	0.385	1.38e-08	SZo	0.586	1.51e-23	SZo	0.389	2.03e-21
AFDN	SZi	0.251	0.000381	SZi	0.449	1.98e-11	VZ	0.31	0.00198	VZ	0.533	4.6e-08
AFF1	VZ	0.607	6.22e-19	VZ	0.659	2.64e-19	SZo	0.285	1.81e-12	SZo	0.33	3.82e-06
AGA	VZ	0.701	1.28e-21	VZ	0.615	3.28e-16	SZi	0.372	1.02e-07	VZ	0.459	2.17e-10
AGFG2	VZ	0.531	3.92e-12	VZ	0.398	8.29e-11	VZ	0.197	0.00965	SZo	0.254	0.702
AGGF1	VZ	0.653	9.74e-18	VZ	0.534	5.29e-11	SZo	0.241	0.000727	SZi	0.286	0.000585
AGO1	SZi	0.521	2.44e-25	SZi	0.502	2.79e-11	SZi	0.369	2.01e-07	VZ	0.584	1.02e-14
AGO3	CPo	0.097	0.122	VZ	0.448	4.78e-10	SZo	0.422	1.26e-22	SZo	0.387	1.28e-18
AGPAT2	VZ	0.419	8.37e-05	VZ	0.391	1.24e-05	SZo	0.488	4.38e-11	SZo	0.43	5.48e-13
AGPAT5	VZ	0.433	0.000119	VZ	0.437	0.00391	VZ	0.449	8.81e-13	VZ	0.575	1.61e-15
AHCYL1	VZ	0.331	1.36e-09	VZ	0.471	2.25e-18	IZ	0.496	7.4e-10	SZi	0.306	4.28e-06
AHI1	VZ	0.657	1.91e-05	VZ	0.582	2.96e-05	SZi	0.439	1.81e-07	VZ	0.42	7.32e-06
AHSA2	VZ	0.352	7.09e-07	VZ	0.491	5.93e-11	SZo	0.325	8.18e-05	VZ	0.39	8.59e-11
AHSG	SZi	0.278	0.53	SZi	0.301	0.942	SZo	0.577	3.91e-18	SZo	0.539	1.05e-16
AIDA	VZ	0.498	1.78e-13	VZ	0.405	3.27e-11	SZi	0.395	0.026	VZ	0.463	2e-08
AIF1L	VZ	0.846	1.17e-35	VZ	0.726	2.3e-37	VZ	0.777	6.61e-20	VZ	0.756	4.86e-16
AIFM2	VZ	0.427	0.255	VZ	0.474	0.378	VZ	0.407	4.9e-09	SZo	0.422	2.52e-06
AJUBA	VZ	0.917	1.21e-26	VZ	0.945	4.71e-28	SZi	0.457	4.39e-12	VZ	0.422	2.56e-09
AK2	VZ	0.495	2.78e-14	SZo	0.475	2.24e-19	VZ	0.559	8.51e-16	VZ	0.511	1.89e-21
AK3	SZi	0.331	7.3e-07	VZ	0.416	5.4e-11	VZ	0.251	0.0555	VZ	0.409	0.125
AK4	VZ	0.572	4.48e-07	VZ	0.511	1.37e-12	SZo	0.326	0.00184	SZi	0.207	0.193
AK5	VZ	0.623	2.31e-22	VZ	0.6	5.85e-11	CPo	0.314	0.00539	CPo	0.595	7.71e-06
AKAP12	VZ	0.419	0.976	VZ	0.51	0.001	VZ	0.34	0.00912	VZ	0.398	1.05e-05
AKAP8	SZo	0.42	7.91e-06	SZo	0.384	1.7e-07	SZi	0.246	0.0134	SG	0.221	0.451
AKIRIN2	SZi	0.529	3.26e-12	SZi	0.482	5.47e-07	SZi	0.298	1.5e-09	SZi	0.399	1.24e-14
AKR7A2	VZ	0.608	8.58e-18	VZ	0.516	4.27e-22	SZi	0.429	7.61e-20	VZ	0.513	2.47e-20
AKR7A3	VZ	0.604	4.04e-17	SZo	0.465	8.19e-16	CPi	0.293	0.171	CPi	0.299	0.332
AKT2	SZo	0.336	1.65e-08	SZo	0.33	2.19e-07	CPo	0.522	0.06	CPo	0.589	9.3e-13
ALDH16A1	SZo	0.389	1.59e-11	SZo	0.395	3.6e-11	SZo	0.339	2.33e-09	SZo	0.418	1.42e-06
ALDH1L1	VZ	0.396	0.000397	VZ	0.761	5e-10	SZo	0.595	5.38e-16	SZo	0.489	1e-16
ALDH1L2	CPo	0.321	5.8e-05	CPo	0.255	0.0357	SZo	0.469	6.29e-17	SZo	0.466	5.74e-12
ALDH3A2	VZ	0.405	7.1e-09	VZ	0.325	1.7e-08	SP	0.097	0.0509	MZ	0.263	0.54
ALDH4A1	VZ	0.767	1.05e-21	VZ	0.788	1.27e-17	SZi	0.367	9.48e-14	VZ	0.431	5.51e-19
ALDH6A1	VZ	0.727	8.36e-34	VZ	0.737	6.11e-39	VZ	0.401	2.81e-12	VZ	0.507	6.06e-15
ALDH7A1	VZ	0.657	4.13e-27	VZ	0.558	1.47e-32	SZi	0.267	0.0333	VZ	0.339	6.86e-06
ALDH9A1	VZ	0.711	2.31e-15	VZ	0.647	2.01e-25	SZo	0.282	0.00441	SZo	0.345	0.766
ALDOC	VZ	0.453	1.71e-11	VZ	0.537	1.68e-18	SZo	0.474	2.19e-08	SZo	0.355	4.02e-07
ALG1	VZ	0.378	0.0399	VZ	0.431	0.000551	VZ	0.39	1.62e-12	SZi	0.465	2.41e-14
ALG10	CPi	0.126	0.307	VZ	0.25	0.0208	SZo	0.452	2.6e-07	SZo	0.528	2.84e-06
ALG11	VZ	0.282	0.00425	VZ	0.307	0.000119	VZ	0.461	7.87e-23	VZ	0.604	1.81e-24
ALG14	VZ	0.468	2.85e-14	VZ	0.567	7.38e-17	SG	0.527	0.742	SZi	0.408	4.56e-05
ALG1L	VZ	0.488	3.29e-14	VZ	0.536	2.38e-07	SZo	0.309	1.07e-08	SZo	0.317	0.134
ALG5	VZ	0.419	0.00229	VZ	0.416	1.4e-08	SZo	0.803	7.03e-15	SZo	0.764	1.25e-18
ALG8	VZ	0.564	2.73e-22	SZo	0.557	1.35e-18	SZo	0.287	4.33e-05	VZ	0.345	5.09e-09
ALKBH5	SP	0.192	0.818	CPi	0.201	0.546	VZ	0.443	0.0018	VZ	0.469	8.84e-06
ALMS1	VZ	0.459	9.88e-15	SZi	0.343	0.000108	SZo	0.546	1.24e-13	SZo	0.525	3.61e-10
ALOX5AP	SG	0.387	0.00067	MZ	0.482	0.703	VZ	0.504	1.65e-29	VZ	0.646	9.1e-28
ALPK1	IZ	0.303	1.88e-05	IZ	0.343	0.000428	VZ	0.437	2.28e-11	VZ	0.378	0.0138
ALYREF	VZ	0.651	1.61e-27	VZ	0.476	1.85e-15	CPi	0.265	0.0876	CPi	0.184	0.00948
AMBN	CPi	0.197	0.28	CPi	0.192	0.0167	SZi	0.429	7.87e-14	VZ	0.385	1.75e-08
AMMECR1	VZ	0.822	2.28e-27	VZ	0.684	7.58e-28	SZo	0.504	4.23e-22	VZ	0.503	7.07e-24
AMOTL2	SZi	0.502	6.53e-14	SZi	0.457	4.08e-08	SZi	0.33	4.8e-06	SZi	0.352	1.47e-06
AMPD3	SG	0.862	0.0349	VZ	0.402	1.81e-06	SZo	0.353	0.000503	SZo	0.45	2.43e-05
AMT	VZ	0.808	4.95e-18	VZ	0.745	7.49e-21	CPi	0.341	0.000129	CPi	0.355	0.0153
AMZ1	VZ	0.467	4.14e-11	VZ	0.469	4.88e-08	SZi	0.483	2.74e-10	VZ	0.523	2.04e-10
ANAPC1	VZ	0.617	1.05e-07	VZ	0.341	0.0612	SZo	0.272	3.3e-05	VZ	0.384	3.63e-05
ANAPC10	VZ	0.396	1.11e-07	SZi	0.187	3.72e-05	SZo	0.72	0.000377	SZo	0.744	6.38e-05
ANAPC16	VZ	0.613	9.91e-12	VZ	0.518	6.05e-17	SZi	0.298	7.47e-05	SZi	0.359	2.62e-07
ANG	VZ	0.771	7.9e-22	VZ	0.575	4.66e-24	CPi	0.412	6.89e-10	CPi	0.358	0.000178
ANGEL1	VZ	0.713	3.51e-13	VZ	0.614	2.08e-17	SZo	0.303	0.000135	VZ	0.394	1.04e-12
ANGPTL1	VZ	0.77	2.85e-33	VZ	0.702	7.34e-25	VZ	0.302	1.78e-06	VZ	0.352	0.000652
ANGPTL2	SZi	0.402	1.45e-20	SZo	0.432	3.07e-26	VZ	0.283	0.0198	VZ	0.341	0.00206
ANK2	VZ	0.52	2.17e-05	VZ	0.418	0.0384	VZ	0.477	6.2e-07	VZ	0.325	0.00015
ANKFN1	VZ	0.806	1.16e-36	VZ	0.769	2.03e-27	SZo	0.325	0.000112	SZo	0.271	0.00108
ANKFY1	VZ	0.256	0.0614	CPo	0.169	0.0755	SZo	0.446	0.000204	SZo	0.571	2.24e-05
ANKHD1	VZ	0.447	3.91e-09	VZ	0.561	3.22e-14	SZo	0.382	5.6e-18	SZi	0.411	2.54e-12
ANKHD1-EIF4EBP3	VZ	0.585	1.53e-10	VZ	0.491	8.47e-14	VZ	0.27	0.00232	SZi	0.299	0.00714
ANKRD10	VZ	0.538	0.00158	VZ	0.437	0.503	VZ	0.444	3.67e-14	SZo	0.422	5.93e-13
ANKRD13A	VZ	0.479	1.64e-11	VZ	0.447	3.62e-10	SZo	0.298	4.87e-08	VZ	0.499	9.44e-10
ANKRD20A2	VZ	0.429	4.72e-07	VZ	0.268	0.851	VZ	0.337	0.168	VZ	0.386	2e-06
ANKRD29	VZ	0.681	8.5e-13	VZ	0.585	2.52e-08	VZ	0.548	2.63e-30	VZ	0.621	1.22e-24
ANKRD35	VZ	0.78	9.69e-31	VZ	0.586	6.42e-21	VZ	0.436	2.98e-08	VZ	0.527	8.17e-11
ANKS6	VZ	0.731	6.86e-13	VZ	0.41	2.61e-05	SZo	0.337	3.25e-08	VZ	0.292	2.46e-08
ANLN	VZ	0.486	2.6e-17	VZ	0.387	1.18e-06	VZ	0.382	0.493	VZ	0.567	0.000118
ANO5	VZ	0.558	1.52e-09	VZ	0.471	0.00565	SZi	0.302	5.62e-10	SZo	0.335	1.34e-06
ANOS1	VZ	0.284	8.69e-15	VZ	0.643	7.72e-14	VZ	0.412	4.94e-12	VZ	0.476	2.09e-12
ANP32E	VZ	0.52	2.02e-29	SZo	0.47	1.42e-28	SZi	0.431	9.59e-11	VZ	0.457	1.66e-14
ANTXR1	VZ	0.454	8.61e-19	SZo	0.418	1.42e-23	VZ	0.591	1.54e-08	VZ	0.628	2.55e-11
ANTXR2	SZi	0.625	1.11e-06	SZi	0.55	1.27e-06	SZo	0.629	2.15e-18	SZo	0.632	2.57e-24
ANXA1	SG	0.815	0.000524	VZ	0.639	1.6e-09	SZi	0.483	2.41e-15	SZo	0.414	2.99e-14
ANXA11	VZ	0.617	4.5e-14	VZ	0.517	2.32e-22	SZi	0.467	4.02e-14	VZ	0.571	7.94e-18
ANXA2	VZ	0.617	2.82e-12	VZ	0.739	4.33e-22	SZo	0.278	0.00307	SZo	0.318	0.000235
ANXA5	VZ	0.727	2.01e-33	VZ	0.721	1.05e-35	VZ	0.453	1.55e-11	VZ	0.497	3.37e-16
ANXA6	VZ	0.814	9.84e-27	VZ	0.65	6.53e-24	VZ	0.389	2.31e-11	VZ	0.422	1.79e-12
ANXA7	VZ	0.657	2.61e-11	VZ	0.576	1.38e-21	VZ	0.363	1.59e-06	SZi	0.46	1.58e-08
AP3B1	VZ	0.459	5.7e-08	VZ	0.413	1.34e-06	VZ	0.171	0.178	VZ	0.622	5.48e-07
AP3M1	VZ	0.473	5.38e-12	SZi	0.446	9.87e-13	VZ	0.52	2.33e-13	SZo	0.393	2.39e-12
AP3S2	SZo	0.336	0.0399	SZo	0.268	0.0126	SZi	0.376	9.63e-05	SZo	0.473	0.00089
AP4E1	SZi	0.294	0.000183	SZi	0.291	0.000214	SZi	0.396	5.52e-13	SZi	0.477	1.5e-12
AP5M1	SZi	0.263	0.0078	SZi	0.269	9.72e-05	VZ	0.691	1.72e-25	VZ	0.656	1.65e-18
APBB1IP	IZ	0.522	0.262	IZ	0.309	0.256	VZ	0.489	5.27e-06	VZ	0.533	1.63e-07
APBB2	VZ	0.674	1.11e-06	VZ	0.678	1.03e-05	IZ	0.523	1.76e-09	IZ	0.631	0.00342
APEH	VZ	0.306	0.000519	SZo	0.363	0.0064	SZi	0.377	2.19e-12	SZi	0.554	2.08e-12
APEX2	VZ	0.54	2.61e-14	VZ	0.424	5.13e-15	MZ	0.218	0.57	VZ	0.34	0.118
APH1B	VZ	0.729	2.9e-18	VZ	0.694	2.23e-15	SZo	0.547	1.16e-28	VZ	0.606	4.98e-25
APLF	VZ	0.276	0.00311	VZ	0.331	0.0008	VZ	0.474	2.48e-15	SZi	0.538	8.06e-17
APOBEC3B	VZ	0.544	1.27e-11	VZ	0.638	2.29e-27	VZ	0.302	3.28e-05	VZ	0.517	9.46e-11
APOC1	SG	0.853	8.51e-07	SZi	0.379	2.82e-14	SZo	0.391	0.00572	SZo	0.488	0.00039
APOL4	SZo	0.225	2.49e-07	SZo	0.356	1.7e-10	SZo	0.354	9.95e-09	SZo	0.323	0.393
APOM	VZ	0.512	4.21e-19	VZ	0.449	2.16e-22	SZi	0.51	6.45e-11	VZ	0.456	7.58e-09
APOOL	VZ	0.334	4.12e-05	VZ	0.457	1.03e-06	IZ	0.287	6.78e-06	SZo	0.278	0.000139
APPBP2	VZ	0.524	1.3e-06	VZ	0.468	7.92e-08	MZ	0.336	0.0103	SZo	0.416	0.0242
APPL2	VZ	0.474	2.5e-19	VZ	0.482	3.03e-18	SZo	0.229	5.06e-06	SZo	0.351	0.00025
AQP1	VZ	0.288	0.0227	VZ	0.449	1.5e-06	VZ	0.459	2.08e-11	VZ	0.562	9.01e-13
AQP5	VZ	0.791	5.14e-38	VZ	0.755	7.72e-23	SZo	0.358	8.55e-06	VZ	0.436	3.49e-08
AR	VZ	0.85	4.52e-25	VZ	0.839	1.07e-31	SZo	0.375	2.6e-12	VZ	0.302	1.9e-07
ARAF	VZ	0.554	2.15e-14	SZo	0.441	1.45e-13	SZi	0.161	0.0343	VZ	0.397	1.06e-05
ARAP2	VZ	0.681	7.26e-11	VZ	0.527	6.26e-05	VZ	0.327	2.45e-05	VZ	0.593	1.18e-10
ARAP3	VZ	0.651	1.23e-34	SZi	0.456	1.12e-26	VZ	0.224	0.0165	VZ	0.52	1.95e-08
ARC	SZo	0.36	6.4e-07	SZo	0.466	0.00139	SZo	0.618	3.99e-17	SZo	0.559	1.33e-17
ARFIP1	VZ	0.466	7.8e-15	SZi	0.344	2.67e-10	MZ	0.388	0.826	MZ	0.309	0.073
ARHGAP12	VZ	0.593	8.46e-28	VZ	0.586	7.16e-22	CPi	0.344	0.568	SZo	0.337	0.0708
ARHGAP17	VZ	0.528	3e-15	VZ	0.375	8.32e-09	VZ	0.316	5.09e-05	CPi	0.393	0.24
ARHGAP18	VZ	0.316	3.51e-11	SZo	0.402	1.2e-07	VZ	0.425	0.177	VZ	0.61	0.000251
ARHGAP19	VZ	0.57	1.36e-27	VZ	0.496	2.74e-25	VZ	0.528	7.3e-34	VZ	0.59	3.46e-29
ARHGAP25	IZ	0.421	0.0701	IZ	0.462	0.369	SZo	0.495	2.56e-18	SZo	0.492	3.78e-21
ARHGAP31	VZ	0.492	0.000152	VZ	0.332	0.000477	CPo	0.274	0.491	CPo	0.319	0.132
ARHGAP6	SG	0.835	4.93e-05	CPi	0.259	0.121	SZo	0.469	2.66e-12	SZi	0.512	3.21e-10
ARHGAP9	IZ	0.355	0.0173	MZ	0.303	0.883	SZo	0.514	2.63e-27	SZo	0.478	5.99e-15
ARHGDIB	SG	0.417	8.03e-05	IZ	0.434	0.396	VZ	0.496	8.18e-06	VZ	0.354	0.604
ARHGEF1	VZ	0.323	4.72e-09	SZo	0.313	1.65e-09	SZo	0.523	1.77e-29	SZo	0.55	3.86e-23
ARHGEF16	VZ	0.361	0.000164	SZo	0.351	9.19e-07	VZ	0.428	3.49e-06	VZ	0.437	2.52e-09
ARHGEF19	SZo	0.518	2.94e-18	SZo	0.573	4.8e-15	CPi	0.348	7.39e-12	VZ	0.331	0.0228
ARHGEF2	SZi	0.518	0.957	SZi	0.365	0.273	VZ	0.25	6.85e-08	SZo	0.353	1.91e-08
ARHGEF26	VZ	0.518	6.38e-20	SZo	0.509	6.05e-10	SZo	0.655	4.11e-22	SZo	0.575	6.1e-19
ARHGEF39	VZ	0.686	2.41e-35	VZ	0.624	2.37e-31	SZi	0.331	5.56e-06	VZ	0.455	7.46e-11
ARHGEF40	VZ	0.833	4.72e-20	VZ	0.692	1.39e-24	SZi	0.145	0.31	SP	0.138	0.529
ARHGEF5	VZ	0.354	2.71e-09	SZo	0.318	4.11e-08	SZo	0.419	6.73e-20	SZo	0.472	3.52e-19
ARHGEF6	VZ	0.651	2.75e-37	VZ	0.511	2.65e-24	VZ	0.454	9.74e-20	SZo	0.437	2.11e-15
ARID5B	VZ	0.486	1.22e-08	VZ	0.52	0.00109	SZi	0.312	5.66e-06	VZ	0.62	3.58e-18
ARIH2OS	CPo	0.207	0.859	VZ	0.192	0.000205	VZ	0.575	3.5e-05	VZ	0.583	0.000141
ARL13B	VZ	0.217	0.0366	VZ	0.531	1.13e-06	SZo	0.598	1.87e-21	SZo	0.504	8.57e-26
ARL2BP	IZ	0.352	0.359	IZ	0.258	0.19	SZo	0.452	1.51e-07	SZo	0.458	0.222
ARL4D	SZi	0.288	0.302	CPi	0.303	0.47	VZ	0.392	4.51e-17	VZ	0.606	1.04e-20
ARL5A	VZ	0.255	0.00749	VZ	0.273	0.000512	SZo	0.576	9.85e-38	SZi	0.553	6.52e-26
ARL6IP6	VZ	0.672	9.96e-31	VZ	0.606	1.12e-25	SG	0.16	0.588	SZi	0.435	2.49e-06
ARMC3	VZ	0.643	1.88e-09	VZ	0.549	3.44e-05	SZi	0.258	0.252	SZo	0.334	0.0312
ARMC4	VZ	0.836	2.53e-29	VZ	0.839	8.16e-30	VZ	0.303	0.000429	VZ	0.307	0.0615
ARNT	VZ	0.362	1.36e-10	SZi	0.399	2.49e-13	CPo	0.378	0.0776	CPo	0.353	8.82e-10
ARRDC3	SZi	0.401	3.96e-11	SZi	0.32	3.8e-06	SZo	0.626	2.66e-19	SZo	0.395	1.2e-09
ARSE	VZ	0.8	1.29e-19	VZ	0.64	2.25e-21	SZi	0.415	3.28e-07	VZ	0.476	7.32e-14
ARSF	SZo	0.335	0.859	SZo	0.531	0.136	VZ	0.465	1.18e-13	VZ	0.691	3.43e-13
ARSG	VZ	0.512	0.0182	VZ	0.494	1.73e-07	SZo	0.473	5.74e-20	SZo	0.535	4.31e-15
ARSH	SZo	0.371	0.00128	SZo	0.327	0.669	VZ	0.303	1.85e-06	SZo	0.421	0.000331
AS3MT	VZ	0.326	3.56e-10	VZ	0.384	2.5e-14	VZ	0.359	0.000925	SZi	0.302	0.00277
ASAP2	VZ	0.471	2.4e-14	VZ	0.316	7.44e-09	VZ	0.377	8.38e-06	VZ	0.514	7.31e-10
ASAP3	VZ	0.752	1.55e-23	VZ	0.601	9.79e-28	VZ	0.428	5.2e-12	SG	0.283	5.94e-09
ASB1	VZ	0.256	1.64e-07	SZi	0.398	7.33e-08	VZ	0.37	3.36e-10	SZo	0.361	2.41e-13
ASB3	VZ	0.508	4.13e-21	VZ	0.389	8.69e-10	VZ	0.442	4.85e-06	VZ	0.473	1.16e-07
ASCC1	VZ	0.571	0.000187	SZi	0.274	5.68e-06	SZo	0.373	0.000107	VZ	0.333	1.14e-05
ASCC3	VZ	0.639	2.07e-08	VZ	0.59	1.65e-07	VZ	0.383	2.22e-05	CPi	0.183	0.323
ASF1B	VZ	0.764	1.15e-37	VZ	0.621	3.8e-40	SZo	0.399	4.42e-10	VZ	0.468	1.85e-12
ASL	VZ	0.721	4.39e-23	SZo	0.539	2.78e-22	CPi	0.583	0.607	CPi	0.412	0.269
ASPDH	SZo	0.266	0.551	SZi	0.365	0.0582	SZo	0.391	6.58e-10	SZo	0.483	0.00013
ASPH	VZ	0.801	9.98e-35	VZ	0.789	2.26e-37	CPo	0.17	0.837	CPo	0.418	0.489
ASPM	VZ	0.569	2.17e-36	VZ	0.572	3.16e-37	VZ	0.536	1.59e-05	VZ	0.6	2.88e-06
ASXL2	VZ	0.555	4.12e-11	VZ	0.419	2.44e-08	SZi	0.407	0.000406	SZi	0.479	1.34e-06
ATAD2	VZ	0.653	2.05e-28	VZ	0.602	3.97e-30	VZ	0.397	4.34e-07	VZ	0.444	1.62e-05
ATAD5	VZ	0.45	1.12e-18	VZ	0.457	4.1e-11	SP	0.374	2.46e-06	SP	0.629	2.66e-05
ATE1	VZ	0.634	6.57e-11	VZ	0.552	5.08e-10	IZ	0.314	6.37e-05	IZ	0.339	1.07e-05
ATF3	VZ	0.732	7.07e-23	VZ	0.583	9.34e-23	CPi	0.232	0.00156	VZ	0.242	0.000345
ATF6	VZ	0.485	4.56e-10	VZ	0.504	4.72e-13	SZi	0.289	0.000437	VZ	0.325	0.00171
ATG10	SZo	0.456	6.6e-18	SZo	0.436	3.16e-11	VZ	0.706	0.00137	VZ	0.776	1.24e-05
ATG4C	VZ	0.633	4.12e-10	VZ	0.36	2.68e-05	SZo	0.413	4.65e-05	SZo	0.325	0.0389
ATG7	VZ	0.518	1.09e-10	SZo	0.459	8.79e-06	VZ	0.442	2.77e-08	SZi	0.453	1.68e-14
ATL3	SG	0.427	6.23e-09	VZ	0.475	6.29e-10	VZ	0.347	0.0683	VZ	0.344	0.00048
ATM	VZ	0.512	4.14e-07	VZ	0.571	4.55e-08	CPi	0.09	0.724	VZ	0.432	3.37e-06
ATOH8	VZ	0.457	3.88e-14	VZ	0.534	6.68e-21	IZ	0.478	0.17	SG	0.422	0.0129
ATP10D	VZ	0.75	1.53e-10	VZ	0.606	1.48e-13	SZi	0.216	0.00989	SZo	0.36	1.15e-05
ATP11A	VZ	0.679	1.11e-09	VZ	0.548	2.39e-10	MZ	0.338	0.00112	SZo	0.382	0.000156
ATP1A2	VZ	0.675	9.95e-21	VZ	0.693	8.25e-33	SZo	0.289	0.000719	SZo	0.267	0.803
ATP1B2	VZ	0.339	5.48e-09	VZ	0.362	2.52e-06	VZ	0.43	6.77e-13	VZ	0.667	1.9e-16
ATP23	VZ	0.673	1.1e-16	VZ	0.621	1.19e-17	SZo	0.552	1.75e-29	VZ	0.518	1.08e-26
ATP2B4	VZ	0.656	4.24e-09	VZ	0.685	8.72e-29	VZ	0.456	1.47e-15	VZ	0.457	6.58e-12
ATP6AP1L	IZ	0.422	5.81e-08	IZ	0.278	8.4e-11	VZ	0.483	4.24e-11	VZ	0.603	0.000305
ATP6V0A2	VZ	0.485	2.78e-19	SZi	0.337	1.79e-11	VZ	0.399	1.16e-20	VZ	0.503	4.8e-14
ATP6V0E1	VZ	0.661	1.72e-20	VZ	0.52	1.31e-32	VZ	0.419	2.04e-08	SZo	0.312	1.09e-05
ATP6V1C2	VZ	0.443	5.82e-05	VZ	0.406	0.000149	SZo	0.498	1.63e-13	SZo	0.52	1.66e-14
ATP6V1E2	VZ	0.512	0.886	VZ	0.569	0.00778	VZ	0.448	7.06e-13	SZo	0.488	6.62e-14
ATP6V1G1	SZi	0.45	0.00648	SZi	0.355	0.00286	SZo	0.488	6.46e-11	SZo	0.487	1.1e-11
ATP6V1G3	SZi	0.629	9.64e-09	SZi	0.476	0.000219	VZ	0.504	1.1e-08	SZi	0.392	5.25e-08
ATP7B	SZi	0.289	2.89e-08	SZo	0.368	8.68e-06	SZo	0.564	1.58e-17	SZo	0.554	3.15e-20
ATP9B	VZ	0.655	1.45e-21	VZ	0.558	6.3e-23	SZo	0.613	3.36e-33	SZo	0.608	9.91e-32
ATPAF1	VZ	0.625	8.1e-14	VZ	0.463	1.68e-09	SZo	0.521	1.25e-08	SZo	0.535	0.0311
ATPAF2	VZ	0.519	1.23e-21	SZo	0.463	1.09e-24	VZ	0.19	7.2e-06	SZi	0.333	2.02e-09
ATRAID	VZ	0.732	1.49e-22	VZ	0.613	3.69e-26	SZi	0.404	2.03e-07	VZ	0.269	0.00124
AURKA	VZ	0.628	1.25e-33	SZo	0.526	2.04e-31	SZo	0.671	9.24e-17	SZo	0.569	1.03e-20
AVEN	VZ	0.577	2.13e-12	VZ	0.516	5.03e-12	SZi	0.473	3.19e-18	VZ	0.603	8.87e-17
AVIL	IZ	0.166	0.00182	SZi	0.258	5.88e-05	SZo	0.5	2e-19	SZo	0.539	1.91e-14
AVPI1	VZ	0.315	0.00036	VZ	0.356	0.0563	SZo	0.707	1.85e-28	SZo	0.609	3.44e-28
AXL	VZ	0.842	2.89e-25	VZ	0.735	2.91e-28	VZ	0.499	0.000878	VZ	0.466	4.95e-08
AZIN1	VZ	0.585	0.000224	VZ	0.507	0.0013	VZ	0.279	6.54e-05	SZi	0.368	9.34e-17
AZIN2	VZ	0.798	7.5e-11	VZ	0.789	9.43e-07	SZi	0.382	1.4e-13	SZo	0.417	3.04e-16
B2M	VZ	0.531	1.95e-19	VZ	0.493	9.29e-28	SZo	0.448	6.1e-30	SZo	0.45	1.08e-17
B3GALNT2	CPo	0.44	0.00474	CPo	0.393	0.00466	VZ	0.458	8.04e-15	SZo	0.499	1.55e-20
B3GLCT	VZ	0.397	7e-11	VZ	0.646	2.36e-13	SZo	0.73	1.46e-23	SZo	0.672	2.78e-23
B3GNT5	CPo	0.223	0.72	VZ	0.174	0.151	SZo	0.556	4.29e-15	SZo	0.453	2.27e-13
B4GALT4	VZ	0.718	1.98e-13	VZ	0.625	8.74e-22	VZ	0.509	2.5e-13	SZo	0.591	1.52e-11
B9D1	VZ	0.358	0.0718	VZ	0.536	0.309	VZ	0.199	0.00464	VZ	0.304	0.000308
B9D2	VZ	0.492	1.68e-15	VZ	0.451	2.07e-08	SZi	0.246	0.00408	VZ	0.403	4.06e-06
BACH1	SZi	0.192	0.00444	SZi	0.28	0.000122	SZi	0.419	0.000402	SZo	0.413	4.95e-09
BAG2	VZ	0.56	5.39e-05	VZ	0.578	1.63e-08	SZo	0.342	1.12e-05	SZi	0.132	4.04e-08
BAG3	VZ	0.688	1.6e-11	VZ	0.643	8.91e-17	VZ	0.283	1.87e-05	VZ	0.278	1.23e-06
BAK1	VZ	0.707	5.16e-12	VZ	0.66	2.94e-12	SZo	0.196	0.00142	CPo	0.272	0.000481
BARD1	VZ	0.728	1.31e-32	VZ	0.543	6.49e-17	SZo	0.451	6.95e-10	SZi	0.393	1.39e-09
BAZ1A	SZi	0.425	2.13e-10	SZi	0.507	1.01e-16	VZ	0.309	0.000631	SZi	0.331	7.12e-05
BAZ2B	SZi	0.597	2.9e-28	SZi	0.512	9.74e-19	SZi	0.427	4.49e-13	SZi	0.556	2.85e-11
BBOX1	VZ	0.379	3.04e-09	VZ	0.619	1.3e-11	SZi	0.316	8.6e-12	SZo	0.505	1.05e-09
BBS1	VZ	0.38	0.000196	VZ	0.319	0.0179	SZo	0.242	4.88e-06	VZ	0.21	0.0135
BBS2	VZ	0.777	1.09e-30	VZ	0.658	4.66e-29	SZo	0.705	1.07e-23	SZo	0.629	3.92e-24
BBS4	VZ	0.647	2.63e-09	VZ	0.431	4.59e-09	SG	0.414	3.59e-05	VZ	0.531	2.63e-07
BBS9	CPo	0.191	0.00148	IZ	0.172	0.0289	SZo	0.548	7.03e-10	SZo	0.482	4.11e-14
BBX	VZ	0.685	7.94e-25	VZ	0.714	3.15e-36	VZ	0.593	1.42e-20	VZ	0.588	3.05e-21
BCAN	VZ	0.712	5.63e-40	VZ	0.639	1.69e-31	VZ	0.338	1.42e-05	SZo	0.304	0.0128
BCAR3	VZ	0.703	5.08e-08	VZ	0.614	1.26e-08	SZo	0.332	3.98e-10	SZo	0.466	3.59e-10
BCCIP	VZ	0.553	1.08e-13	VZ	0.454	4.34e-15	CPo	0.469	0.268	CPo	0.456	0.194
BCDIN3D	VZ	0.323	0.146	VZ	0.353	1.99e-05	VZ	0.292	0.176	VZ	0.52	0.824
BCHE	VZ	0.63	3.42e-24	VZ	0.458	1.08e-16	IZ	0.149	0.00131	VZ	0.17	0.198
BCKDHA	VZ	0.196	0.000496	SZo	0.127	0.0339	VZ	0.32	0.339	VZ	0.461	0.0132
BCKDHB	VZ	0.765	4.17e-07	VZ	0.701	7.11e-10	CPo	0.249	0.0778	SZi	0.323	9.55e-05
BCL2L12	VZ	0.765	2.13e-19	VZ	0.763	1.55e-27	SZi	0.49	1.91e-13	VZ	0.34	5.8e-12
BCL2L14	VZ	0.696	2.38e-33	VZ	0.484	2.13e-22	SZi	0.325	2.05e-07	SZo	0.422	5.53e-10
BCL7C	SZo	0.283	5.48e-08	SZo	0.473	1.67e-06	VZ	0.548	7.45e-21	VZ	0.646	1.86e-15
BCOR	SZi	0.382	0.000573	SZi	0.343	0.000232	SZo	0.511	1.05e-08	SZo	0.484	7.2e-11
BDH1	VZ	0.544	4.06e-17	VZ	0.514	3.94e-16	SZo	0.523	1.6e-07	SZo	0.556	5.42e-15
BDH2	VZ	0.819	1.88e-29	VZ	0.722	3.68e-33	SG	0.538	0.011	SZo	0.597	5.25e-09
BEND3	VZ	0.291	0.0239	VZ	0.504	5.18e-15	SZo	0.453	6.12e-14	SZo	0.506	6.22e-09
BEND7	VZ	0.737	2.14e-29	VZ	0.584	4.3e-12	VZ	0.534	1.32e-11	VZ	0.6	1.67e-20
BICC1	VZ	0.68	7.58e-18	VZ	0.739	5.72e-25	SZo	0.49	1.05e-08	SZo	0.584	1.01e-12
BIRC2	SG	0.337	0.321	VZ	0.345	0.00489	SZo	0.731	1.07e-19	SZo	0.703	1.12e-18
BIRC5	VZ	0.594	2.43e-38	VZ	0.526	1.55e-37	VZ	0.414	1.93e-13	SZi	0.506	7.21e-20
BLM	VZ	0.684	7.23e-31	VZ	0.634	4.69e-21	SG	0.293	0.0984	MZ	0.34	0.00906
BLNK	IZ	0.327	0.31	IZ	0.289	0.366	SZo	0.421	3.3e-14	VZ	0.645	1.34e-19
BLOC1S5	VZ	0.649	1.34e-26	VZ	0.471	4.05e-26	SZo	0.553	1.92e-08	SZo	0.576	4.04e-11
BLZF1	VZ	0.476	0.00173	VZ	0.381	0.00337	VZ	0.552	0.0261	VZ	0.62	0.000156
BMF	SZi	0.538	1.69e-16	SZi	0.545	2.16e-11	SZo	0.424	6.05e-07	SZo	0.271	5.63e-08
BMP2K	VZ	0.5	4.7e-07	VZ	0.355	2.91e-10	SZo	0.641	4.06e-36	SZi	0.543	4.98e-30
BMPR1A	VZ	0.373	2.51e-07	SZi	0.332	9.72e-09	SZo	0.345	9.92e-06	CPo	0.447	0.8
BMPR1B	VZ	0.842	1.56e-26	VZ	0.748	2.5e-10	VZ	0.358	1.96e-07	VZ	0.255	0.0146
BNIP2	SZi	0.359	2.87e-10	SZi	0.39	6.81e-10	VZ	0.446	3.14e-06	VZ	0.553	8.55e-07
BOC	VZ	0.883	9.14e-21	VZ	0.716	2.14e-29	CPi	0.196	0.168	SZi	0.256	0.00339
BOLA1	VZ	0.258	0.642	VZ	0.261	0.149	SZo	0.478	1.23e-14	VZ	0.501	2.5e-22
BORA	VZ	0.647	3.12e-21	VZ	0.516	2.31e-19	SZo	0.256	3.27e-07	VZ	0.505	3.63e-11
BORCS5	VZ	0.461	9.01e-12	VZ	0.378	3.85e-11	CPo	0.485	0.0107	SZi	0.245	0.924
BPNT1	SP	0.089	0.815	SZi	0.306	2.36e-05	VZ	0.409	9.49e-13	VZ	0.373	2.13e-08
BRAT1	VZ	0.644	8.1e-16	VZ	0.429	5.83e-09	VZ	0.391	1.16e-13	VZ	0.569	3.77e-17
BRCA1	VZ	0.78	6.28e-40	VZ	0.696	4.87e-34	SZo	0.325	0.00407	VZ	0.399	6.24e-10
BRCA2	VZ	0.738	1.9e-33	VZ	0.797	7.28e-32	SZo	0.659	1.41e-22	SZo	0.581	2.34e-20
BRD7	VZ	0.52	3.4e-15	VZ	0.45	1.94e-14	MZ	0.247	0.986	MZ	0.381	7.64e-05
BRIP1	VZ	0.529	6.55e-19	VZ	0.563	3.03e-21	VZ	0.28	0.00393	SZi	0.623	3.3e-09
BRIX1	VZ	0.406	0.000159	VZ	0.173	0.0386	SZo	0.577	4.08e-15	SZo	0.503	2.09e-16
BTBD17	VZ	0.6	1.87e-40	SZo	0.625	1.01e-30	VZ	0.414	8.14e-11	VZ	0.535	8.3e-12
BTC	VZ	0.412	4.63e-06	VZ	0.42	2.56e-06	VZ	0.273	0.211	SZi	0.308	0.0196
BTF3L4	SZi	0.212	0.151	SZi	0.158	0.511	SZo	0.547	1.62e-16	SZo	0.497	6.38e-15
BTG1	SZi	0.476	4.85e-30	SZi	0.495	8.7e-26	SZi	0.299	6.52e-06	SZi	0.35	4.26e-07
BTG2	VZ	0.793	7.22e-32	VZ	0.796	8.65e-42	SZo	0.638	4.49e-18	SZo	0.565	1.02e-15
BTG3	VZ	0.725	2.71e-40	VZ	0.551	1.2e-30	SZo	0.296	1.29e-15	SZo	0.405	3.42e-09
BTN2A2	VZ	0.745	1.87e-21	VZ	0.704	6.48e-21	CPo	0.334	0.889	VZ	0.432	0.0101
BTN3A1	CPo	0.271	0.257	CPo	0.259	0.287	VZ	0.431	0.00119	VZ	0.523	1.25e-08
BTN3A2	VZ	0.498	0.0169	VZ	0.556	4.71e-07	VZ	0.312	0.042	VZ	0.275	4.46e-06
BTN3A3	SG	0.344	0.933	VZ	0.564	2.98e-06	SZo	0.517	2.05e-12	SZo	0.513	8.03e-15
BUB1	VZ	0.599	1.16e-40	VZ	0.58	3.04e-34	SZo	0.695	4.42e-28	SZo	0.707	7.45e-24
BUB1B	VZ	0.687	4.06e-39	VZ	0.652	5.77e-33	SZi	0.237	0.0422	VZ	0.546	1.97e-14
BUD13	VZ	0.643	1.05e-29	SZi	0.412	7.63e-16	SZi	0.294	6.6e-07	VZ	0.387	2.22e-07
BVES	VZ	0.739	2.61e-09	VZ	0.573	6.07e-06	SZi	0.237	0.0504	SZi	0.201	0.000134
C10orf67	VZ	0.674	3.13e-11	VZ	0.74	8.65e-12	VZ	0.318	4.25e-10	VZ	0.515	5.24e-07
C11orf54	VZ	0.521	1.11e-21	VZ	0.542	1.45e-22	SZi	0.262	0.047	VZ	0.377	0.00463
C11orf70	VZ	0.841	2.03e-33	VZ	0.814	2.8e-21	IZ	0.235	8.92e-05	VZ	0.253	6.04e-09
C11orf88	VZ	0.317	4.16e-05	VZ	0.37	0.00348	VZ	0.247	0.121	MZ	0.393	9.22e-05
C12orf60	VZ	0.804	5.97e-23	VZ	0.566	2.22e-13	VZ	0.352	0.000994	VZ	0.392	7.54e-06
C14orf119	VZ	0.703	6.44e-15	VZ	0.57	7.6e-22	SZi	0.272	0.176	SZi	0.32	0.0253
C14orf93	SZi	0.247	0.816	MZ	0.141	0.513	SZo	0.588	2.58e-13	SZo	0.599	1.81e-14
C15orf41	VZ	0.862	8.05e-30	VZ	0.788	4.37e-27	VZ	0.393	4.07e-06	VZ	0.333	2.19e-05
C16orf86	VZ	0.557	1.68e-10	VZ	0.396	3.27e-06	VZ	0.379	4.37e-06	SG	0.401	2.02e-07
C17orf53	VZ	0.484	3.69e-13	VZ	0.582	1.63e-12	VZ	0.257	0.0039	VZ	0.285	0.00244
C17orf75	VZ	0.278	9.3e-09	VZ	0.393	4.88e-09	SZo	0.48	2.9e-10	SZi	0.459	3.41e-09
C17orf80	VZ	0.447	5.97e-09	SZi	0.522	1.56e-09	SZo	0.233	0.0265	SZo	0.457	0.291
C18orf54	VZ	0.59	5.63e-22	VZ	0.535	8.66e-10	SZo	0.458	5.02e-08	SZo	0.595	7.09e-15
C19orf18	VZ	0.247	2.5e-06	VZ	0.552	8.26e-17	VZ	0.466	9.36e-18	VZ	0.426	8.52e-14
C19orf38	SG	0.407	0.642	IZ	0.396	0.104	VZ	0.454	0.000107	VZ	0.756	6.74e-07
C19orf44	VZ	0.274	0.996	VZ	0.341	0.111	SZo	0.319	0.913	SZo	0.419	0.0167
C19orf48	VZ	0.797	2.52e-25	VZ	0.603	4.47e-19	SZi	0.409	8.1e-07	SZi	0.48	2.35e-12
C19orf53	SZo	0.286	0.626	SZo	0.232	0.652	VZ	0.337	0.0462	VZ	0.317	0.605
C19orf54	VZ	0.443	2.24e-13	SZo	0.41	4.72e-08	CPo	0.44	0.448	CPo	0.499	0.711
C1GALT1C1	VZ	0.524	2.12e-08	VZ	0.504	2.23e-12	SZo	0.426	1.36e-06	SZo	0.504	1.25e-09
C1orf112	VZ	0.674	1.25e-30	VZ	0.647	9.23e-29	SZo	0.651	1.16e-17	SZo	0.618	7.03e-19
C1orf123	VZ	0.395	1.31e-07	SZo	0.328	0.0119	SZo	0.511	6.8e-08	SZi	0.461	3.01e-08
C1orf174	VZ	0.531	0.000117	VZ	0.622	1.09e-11	SZo	0.323	4.49e-07	SZo	0.399	9.34e-07
C1orf194	VZ	0.527	1.1e-10	VZ	0.345	1.61e-07	SZo	0.427	0.409	SZo	0.364	0.288
C1orf226	VZ	0.766	3.95e-41	VZ	0.683	1.21e-35	SZo	0.343	4e-05	SZo	0.327	0.000303
C1orf27	VZ	0.492	1.38e-06	VZ	0.314	1.51e-05	VZ	0.488	1.6e-08	VZ	0.507	2.07e-09
C1orf35	VZ	0.443	8.03e-06	SZo	0.286	0.00168	SZi	0.502	2.17e-10	VZ	0.337	2.21e-07
C1orf53	VZ	0.406	4.07e-12	VZ	0.428	8.06e-12	SZo	0.386	2.17e-06	SZi	0.429	4.38e-06
C1orf61	VZ	0.597	2.55e-35	SZo	0.471	1.13e-26	SZi	0.412	5.71e-14	VZ	0.449	3.08e-10
C1orf94	VZ	0.664	1.1e-16	VZ	0.508	2.34e-07	VZ	0.503	1.14e-23	VZ	0.589	3.35e-22
C1QB	IZ	0.491	1.06e-05	IZ	0.46	0.46	VZ	0.52	3.66e-19	SZo	0.471	1.32e-21
C1QL1	SZo	0.512	4.49e-26	VZ	0.424	1.11e-14	VZ	0.27	0.000509	CPo	0.263	0.433
C1QL2	VZ	0.527	9.27e-09	VZ	0.546	9.65e-25	SZo	0.464	0.382	SZo	0.455	0.204
C1QTNF5	VZ	0.413	8.45e-11	VZ	0.374	3.74e-08	SZi	0.235	0.000907	VZ	0.376	2.56e-05
C1R	VZ	0.724	2.2e-14	VZ	0.844	1.43e-23	VZ	0.503	1.56e-31	SZi	0.512	1.11e-20
C1RL	VZ	0.353	6.95e-11	VZ	0.629	2.79e-18	SZo	0.634	1.91e-15	SZo	0.614	1.84e-19
C20orf144	SZo	0.275	0.252	IZ	0.545	0.789	SZo	0.536	2.37e-25	VZ	0.541	7.03e-22
C20orf196	SZi	0.377	3.79e-06	SZi	0.405	0.000861	VZ	0.663	9.81e-22	VZ	0.525	5.45e-18
C20orf24	VZ	0.542	0.017	VZ	0.433	0.0916	CPo	0.25	0.722	SZi	0.247	0.424
C21orf2	VZ	0.267	0.000542	VZ	0.325	0.216	VZ	0.473	0.000199	VZ	0.514	2.09e-07
C21orf59	VZ	0.26	0.00293	VZ	0.286	3.01e-06	VZ	0.539	2.73e-16	VZ	0.528	2.44e-14
C21orf91	SZi	0.365	0.00213	SZo	0.222	0.0185	VZ	0.525	0.000229	VZ	0.719	2.3e-06
C22orf15	VZ	0.543	2.5e-06	VZ	0.366	0.263	SZo	0.712	3.9e-29	SZo	0.632	3.35e-29
C2orf40	VZ	0.717	6.56e-13	VZ	0.793	2.25e-18	SZo	0.401	1.67e-17	VZ	0.504	9.68e-22
C2orf72	VZ	0.771	1.18e-15	VZ	0.695	8.33e-08	SZo	0.343	1.21e-07	SZo	0.417	0.0075
C2orf76	VZ	0.601	5.25e-13	VZ	0.366	0.00144	VZ	0.407	0.00105	MZ	0.245	0.000295
C2orf81	VZ	0.343	0.82	VZ	0.352	0.566	SZi	0.245	0.00844	IZ	0.167	0.524
C3	MZ	0.573	0.0403	MZ	0.412	0.526	VZ	0.404	1.14e-13	VZ	0.506	1.35e-15
C3AR1	SG	0.624	0.0001	IZ	0.326	0.403	SZo	0.356	0.000373	SZi	0.4	4.35e-07
C3orf38	VZ	0.349	3.57e-09	VZ	0.262	5.77e-06	SZi	0.401	6.29e-07	VZ	0.308	3.48e-07
C3orf52	VZ	0.614	7.33e-05	VZ	0.629	1.68e-07	VZ	0.244	0.00166	SZo	0.42	0.0298
C3orf58	VZ	0.6	7.52e-15	VZ	0.646	7.68e-10	VZ	0.524	3.36e-12	VZ	0.58	7.67e-15
C4orf19	VZ	0.723	6.66e-09	VZ	0.517	7.91e-07	SZo	0.455	3.37e-09	SZo	0.458	2.22e-12
C4orf22	VZ	0.364	0.00572	VZ	0.307	0.178	SZo	0.117	0.279	SZi	0.257	7.42e-06
C4orf45	VZ	0.71	1.33e-15	VZ	0.78	5.44e-08	SZo	0.69	2.94e-23	SZo	0.687	3.89e-24
C5	VZ	0.763	4.57e-26	VZ	0.792	5.52e-21	SZi	0.198	0.117	SZi	0.216	0.00303
C5orf30	VZ	0.348	0.0496	VZ	0.328	0.00102	VZ	0.192	0.0636	CPi	0.241	0.693
C5orf34	VZ	0.688	1.03e-19	VZ	0.549	5.78e-18	VZ	0.367	2.4e-06	VZ	0.578	1.23e-07
C5orf49	VZ	0.449	1.71e-05	VZ	0.251	0.294	VZ	0.463	0.000314	VZ	0.561	0.0117
C5orf51	VZ	0.264	9.94e-05	SZi	0.248	0.00333	VZ	0.409	9.91e-10	VZ	0.412	6.36e-11
C5orf56	VZ	0.787	3.91e-18	VZ	0.643	5.59e-12	SZi	0.481	7.69e-17	VZ	0.639	1.11e-11
C6orf120	VZ	0.744	2.59e-27	VZ	0.676	4.75e-28	VZ	0.396	2.14e-08	SZo	0.419	5.72e-09
C6orf89	IZ	0.304	0.19	VZ	0.181	0.000258	SZo	0.44	4.21e-08	SZo	0.435	9.26e-07
C7orf33	SZi	0.608	6.19e-33	SZo	0.512	6.75e-19	SZo	0.409	0.000656	VZ	0.4	8.14e-10
C7orf49	VZ	0.779	8.48e-22	VZ	0.604	3.32e-21	SZo	0.403	5.19e-06	SZo	0.447	3.14e-06
C7orf50	VZ	0.617	1.14e-10	VZ	0.411	0.000896	SZo	0.311	7.65e-10	SZo	0.41	1.54e-09
C8orf37	VZ	0.77	1.47e-13	VZ	0.822	5.91e-18	SZo	0.663	9.67e-23	SZo	0.604	4.4e-22
C8orf76	VZ	0.437	1.02e-06	VZ	0.441	4.41e-09	SZo	0.403	0.96	CPo	0.401	0.16
C9orf24	VZ	0.785	6.86e-23	VZ	0.841	4.72e-12	SZi	0.361	6.5e-11	VZ	0.409	1.48e-12
C9orf47	VZ	0.442	3.64e-08	VZ	0.579	6.36e-11	SZi	0.322	4.16e-11	VZ	0.522	8.91e-11
CA12	VZ	0.577	6.3e-44	SZi	0.532	4.68e-35	SZo	0.637	1.73e-19	SZo	0.576	9.71e-19
CA13	VZ	0.629	1.44e-09	VZ	0.786	6.63e-18	VZ	0.288	0.0823	VZ	0.327	2.99e-05
CA14	VZ	0.715	7.01e-29	VZ	0.512	5.45e-22	SZo	0.588	2.08e-24	SZi	0.591	2.43e-19
CA3	VZ	0.826	6.68e-39	VZ	0.866	1.24e-36	SZi	0.38	0.000182	SZi	0.549	3.58e-09
CAAP1	VZ	0.586	2.24e-10	VZ	0.58	8.78e-15	CPo	0.343	0.62	CPo	0.515	0.763
CAB39L	SP	0.277	9.15e-05	SP	0.373	3.35e-05	SZo	0.396	3.45e-14	SZo	0.413	7.36e-13
CABCOCO1	VZ	0.863	9.71e-28	VZ	0.763	3.07e-10	SZi	0.463	3.4e-13	SZi	0.552	3.48e-17
CACNG6	VZ	0.713	1.12e-06	VZ	0.631	2.51e-07	VZ	0.453	0.000144	VZ	0.385	0.00234
CAD	VZ	0.503	9.16e-05	VZ	0.416	0.00123	VZ	0.393	9.33e-08	VZ	0.455	1.21e-12
CALCOCO1	SZi	0.235	0.519	SZi	0.371	0.0887	VZ	0.382	1.49e-11	VZ	0.51	1.18e-13
CALCOCO2	VZ	0.783	1.2e-26	VZ	0.72	4.3e-34	SZo	0.236	4.61e-05	SZi	0.276	0.0472
CALD1	VZ	0.631	5.22e-26	VZ	0.636	9.03e-33	VZ	0.24	1.21e-05	VZ	0.447	1.16e-06
CALHM2	VZ	0.807	1.09e-22	VZ	0.703	2.05e-25	VZ	0.622	2.16e-32	VZ	0.608	6.91e-28
CALU	VZ	0.626	3.13e-13	VZ	0.64	3.11e-19	SZo	0.592	1.64e-23	SZi	0.452	1.36e-13
CAMTA1	VZ	0.543	2.25e-31	SZo	0.466	2.57e-34	VZ	0.408	8e-06	VZ	0.543	1.97e-10
CANT1	VZ	0.455	4.16e-10	SZo	0.318	7.3e-05	SZi	0.278	0.277	SZi	0.421	7.22e-05
CAPG	VZ	0.72	2.57e-48	VZ	0.466	9.42e-27	SZi	0.472	8.6e-13	VZ	0.455	2.1e-19
CAPN2	VZ	0.702	7.09e-17	VZ	0.706	7.27e-19	SZi	0.24	0.0439	SZo	0.292	0.428
CAPN6	SG	0.458	0.786	VZ	0.377	4.05e-05	SZo	0.594	9.26e-12	SZo	0.598	4.44e-15
CAPN9	SZo	0.496	1e-15	SZo	0.644	1.62e-09	VZ	0.203	0.105	VZ	0.186	0.524
CAPS2	VZ	0.533	1.88e-18	VZ	0.44	4.44e-14	SZo	0.343	0.000187	SZo	0.517	1.39e-07
CAPSL	VZ	0.399	0.113	VZ	0.574	0.0003	VZ	0.32	0.000242	VZ	0.455	5.69e-08
CARD8	VZ	0.476	1.91e-13	VZ	0.425	2.51e-14	SZi	0.374	1.71e-05	VZ	0.38	2.52e-09
CARHSP1	VZ	0.61	9.6e-23	SZo	0.607	5.6e-12	SP	0.334	0.0881	SZi	0.153	0.14
CASC10	VZ	0.789	4.71e-27	VZ	0.642	2.06e-13	SZo	0.462	7.88e-09	SZo	0.645	3.61e-10
CASC4	VZ	0.445	0.00659	VZ	0.256	0.272	VZ	0.33	1.41e-12	VZ	0.662	2.3e-17
CASP1	VZ	0.589	1.81e-14	VZ	0.584	4.47e-22	SZi	0.457	1.13e-21	VZ	0.469	6e-18
CASP2	SZi	0.196	0.0118	SZi	0.282	0.238	VZ	0.471	2.82e-10	VZ	0.324	3.64e-11
CASP6	VZ	0.741	1.1e-11	VZ	0.574	5.36e-20	VZ	0.138	0.0279	IZ	0.251	0.0127
CASP7	VZ	0.858	1.21e-30	VZ	0.788	8.67e-35	SZo	0.411	1.04e-10	SZo	0.523	5.26e-12
CASP8AP2	VZ	0.422	6.84e-11	VZ	0.342	2.93e-06	CPi	0.508	1.68e-05	VZ	0.42	0.875
CASQ1	VZ	0.404	6.47e-09	SZo	0.366	1.95e-12	SP	0.21	4.51e-05	MZ	0.254	0.0273
CAST	VZ	0.736	6.25e-11	VZ	0.744	1.21e-13	CPo	0.325	9.37e-05	SZo	0.285	0.000405
CAT	VZ	0.793	1.72e-19	VZ	0.662	1.3e-25	SG	0.19	0.00184	SZi	0.392	5.33e-05
CATSPER3	VZ	0.418	7.94e-15	VZ	0.532	3.68e-14	SZo	0.626	9.41e-10	SZo	0.708	3.72e-11
CATSPERG	SZo	0.086	0.571	SZi	0.151	0.32	SZo	0.459	1.13e-17	SZi	0.407	7.62e-13
CBFA2T2	SZi	0.385	0.0429	SZi	0.454	9.1e-06	SZo	0.53	3.68e-12	SZo	0.473	1.88e-06
CBR1	VZ	0.728	4.8e-07	VZ	0.739	2.64e-08	SZo	0.393	5.98e-11	SZo	0.465	3.48e-08
CBR3	VZ	0.72	3.81e-30	VZ	0.533	3.8e-28	VZ	0.487	2.26e-05	VZ	0.409	2.21e-06
CBR4	SZi	0.447	1.94e-08	SZi	0.475	1.54e-09	VZ	0.274	1.93e-06	VZ	0.544	6.09e-10
CBWD2	VZ	0.376	0.00155	VZ	0.495	0.000507	CPi	0.525	0.0149	CPi	0.533	0.00202
CBWD6	VZ	0.396	0.0775	VZ	0.324	0.635	VZ	0.273	0.00299	CPo	0.434	0.369
CBX2	VZ	0.559	2.01e-26	SZo	0.465	5.32e-18	VZ	0.412	2.4e-06	SZi	0.425	1.58e-07
CBX7	VZ	0.251	0.984	VZ	0.39	0.0457	VZ	0.47	5.17e-11	VZ	0.47	2.05e-16
CBX8	VZ	0.529	3.26e-16	SZi	0.342	2.59e-13	SZo	0.383	1.63e-08	SZo	0.355	9.84e-10
CBY1	VZ	0.68	1.31e-05	VZ	0.392	0.0332	VZ	0.396	0.00121	SZo	0.211	0.186
CC2D2A	VZ	0.556	3.07e-10	VZ	0.607	3.12e-14	MZ	0.35	0.000469	CPo	0.35	9.9e-12
CCDC102A	VZ	0.818	1.97e-23	VZ	0.785	2.33e-22	SZo	0.343	0.00013	SZi	0.424	1.66e-10
CCDC102B	VZ	0.367	0.0713	VZ	0.283	9.77e-07	SZo	0.354	9.28e-08	SZi	0.47	3.51e-12
CCDC103	VZ	0.462	0.00892	VZ	0.427	0.0136	SZo	0.181	0.000712	SP	0.255	0.999
CCDC121	VZ	0.551	6.12e-16	VZ	0.533	1.79e-31	SZi	0.538	2.38e-12	VZ	0.521	1.91e-17
CCDC127	VZ	0.694	4.68e-12	VZ	0.67	1.16e-18	SZo	0.287	0.936	MZ	0.407	0.243
CCDC138	VZ	0.593	4.05e-18	VZ	0.419	5.35e-10	SZo	0.302	0.0792	SZo	0.306	0.0913
CCDC141	SZi	0.341	2.91e-07	SZi	0.637	3.79e-08	SZo	0.389	0.000264	SZo	0.273	0.00281
CCDC150	VZ	0.539	2.72e-20	SZo	0.446	2.89e-19	VZ	0.246	2.26e-05	SZi	0.358	4.05e-07
CCDC152	SZi	0.313	5.59e-07	VZ	0.383	1.94e-08	SZo	0.668	3.34e-25	SZo	0.656	3.48e-27
CCDC153	VZ	0.537	2.16e-11	VZ	0.358	1.28e-10	SZi	0.429	1.9e-08	SZi	0.469	3.34e-08
CCDC167	VZ	0.32	1.17e-08	SZi	0.325	3.97e-05	SZi	0.342	7.04e-08	SZo	0.362	9.02e-06
CCDC18	VZ	0.521	2.63e-18	VZ	0.5	1.02e-11	VZ	0.298	3.55e-05	SZo	0.446	0.000695
CCDC189	VZ	0.298	1.06e-07	VZ	0.307	0.0443	SZo	0.397	1.63e-06	SZo	0.497	1.03e-09
CCDC191	VZ	0.361	0.00331	VZ	0.469	0.00437	MZ	0.355	9.24e-06	MZ	0.284	4.23e-09
CCDC22	VZ	0.508	7.37e-13	SZo	0.335	0.0034	SZo	0.548	1.29e-17	SZo	0.503	2.31e-17
CCDC25	VZ	0.549	3.17e-08	VZ	0.599	5.54e-16	SZi	0.442	1.01e-10	VZ	0.389	2.5e-12
CCDC28A	VZ	0.71	2.24e-26	VZ	0.625	3.75e-30	CPi	0.271	0.0222	SZo	0.243	0.00946
CCDC34	VZ	0.331	0.121	VZ	0.257	0.00843	SZo	0.543	6.65e-23	SZo	0.579	2.02e-23
CCDC47	VZ	0.578	4.39e-05	VZ	0.629	1.86e-10	VZ	0.332	0.000537	CPo	0.331	0.00895
CCDC58	VZ	0.429	9.88e-10	VZ	0.261	0.000251	VZ	0.664	8.04e-05	VZ	0.785	1.99e-10
CCDC66	VZ	0.255	8.63e-05	SZi	0.329	3.88e-07	SZi	0.52	8.77e-14	SZi	0.556	2.15e-14
CCDC71L	VZ	0.43	9.08e-09	VZ	0.277	6.37e-05	VZ	0.424	0.00103	VZ	0.333	0.00073
CCDC74B	VZ	0.895	1.21e-28	VZ	0.813	1.39e-13	SZo	0.604	7.37e-26	SZo	0.72	1.96e-21
CCDC77	VZ	0.507	1.46e-23	SZi	0.521	1.88e-20	CPi	0.544	0.00032	CPi	0.533	0.177
CCDC8	VZ	0.813	4.41e-25	VZ	0.673	2.32e-24	SZo	0.553	1.55e-23	SZo	0.532	2.18e-23
CCDC84	VZ	0.421	2.79e-12	SZo	0.37	4.52e-07	SZo	0.484	5.1e-10	SZo	0.539	5.06e-10
CCDC88A	CPo	0.249	6.15e-07	CPo	0.176	0.000637	VZ	0.458	3.93e-07	VZ	0.341	4.87e-05
CCDC88B	VZ	0.637	2.56e-15	VZ	0.46	2.17e-16	VZ	0.46	8.01e-08	SZo	0.369	3.5e-06
CCDC88C	SZi	0.486	2.46e-11	SZi	0.49	2.19e-12	CPo	0.324	0.00164	CPo	0.369	8.22e-05
CCDC93	VZ	0.198	0.00577	SZi	0.392	0.00311	SZi	0.414	2.97e-09	SZo	0.424	2.34e-06
CCL19	SZi	0.405	7.26e-09	SZi	0.525	1.97e-07	SZi	0.3	4.96e-07	VZ	0.366	6.52e-07
CCL5	SG	0.531	0.286	IZ	0.395	2.56e-05	SZo	0.598	2.54e-18	VZ	0.551	1.02e-23
CCNA2	VZ	0.529	8.34e-38	VZ	0.543	4.35e-37	SZo	0.416	0.000123	SZi	0.511	2.61e-22
CCNB1	VZ	0.604	8.38e-37	VZ	0.545	4.53e-36	SZo	0.574	3.55e-18	SZo	0.589	3.55e-15
CCNB1IP1	SZi	0.429	1.24e-06	SZi	0.514	0.000215	SZi	0.365	1.12e-09	VZ	0.461	1.18e-08
CCNB2	VZ	0.6	7.7e-39	VZ	0.523	1e-42	VZ	0.425	0.00019	SZi	0.394	4.65e-06
CCND2	SZo	0.296	6.45e-14	SZo	0.467	4.75e-13	SZo	0.505	1.56e-18	SZo	0.474	1.04e-19
CCNE1	VZ	0.638	3.72e-27	VZ	0.543	2.08e-28	VZ	0.5	2.94e-10	VZ	0.55	3.52e-18
CCNE2	VZ	0.643	6.58e-37	VZ	0.585	1.6e-28	VZ	0.296	0.031	VZ	0.519	2.74e-07
CCNG1	VZ	0.395	0.00126	VZ	0.401	0.075	VZ	0.428	1.54e-11	SZi	0.479	3.08e-13
CCNG2	SZi	0.44	0.00336	SZi	0.384	0.00053	SZo	0.489	7.31e-11	CPi	0.353	0.659
CCNJ	SZi	0.38	0.0028	SZi	0.373	0.0702	SZo	0.379	1.03e-09	SZo	0.5	6.11e-15
CCNJL	VZ	0.723	3.38e-26	VZ	0.664	4.23e-30	CPo	0.299	0.0561	CPo	0.381	0.0745
CCNL1	SZi	0.287	4.21e-07	SZi	0.295	2.17e-06	SZo	0.38	0.000702	SZo	0.342	0.0659
CCS	VZ	0.507	2.52e-07	VZ	0.339	5.25e-09	VZ	0.397	2.65e-07	SZo	0.404	6.26e-11
CCT6B	VZ	0.708	7.6e-14	VZ	0.559	1.84e-12	VZ	0.421	0.00014	VZ	0.412	1.41e-06
CD14	SG	0.616	3.08e-05	IZ	0.277	0.0513	SZo	0.431	1.01e-12	SZo	0.443	2.05e-10
CD164	VZ	0.657	2.56e-18	VZ	0.634	7.32e-23	SZi	0.289	8.13e-07	SZi	0.46	1.95e-16
CD180	IZ	0.41	0.00017	SZi	0.209	0.626	VZ	0.361	3.88e-10	VZ	0.44	8.19e-12
CD247	VZ	0.556	8.92e-19	VZ	0.386	2.5e-10	VZ	0.294	1.45e-05	SZo	0.282	0.000141
CD274	VZ	0.253	0.00893	SZi	0.178	0.00931	SZo	0.327	0.00371	SZi	0.383	1.12e-05
CD2AP	VZ	0.618	1.8e-09	VZ	0.513	1.19e-06	SZo	0.279	3.08e-09	SG	0.49	4.73e-10
CD33	SG	0.531	8.87e-06	MZ	0.291	0.718	SZo	0.644	7.54e-26	SZo	0.605	4.45e-27
CD44	VZ	0.763	3.69e-18	VZ	0.786	3.19e-25	SZi	0.35	0.0206	SP	0.21	0.000215
CD47	VZ	0.763	3.39e-20	VZ	0.686	1.34e-24	VZ	0.38	0.000214	SZi	0.394	5.87e-12
CD48	SG	0.608	0.0443	SZi	0.148	0.185	VZ	0.361	8.17e-05	SZi	0.329	0.00314
CD53	SP	0.339	0.000143	IZ	0.343	0.116	SZo	0.521	6.72e-09	SZo	0.589	0.00933
CD58	VZ	0.886	6.63e-24	VZ	0.836	1.69e-20	SZo	0.292	0.155	SZi	0.361	0.0302
CD59	SZo	0.329	3.14e-06	SZo	0.442	0.00366	SZo	0.638	3.71e-12	SZo	0.635	9.47e-14
CD63	SG	0.716	3.94e-10	VZ	0.582	7.65e-15	SZi	0.489	7.74e-14	SZo	0.328	1.12e-06
CD68	SG	0.626	0.000391	IZ	0.35	0.0217	VZ	0.423	0.0053	VZ	0.67	4.87e-13
CD72	VZ	0.585	3.89e-10	SZi	0.536	8.86e-17	SZo	0.233	0.000649	CPo	0.229	0.296
CD74	MZ	0.43	0.893	IZ	0.282	0.0184	SZo	0.421	1.11e-08	SZo	0.477	0.000715
CD81	VZ	0.663	5.53e-11	VZ	0.375	5.13e-07	SZi	0.519	4.44e-08	SZi	0.601	7.18e-11
CD82	VZ	0.472	6.11e-11	SZo	0.418	4.35e-15	SZo	0.382	0.00691	SZo	0.414	1.94e-09
CD84	IZ	0.428	0.0866	IZ	0.294	0.644	SZo	0.607	1.21e-21	SZo	0.626	6.94e-18
CD9	VZ	0.473	2.17e-10	SZo	0.601	6.54e-15	SZi	0.308	3.34e-07	VZ	0.393	7.53e-10
CD99	VZ	0.704	1.61e-27	VZ	0.55	1.36e-31	SZo	0.204	0.302	CPi	0.394	0.941
CDAN1	VZ	0.653	1.42e-11	VZ	0.368	0.0117	IZ	0.428	1.28e-07	SZo	0.57	1.85e-06
CDC14A	VZ	0.816	7.76e-28	VZ	0.764	2.11e-32	SZo	0.208	0.0345	SZi	0.224	0.0196
CDC14B	IZ	0.567	4.51e-07	VZ	0.523	1.21e-10	SZo	0.706	1.27e-19	SZo	0.617	5.21e-21
CDC20	VZ	0.688	1.49e-42	VZ	0.586	8.22e-39	VZ	0.374	0.000112	VZ	0.42	2.23e-05
CDC23	VZ	0.663	6.64e-12	VZ	0.431	4.17e-08	VZ	0.464	4.39e-05	SZi	0.363	2.15e-05
CDC25A	VZ	0.746	4.9e-31	VZ	0.632	1.58e-24	SZo	0.303	0.000263	SZo	0.412	1.65e-06
CDC25B	VZ	0.608	1.01e-28	SZo	0.496	4.66e-26	SZo	0.278	0.0316	SZo	0.252	0.0575
CDC25C	VZ	0.624	4.39e-33	VZ	0.513	1.21e-25	CPo	0.266	0.171	CPi	0.22	0.154
CDC42EP3	SZi	0.42	0.567	SZi	0.315	0.841	SZi	0.427	9.97e-07	SZi	0.36	2.85e-07
CDC45	VZ	0.738	7.63e-38	VZ	0.563	1.11e-33	CPi	0.23	0.0959	CPi	0.164	0.258
CDC6	VZ	0.764	7.16e-33	VZ	0.56	5.57e-29	VZ	0.571	9.42e-47	VZ	0.574	1.92e-29
CDC7	VZ	0.556	9.49e-09	VZ	0.481	1.21e-05	SG	0.6	4.54e-05	VZ	0.449	8.71e-16
CDC73	VZ	0.401	0.00342	VZ	0.362	0.00939	VZ	0.371	2.1e-06	VZ	0.471	3.11e-14
CDCA2	VZ	0.633	1.93e-34	VZ	0.554	1.91e-28	SZi	0.253	0.0199	SZi	0.337	0.011
CDCA3	VZ	0.718	2.19e-33	VZ	0.568	1.16e-28	SZo	0.521	3.94e-26	SZi	0.515	2.55e-17
CDCA4	VZ	0.711	5.15e-33	VZ	0.579	4.28e-33	VZ	0.355	5.79e-05	SZo	0.423	4.79e-10
CDCA5	VZ	0.736	1.02e-37	VZ	0.509	2.76e-37	VZ	0.566	2.27e-12	VZ	0.591	9.57e-18
CDCA7	VZ	0.768	3.66e-38	VZ	0.642	1.01e-42	SZo	0.51	0.0282	SZo	0.346	0.000784
CDCA7L	VZ	0.803	1.91e-36	VZ	0.646	1.94e-31	VZ	0.466	1.39e-07	VZ	0.488	1.37e-08
CDCA8	VZ	0.645	5.37e-38	VZ	0.589	4.05e-39	VZ	0.492	8.39e-35	VZ	0.548	6.39e-32
CDH2	VZ	0.398	0.0511	VZ	0.394	0.00686	VZ	0.466	1.27e-15	VZ	0.411	4.29e-14
CDH20	VZ	0.541	2.71e-21	VZ	0.467	1.1e-12	SZi	0.395	0.0218	VZ	0.29	0.545
CDH23	VZ	0.871	3.23e-37	VZ	0.644	3.61e-30	SZo	0.374	4.45e-05	SZo	0.563	1.25e-10
CDH24	VZ	0.664	4.92e-35	VZ	0.637	5.78e-31	SZo	0.757	3.39e-32	SZo	0.612	3.14e-21
CDHR1	SZo	0.401	1.6e-21	SZi	0.437	1.68e-19	SZo	0.271	0.0108	SZo	0.255	0.0413
CDK2	VZ	0.749	4.63e-36	VZ	0.545	5.12e-39	VZ	0.253	0.000272	VZ	0.532	8.18e-16
CDK2AP1	SZi	0.491	2.06e-22	SZi	0.518	8.23e-16	VZ	0.352	4.21e-06	SZi	0.355	1.62e-06
CDK2AP2	VZ	0.274	0.00072	SZo	0.359	0.00119	SZo	0.49	1.8e-06	SZo	0.552	2.41e-07
CDK4	VZ	0.643	8.29e-25	SZo	0.457	1.16e-22	SZi	0.368	1.44e-09	SZo	0.317	8.74e-09
CDK5RAP3	SZo	0.349	2.22e-12	SZo	0.361	0.000368	SZo	0.321	7.08e-08	SZo	0.483	9.09e-07
CDK6	VZ	0.615	1.74e-28	SZo	0.423	3.55e-19	VZ	0.441	0.122	VZ	0.664	6.72e-08
CDKAL1	SZi	0.366	2.47e-16	SZi	0.443	8.86e-14	SZo	0.441	8.33e-18	VZ	0.513	5.44e-18
CDKN1B	VZ	0.374	7.67e-16	SZi	0.229	0.0039	SZi	0.348	9.48e-11	VZ	0.669	2.82e-17
CDKN2C	VZ	0.639	1.12e-39	VZ	0.554	6.26e-39	SZo	0.43	2.37e-14	SZi	0.449	1.05e-16
CDKN3	VZ	0.604	2.5e-38	VZ	0.469	1.99e-33	SZi	0.318	2.87e-05	VZ	0.413	7.41e-08
CDNF	VZ	0.494	0.000216	SZi	0.317	0.000469	IZ	0.376	2.75e-06	SZi	0.317	0.000111
CDO1	VZ	0.892	2.01e-36	VZ	0.843	5.83e-26	VZ	0.384	9.21e-05	VZ	0.437	2.69e-06
CDON	VZ	0.825	6.76e-44	VZ	0.734	2.5e-34	SZi	0.43	7.69e-11	VZ	0.531	4.24e-10
CDT1	VZ	0.73	9.58e-45	VZ	0.568	1.38e-35	VZ	0.285	0.00178	SZo	0.298	1.42e-06
CEACAM20	SZo	0.374	5.24e-07	SZo	0.357	0.0552	VZ	0.396	0.000391	VZ	0.387	0.0163
CEBPG	VZ	0.604	3.67e-15	VZ	0.59	4.93e-13	MZ	0.44	0.000265	MZ	0.659	5.77e-10
CECR2	SZi	0.633	4.1e-16	SZi	0.52	4.68e-14	SZo	0.309	0.00535	IZ	0.271	0.163
CELF2	SZi	0.394	5.29e-06	SZi	0.41	7.95e-13	SG	0.364	5.79e-05	VZ	0.575	7.89e-12
CELSR1	VZ	0.755	8.75e-33	VZ	0.656	4.93e-19	VZ	0.525	3.46e-10	VZ	0.389	2.4e-11
CELSR2	SZo	0.292	0.0015	SZo	0.245	0.173	SZi	0.373	1.21e-05	SZo	0.437	1.66e-05
CENPA	VZ	0.554	1.98e-38	VZ	0.605	9.01e-37	SZo	0.44	0.285	SZo	0.592	4.87e-05
CENPC	VZ	0.557	2.49e-28	VZ	0.557	3.19e-27	VZ	0.373	0.000122	VZ	0.284	0.241
CENPE	VZ	0.502	2.57e-34	VZ	0.548	2.16e-25	SZo	0.244	0.0372	SZo	0.255	0.0115
CENPF	VZ	0.721	9.21e-36	VZ	0.525	8.33e-18	SZo	0.44	7.64e-09	SZo	0.423	1.32e-10
CENPH	VZ	0.604	2.39e-26	SZo	0.529	5.5e-17	VZ	0.5	1.07e-11	SZo	0.414	6.81e-12
CENPI	VZ	0.625	3.6e-25	VZ	0.4	3.89e-20	SZo	0.35	0.00106	SZo	0.336	0.00132
CENPJ	VZ	0.389	1.42e-16	SZo	0.511	1.37e-08	VZ	0.294	0.0131	VZ	0.416	5.01e-07
CENPK	VZ	0.746	8.46e-27	VZ	0.659	6.9e-32	VZ	0.421	7.44e-07	VZ	0.425	1.44e-05
CENPL	VZ	0.663	5.17e-22	VZ	0.537	1.13e-18	VZ	0.236	0.00251	CPi	0.123	0.523
CENPM	VZ	0.799	2.64e-34	VZ	0.581	2.15e-38	SZi	0.399	2.41e-08	SZi	0.401	1.77e-08
CENPO	VZ	0.638	2.42e-26	SZo	0.554	3.45e-18	SZo	0.293	0.000438	SZo	0.527	2.04e-05
CENPP	VZ	0.676	1.17e-18	VZ	0.537	4.6e-15	SZi	0.37	5.45e-10	SZi	0.258	0.000131
CENPQ	VZ	0.736	1.43e-34	VZ	0.617	9.06e-30	SZo	0.404	1.81e-12	SZo	0.417	3.83e-12
CENPS	VZ	0.628	1.59e-15	VZ	0.619	2.14e-08	SZo	0.505	1.04e-20	SZo	0.441	3.6e-18
CENPU	VZ	0.614	7.47e-39	VZ	0.539	4.02e-35	VZ	0.536	7.08e-05	VZ	0.5	1.3e-06
CENPV	SZo	0.412	1.06e-10	SZo	0.473	4.57e-09	SZi	0.178	0.209	SZo	0.355	0.145
CENPW	VZ	0.5	2.4e-19	SZi	0.43	1.29e-13	SZo	0.397	4.13e-19	SZi	0.484	4.05e-16
CEP112	VZ	0.66	1.08e-13	VZ	0.57	5.18e-14	VZ	0.544	7.03e-05	VZ	0.707	4.73e-09
CEP128	VZ	0.48	3.21e-09	VZ	0.393	1.81e-14	VZ	0.55	0.000368	VZ	0.59	0.229
CEP135	VZ	0.487	2.67e-05	VZ	0.416	0.0515	VZ	0.439	3.47e-13	VZ	0.514	7.33e-16
CEP152	VZ	0.612	6.91e-19	VZ	0.614	6.31e-22	SZi	0.478	2.26e-08	VZ	0.377	8.25e-09
CEP192	VZ	0.681	1.02e-21	VZ	0.627	3.54e-22	CPi	0.376	0.167	CPi	0.418	0.00296
CEP44	VZ	0.393	5.18e-09	VZ	0.37	1.05e-08	MZ	0.545	0.00103	MZ	0.47	0.037
CEP55	VZ	0.586	7.58e-32	VZ	0.531	8.35e-30	SZo	0.394	5.8e-09	SZo	0.467	2.68e-10
CEP70	SZi	0.408	7.64e-15	VZ	0.314	6.63e-11	VZ	0.443	0.0695	VZ	0.444	0.000822
CEP76	VZ	0.276	6.56e-05	VZ	0.263	0.000811	SZo	0.748	0.000884	SZo	0.753	0.0959
CEP83	VZ	0.606	3.81e-16	VZ	0.582	4.15e-18	SZi	0.244	1.5e-05	VZ	0.469	0.0127
CEP95	SZi	0.171	0.358	SZi	0.278	0.0688	VZ	0.594	3.54e-08	VZ	0.717	1.09e-11
CEPT1	VZ	0.581	1.74e-13	VZ	0.54	9.21e-07	SZo	0.534	5.87e-12	SZi	0.509	1.32e-21
CERK	SZo	0.463	0.000112	IZ	0.462	0.00693	SZi	0.458	2.8e-12	SZo	0.386	5.32e-13
CERKL	VZ	0.496	1.67e-33	SZo	0.485	2.47e-18	SZo	0.374	5.63e-11	SZi	0.608	7.63e-12
CERS1	VZ	0.312	8.65e-08	VZ	0.301	0.00151	VZ	0.458	1.79e-12	VZ	0.599	2.31e-14
CERS2	VZ	0.705	1.17e-17	VZ	0.683	1.09e-28	VZ	0.506	7.44e-06	VZ	0.673	2.55e-06
CERS5	VZ	0.538	4.6e-09	VZ	0.462	1.09e-12	VZ	0.484	8.95e-08	VZ	0.677	4.38e-10
CETN3	SZi	0.251	4.69e-05	VZ	0.292	9.2e-07	VZ	0.361	0.0148	VZ	0.44	0.000357
CFAP126	VZ	0.603	2.12e-08	VZ	0.714	4.83e-14	SZo	0.608	2.18e-30	SZo	0.56	4.2e-27
CFAP45	VZ	0.547	3.99e-08	VZ	0.351	0.000106	SZi	0.488	8.74e-26	VZ	0.529	1.28e-15
CFAP47	VZ	0.469	5.15e-08	VZ	0.587	3.11e-05	VZ	0.331	6.9e-07	VZ	0.361	0.000249
CFAP52	VZ	0.487	1.36e-06	VZ	0.303	4.13e-06	SP	0.506	0.632	IZ	0.278	0.114
CFAP58	SZi	0.637	1.53e-14	SZi	0.687	5.21e-20	SZo	0.496	3.17e-20	SZo	0.559	5.07e-17
CFAP69	VZ	0.629	4.02e-06	VZ	0.522	0.00744	SZo	0.628	1.34e-28	SZi	0.512	1.43e-25
CFAP77	VZ	0.204	0.646	CPi	0.194	0.494	VZ	0.464	1.08e-15	VZ	0.421	2.69e-14
CFL2	MZ	0.192	0.0449	CPo	0.219	0.569	SZi	0.473	1.38e-13	SZo	0.392	1.02e-06
CFLAR	VZ	0.39	1.72e-14	SZo	0.558	1.02e-13	SZo	0.335	1.23e-07	SZi	0.452	1.44e-13
CGRRF1	VZ	0.633	3.52e-22	VZ	0.458	1.54e-14	SZi	0.2	1.2e-11	SZi	0.33	2.69e-08
CHAC2	VZ	0.471	1.55e-12	VZ	0.451	1.04e-05	SZo	0.463	9.32e-16	VZ	0.334	3.1e-13
CHAF1B	VZ	0.806	1.3e-44	VZ	0.571	4.05e-28	CPo	0.394	0.464	CPi	0.463	0.000123
CHAMP1	SZo	0.391	2.02e-11	SZo	0.297	0.00045	VZ	0.486	2.34e-10	VZ	0.327	1.1e-06
CHCHD3	VZ	0.587	3.15e-22	VZ	0.419	2.1e-12	SZi	0.267	1.32e-06	VZ	0.385	6.39e-08
CHCHD7	SZo	0.328	0.0166	SZo	0.471	1.19e-05	CPi	0.577	0.0878	CPi	0.414	0.0246
CHD1L	VZ	0.745	1e-35	VZ	0.697	1.91e-29	CPi	0.155	0.343	MZ	0.229	0.218
CHD4	SZo	0.243	2.62e-05	SZo	0.278	0.00744	SZo	0.443	1.83e-10	SZo	0.563	1.8e-11
CHD6	SZi	0.365	6.03e-08	SZi	0.469	4.68e-07	VZ	0.387	0.000391	VZ	0.637	4.84e-11
CHD7	SZi	0.496	7.55e-32	SZi	0.589	6.01e-25	VZ	0.315	0.0065	VZ	0.428	0.00538
CHEK1	VZ	0.754	5.01e-27	VZ	0.561	3.57e-19	VZ	0.313	4.36e-08	SZi	0.384	3.08e-18
CHEK2	VZ	0.759	8.59e-34	VZ	0.647	1.97e-32	VZ	0.335	2.04e-07	SZo	0.356	6.02e-07
CHI3L2	SZi	0.104	0.178	SZi	0.181	0.101	SZo	0.387	0.0125	SZo	0.413	8.65e-05
CHID1	VZ	0.269	0.109	VZ	0.391	0.075	SZi	0.325	9.68e-08	VZ	0.403	1.13e-13
CHKA	VZ	0.327	0.000193	SZo	0.308	0.000115	SZi	0.293	2.39e-08	SZo	0.256	0.0552
CHMP1B	CPo	0.226	3.58e-06	CPi	0.206	0.00165	SZo	0.41	2.47e-06	SZo	0.321	1.53e-05
CHMP4B	VZ	0.502	1.19e-06	VZ	0.398	0.0141	SZo	0.461	2.33e-15	SZo	0.382	8.76e-05
CHRAC1	VZ	0.623	4.19e-17	VZ	0.635	1.25e-14	VZ	0.274	0.772	VZ	0.466	0.787
CHRDL1	SZi	0.636	8.07e-25	SZi	0.618	3.79e-19	SZi	0.328	0.000534	SZi	0.419	0.000284
CHRDL2	VZ	0.62	7.12e-10	VZ	0.491	3.58e-21	SZo	0.64	1.25e-23	SZo	0.655	4.62e-21
CHST10	VZ	0.501	0.014	VZ	0.447	6.44e-05	VZ	0.146	0.0993	CPi	0.179	0.339
CHST14	VZ	0.739	1.93e-29	VZ	0.653	4.77e-37	SZi	0.501	4.42e-07	VZ	0.325	3.77e-08
CHST3	VZ	0.746	6.49e-33	SZo	0.533	2.54e-23	SZo	0.253	0.000191	SZo	0.292	3.72e-06
CHST6	VZ	0.523	5.86e-15	VZ	0.664	4.15e-11	SZo	0.26	0.00121	CPo	0.248	0.000241
CHST9	VZ	0.799	3.38e-27	VZ	0.706	5.3e-27	CPo	0.309	0.185	CPi	0.353	0.754
CHTF18	VZ	0.589	2.99e-22	VZ	0.379	2.81e-06	SZo	0.493	1.65e-06	SZo	0.583	0.0024
CHTF8	VZ	0.375	4.09e-10	SZo	0.271	1.15e-06	SZo	0.457	2.57e-08	SZo	0.565	7.58e-09
CHTOP	VZ	0.36	2.09e-07	SZo	0.407	0.0021	SZo	0.449	2.78e-15	VZ	0.523	4.82e-21
CIAO1	VZ	0.427	0.000492	SZo	0.271	0.00337	SZi	0.306	4.43e-05	VZ	0.398	5.71e-14
CIB1	VZ	0.762	1.34e-19	VZ	0.5	1.59e-11	SZo	0.527	1.57e-22	SZo	0.504	1.31e-25
CINP	VZ	0.56	5.64e-21	VZ	0.46	4.89e-16	SZi	0.435	4.52e-14	VZ	0.453	3.05e-11
CIP2A	VZ	0.526	3.89e-26	SZo	0.324	6.17e-12	SZi	0.356	3.48e-07	VZ	0.364	3.67e-10
CIT	VZ	0.668	6.77e-29	VZ	0.597	2.03e-30	SZo	0.416	1.53e-08	SZo	0.456	9.52e-09
CITED1	SZo	0.468	3.25e-07	SZi	0.346	0.000197	SZi	0.35	0.000305	VZ	0.338	0.00911
CITED2	CPo	0.4	4.18e-21	CPi	0.335	0.0035	SZo	0.412	5.44e-08	SZo	0.391	5.71e-07
CITED4	VZ	0.547	9.15e-13	VZ	0.692	1.05e-23	CPo	0.328	0.427	CPo	0.299	0.258
CKAP2	VZ	0.665	1.78e-38	VZ	0.596	2.76e-30	VZ	0.462	1.35e-06	VZ	0.501	4.66e-10
CKAP2L	VZ	0.702	1.45e-32	VZ	0.592	3.59e-35	SZo	0.434	6.79e-10	SZo	0.481	5.12e-08
CKB	VZ	0.376	0.000203	VZ	0.215	0.122	VZ	0.428	7.7e-21	VZ	0.419	4.15e-17
CKLF	VZ	0.778	8.03e-21	VZ	0.604	6.42e-25	SZo	0.279	1.77e-06	SZo	0.361	0.000157
CKS1B	VZ	0.669	6.79e-37	VZ	0.548	4.45e-31	SZo	0.335	1.17e-13	SZi	0.436	4.41e-08
CKS2	VZ	0.697	1.79e-36	VZ	0.678	6.92e-36	SZi	0.26	0.134	SZi	0.595	0.000136
CLCN5	VZ	0.767	3.73e-19	VZ	0.734	1.24e-15	SZi	0.57	2.12e-18	SZi	0.592	2.84e-18
CLDN10	VZ	0.502	5.43e-20	SZo	0.507	3.21e-18	SG	0.656	0.0817	SG	0.677	0.00144
CLEC18B	SZo	0.141	0.0017	VZ	0.413	7.2e-06	SZo	0.584	4.86e-22	SZo	0.573	1.83e-15
CLEC1B	SZi	0.469	5.02e-07	SZi	0.261	0.00361	SZo	0.445	1.27e-41	VZ	0.639	4.66e-34
CLEC2D	SZo	0.126	0.449	SZo	0.235	0.0923	VZ	0.462	3.06e-17	VZ	0.493	4.2e-18
CLECL1	SG	0.549	0.301	MZ	0.16	0.0168	SZi	0.358	1.95e-08	SZo	0.369	5.32e-08
CLGN	VZ	0.634	3.51e-26	VZ	0.539	4.64e-15	SZi	0.331	5.21e-12	VZ	0.421	3.13e-15
CLHC1	VZ	0.455	6.23e-08	VZ	0.324	8.28e-07	VZ	0.712	0.00032	VZ	0.817	6.52e-06
CLIC1	VZ	0.682	3.71e-27	SZo	0.465	1.46e-17	SZo	0.66	2.01e-07	SZo	0.59	2.01e-15
CLIC4	SZi	0.315	2.89e-05	SZi	0.29	1.14e-05	SZo	0.445	1.28e-13	SZo	0.492	9.76e-13
CLMP	IZ	0.52	1.05e-05	IZ	0.572	0.226	SZi	0.421	3e-08	VZ	0.385	3.09e-07
CLN5	VZ	0.535	1.5e-05	VZ	0.393	2.55e-08	SZo	0.479	2.82e-22	SZi	0.511	2.69e-27
CLN6	VZ	0.576	1.54e-05	VZ	0.396	0.000584	SZi	0.365	1.26e-15	VZ	0.464	1.61e-18
CLNS1A	VZ	0.588	6.94e-15	VZ	0.524	1.08e-16	VZ	0.634	2.23e-10	VZ	0.71	3.95e-07
CLRN1	IZ	0.178	0.00439	MZ	0.265	8.17e-05	SZo	0.455	2.18e-16	VZ	0.453	1.35e-18
CLU	VZ	0.733	8.5e-21	VZ	0.696	1.45e-20	VZ	0.363	0.19	VZ	0.377	0.0399
CLYBL	VZ	0.667	4.1e-06	VZ	0.503	0.000271	SZo	0.541	5.73e-26	SZo	0.519	1.43e-25
CMC1	VZ	0.534	1.91e-17	SZi	0.48	1.82e-19	SP	0.337	0.000391	SP	0.482	0.0235
CMC4	VZ	0.459	1.49e-20	VZ	0.535	4.27e-17	SZo	0.395	2.98e-08	SZo	0.429	0.000367
CMPK2	SZi	0.334	0.478	SZi	0.256	0.442	SZi	0.358	3.21e-06	VZ	0.346	2.15e-07
CMTM1	SZo	0.293	0.00037	VZ	0.429	3.41e-13	VZ	0.361	1.36e-10	VZ	0.417	1.36e-10
CMTM3	VZ	0.817	5.93e-24	VZ	0.605	4.15e-17	SZo	0.633	4.32e-26	SZo	0.463	1.57e-22
CMTM5	VZ	0.68	8.51e-30	VZ	0.677	3.16e-33	SZo	0.457	1.7e-08	VZ	0.315	9.81e-05
CMTM6	SG	0.605	9.28e-14	VZ	0.637	2.18e-26	VZ	0.405	2.61e-11	SZi	0.55	4.92e-20
CMTR1	VZ	0.493	1.16e-10	VZ	0.123	0.0517	VZ	0.547	3.21e-10	VZ	0.467	4.68e-09
CMTR2	VZ	0.36	5.09e-05	VZ	0.436	1.64e-06	SZo	0.527	1.91e-10	SZo	0.519	1.26e-10
CNBP	VZ	0.567	2.13e-16	VZ	0.346	5.91e-09	VZ	0.698	4.83e-15	VZ	0.591	1.3e-11
CNGA3	VZ	0.768	1.38e-19	VZ	0.637	1.44e-11	SZo	0.451	2.19e-16	SZo	0.481	3.52e-17
CNIH4	VZ	0.488	2.13e-13	VZ	0.415	1.25e-14	VZ	0.671	3.81e-25	VZ	0.578	2.44e-27
CNKSR3	VZ	0.51	8.51e-12	VZ	0.627	7.51e-11	CPo	0.271	0.004	SZi	0.398	1.75e-06
CNMD	VZ	0.908	2.8e-24	VZ	0.769	3.21e-21	SZo	0.62	1.51e-30	SZo	0.491	1.8e-28
CNN3	VZ	0.787	7.53e-26	VZ	0.774	8.02e-21	SZo	0.395	2.53e-06	CPi	0.272	0.0423
CNNM3	VZ	0.442	1.15e-16	VZ	0.46	5.29e-09	SG	0.4	3.7e-06	VZ	0.452	1.9e-12
CNOT11	VZ	0.386	2.33e-08	VZ	0.38	3.9e-09	CPo	0.542	0.048	CPo	0.502	0.000471
CNOT6	VZ	0.388	1.64e-08	VZ	0.333	5.96e-10	SZo	0.364	4.69e-09	SZo	0.423	7.01e-07
CNPY4	VZ	0.808	5.98e-11	VZ	0.695	8.12e-13	SP	0.545	0.00144	SP	0.396	0.00306
CNR1	SZi	0.621	0.00633	SZi	0.565	0.0167	SZi	0.333	0.000425	VZ	0.312	0.0264
CNTFR	VZ	0.652	6.01e-18	VZ	0.431	1.48e-06	SZi	0.401	9.75e-14	SZi	0.376	5.78e-10
CNTLN	VZ	0.477	6.13e-23	VZ	0.635	2e-25	SZo	0.486	3.23e-09	SZo	0.516	3.39e-09
CNTRL	VZ	0.384	3.41e-07	VZ	0.285	7.75e-05	VZ	0.403	5.26e-10	SZi	0.602	6.32e-11
COA1	VZ	0.466	5.93e-13	SZo	0.376	4.76e-07	VZ	0.424	1.02e-10	VZ	0.575	2.16e-10
COA4	VZ	0.225	0.0253	SZo	0.278	3.6e-05	SZi	0.539	1.47e-15	VZ	0.638	1.25e-14
COA5	VZ	0.644	5.9e-14	VZ	0.356	4.2e-07	SZo	0.138	0.371	SZi	0.076	0.577
COG2	SZo	0.389	2.61e-09	SZi	0.413	1.64e-12	VZ	0.42	3.54e-12	VZ	0.481	3.77e-13
COG4	SP	0.131	0.0532	CPi	0.2	0.738	VZ	0.31	2.38e-05	SZo	0.422	1.99e-09
COG7	VZ	0.216	0.000598	VZ	0.178	0.00505	VZ	0.387	1.89e-09	VZ	0.56	1.08e-13
COL11A1	VZ	0.818	3.43e-29	VZ	0.847	4.17e-28	SG	0.356	5.27e-07	VZ	0.506	1.99e-07
COL22A1	VZ	0.343	0.000516	VZ	0.8	9.4e-11	VZ	0.436	6.72e-05	CPo	0.486	0.257
COL25A1	SP	0.227	0.00228	SP	0.251	0.0193	SZi	0.372	8.05e-07	SZi	0.392	2.81e-06
COL27A1	VZ	0.844	1.56e-27	VZ	0.836	5.69e-27	IZ	0.299	0.00961	SZo	0.509	5.76e-10
COL4A5	VZ	0.831	5.83e-21	VZ	0.847	1.96e-25	SG	0.321	0.662	MZ	0.274	0.426
COL4A6	VZ	0.809	6.66e-29	VZ	0.801	1.16e-37	SZi	0.214	0.00613	SG	0.213	0.171
COL5A1	VZ	0.671	3.72e-09	VZ	0.755	6.36e-18	VZ	0.422	4.75e-10	SZi	0.457	1.04e-15
COL9A1	VZ	0.814	1.94e-37	VZ	0.779	5.39e-21	VZ	0.569	0.054	VZ	0.624	0.00574
COL9A2	SZo	0.384	1.4e-05	SZi	0.355	0.00228	VZ	0.342	1.7e-09	VZ	0.495	1.83e-09
COMMD10	VZ	0.64	2.29e-17	VZ	0.402	4.72e-12	SZi	0.195	0.0215	IZ	0.233	0.000296
COMMD4	VZ	0.595	2.04e-18	SZo	0.482	5.87e-13	SZo	0.453	3.69e-08	SZi	0.261	0.00278
COMMD6	SZo	0.227	0.215	IZ	0.209	0.679	SZi	0.49	4.17e-14	SZi	0.469	1.54e-07
COPA	SZi	0.417	1.11e-05	SZi	0.505	7.14e-08	SZo	0.415	3.37e-16	SZi	0.472	1.42e-18
COPB2	VZ	0.539	9.02e-07	VZ	0.458	2.49e-11	SZo	0.459	3.9e-08	SZo	0.435	1.17e-05
COPS8	VZ	0.464	2.87e-06	SZo	0.341	0.000162	SP	0.163	0.0353	VZ	0.231	0.00505
COQ2	VZ	0.562	8.39e-06	VZ	0.507	1e-08	VZ	0.465	6.8e-09	VZ	0.527	2.24e-16
COQ5	VZ	0.611	2.45e-15	SZi	0.317	4.53e-10	SZi	0.323	0.00549	SZi	0.399	1.32e-06
COQ7	VZ	0.493	9.42e-07	VZ	0.422	6.59e-10	VZ	0.322	8.94e-06	SZo	0.298	1.46e-08
COQ9	VZ	0.573	7e-10	VZ	0.441	5.03e-08	SZo	0.248	0.000729	SZi	0.2	0.000301
CORO1C	SZi	0.665	5.48e-12	SZi	0.614	5.49e-10	SZo	0.396	4.52e-06	SZo	0.463	0.00287
CORO2B	IZ	0.352	0.547	IZ	0.345	0.18	VZ	0.442	0.000119	VZ	0.491	1.67e-17
COX11	VZ	0.441	2.78e-13	VZ	0.302	1.07e-07	SZi	0.329	8.33e-05	SG	0.252	0.0728
COX15	VZ	0.134	0.461	SZi	0.202	0.22	VZ	0.313	0.618	VZ	0.67	1.41e-08
CPAMD8	VZ	0.626	5.73e-16	VZ	0.5	1.44e-14	SZo	0.351	2.52e-09	VZ	0.225	2.04e-07
CPEB1	VZ	0.537	2.18e-05	VZ	0.43	2.94e-07	SZo	0.505	9.74e-15	SZo	0.504	3.29e-08
CPNE2	VZ	0.638	6.71e-17	VZ	0.354	0.000196	SZi	0.449	3.73e-06	SZi	0.31	3.01e-06
CPNE3	VZ	0.346	9.99e-10	SZo	0.426	1.62e-16	VZ	0.246	0.231	VZ	0.46	1.84e-08
CPQ	VZ	0.723	1.03e-19	VZ	0.69	1.24e-26	SZo	0.378	5.57e-10	SZo	0.459	2.38e-09
CPSF2	VZ	0.523	2.75e-08	VZ	0.468	6.57e-09	SZo	0.201	0.000207	SZo	0.241	1.02e-09
CPSF3	VZ	0.45	1.96e-20	SZi	0.49	4.27e-14	SZo	0.501	5.44e-18	SZo	0.495	1.04e-15
CPSF4	VZ	0.75	1.76e-19	VZ	0.509	4.12e-13	SZo	0.265	3.41e-08	SZo	0.383	0.007
CPT1A	SG	0.482	0.00202	SZo	0.393	1.1e-11	SZo	0.306	7.08e-09	SZi	0.35	1.13e-11
CPT2	VZ	0.688	1.65e-19	VZ	0.588	4.49e-23	SZo	0.422	1.09e-16	SZo	0.505	3.21e-13
CPXM1	SZo	0.516	8.96e-21	SZo	0.414	1.7e-18	VZ	0.372	7.43e-09	VZ	0.388	2.4e-12
CRADD	SZi	0.42	4.11e-10	SZi	0.416	6.02e-11	VZ	0.281	0.0523	SZi	0.465	0.00412
CRB1	SZi	0.516	1.25e-35	SZi	0.537	4.8e-31	CPi	0.402	0.0137	CPo	0.449	7.61e-05
CRB2	VZ	0.857	8.14e-27	VZ	0.744	2.41e-16	VZ	0.498	3.1e-19	VZ	0.466	5.58e-21
CREB1	SZi	0.236	0.998	CPi	0.173	0.0281	SZi	0.302	0.077	SZo	0.405	6.95e-05
CREB3L4	SZi	0.52	2.01e-22	SZi	0.516	4.62e-17	SZo	0.3	3.16e-08	SZi	0.397	9.37e-12
CREB5	VZ	0.82	8.79e-41	VZ	0.719	7.03e-30	SZo	0.428	1.84e-10	SZi	0.399	0.000137
CREBL2	SZi	0.4	3.77e-10	SZi	0.425	2.79e-11	CPi	0.641	8.53e-05	CPi	0.454	0.496
CREG1	SP	0.409	1.09e-16	SP	0.421	4.81e-05	SZo	0.699	7.09e-19	SZo	0.648	1.24e-17
CREM	VZ	0.635	1.11e-13	VZ	0.632	4.09e-26	CPi	0.347	0.89	CPi	0.294	0.000102
CRH	SZo	0.511	1.43e-29	SZo	0.57	3.93e-10	SZo	0.437	0.273	CPo	0.478	0.00156
CRIM1	VZ	0.311	1.73e-06	VZ	0.303	0.14	SZo	0.467	2.57e-20	SZo	0.448	9.64e-21
CRIPT	VZ	0.488	1.43e-16	VZ	0.383	4.58e-14	VZ	0.434	6.5e-24	VZ	0.521	5.98e-18
CRISPLD1	VZ	0.743	3.48e-23	VZ	0.716	5.46e-18	SZo	0.39	1.2e-08	SZi	0.441	6.38e-13
CRKL	VZ	0.592	3.13e-14	VZ	0.404	7.74e-17	CPi	0.355	0.644	CPi	0.202	0.706
CRLF3	SZi	0.218	0.00185	SZi	0.322	6.53e-10	SZi	0.35	2.64e-06	VZ	0.475	6.32e-06
CRLS1	VZ	0.593	9.79e-06	VZ	0.454	6.66e-06	CPi	0.489	0.000454	VZ	0.306	7.5e-08
CRNKL1	SZi	0.205	0.03	CPo	0.159	0.862	SZo	0.342	4.38e-08	SZo	0.451	4.18e-07
CRTAP	VZ	0.657	1.67e-10	VZ	0.638	3.81e-10	VZ	0.197	1.34e-06	VZ	0.241	1.09e-11
CRTC2	VZ	0.425	4.99e-10	VZ	0.363	1.62e-13	CPi	0.32	9.1e-05	MZ	0.344	0.257
CRTC3	SZi	0.372	1.32e-07	SZi	0.335	0.0116	VZ	0.321	0.00552	VZ	0.37	9.66e-06
CRYAA	VZ	0.75	1.3e-23	VZ	0.777	4.26e-24	SZi	0.31	0.0219	SZi	0.298	0.00528
CRYAB	VZ	0.526	0.147	VZ	0.513	1.78e-05	VZ	0.479	3.4e-19	VZ	0.577	8.28e-19
CRYBB1	IZ	0.572	0.00146	IZ	0.417	0.359	SZo	0.315	5.88e-08	SZo	0.307	1.96e-12
CRYBG3	VZ	0.673	1.31e-16	VZ	0.635	1.68e-21	SZo	0.321	4.14e-05	CPo	0.312	0.0996
CRYL1	VZ	0.72	1.07e-18	VZ	0.522	4.42e-17	SZo	0.396	0.0786	SZi	0.42	6.49e-16
CRYZ	VZ	0.825	9.92e-27	VZ	0.714	2.21e-29	CPo	0.385	0.0214	CPo	0.367	0.463
CSF1R	IZ	0.462	0.00196	IZ	0.478	0.86	VZ	0.505	0.00114	SZi	0.388	1.14e-07
CSPG5	VZ	0.757	7.38e-19	VZ	0.65	0.000131	SZo	0.644	2.65e-16	SZo	0.147	7.27e-06
CST3	SZo	0.496	0.000111	SZo	0.607	1.67e-07	VZ	0.251	0.301	VZ	0.303	0.0124
CST5	SZo	0.537	5.41e-05	SZo	0.619	8.01e-07	VZ	0.276	5.43e-15	VZ	0.297	3.91e-07
CSTB	VZ	0.483	1.51e-10	SZi	0.355	1.4e-07	VZ	0.429	0.00121	SZi	0.272	0.00381
CSTF1	VZ	0.655	3.88e-17	VZ	0.421	9.39e-15	VZ	0.564	3.09e-12	VZ	0.635	3.65e-21
CTAGE5	VZ	0.236	0.109	VZ	0.267	0.000618	SZo	0.541	3.89e-21	SZo	0.532	1.21e-23
CTBP2	VZ	0.517	6.89e-16	VZ	0.38	5.5e-14	VZ	0.418	7.52e-10	VZ	0.467	5.53e-11
CTDSP1	VZ	0.782	8.33e-27	VZ	0.707	7.55e-36	SG	0.33	5.1e-06	CPi	0.257	0.354
CTDSP2	VZ	0.712	1.79e-30	VZ	0.546	4.77e-28	VZ	0.663	0.00305	VZ	0.657	0.0358
CTGF	VZ	0.616	7.41e-06	VZ	0.659	8.01e-11	IZ	0.207	2.98e-05	CPo	0.475	6.75e-10
CTH	VZ	0.71	1.74e-22	VZ	0.362	3.17e-11	VZ	0.629	5.72e-17	VZ	0.63	9.47e-23
CTNNA1	VZ	0.644	8.72e-22	VZ	0.483	2.82e-16	SZi	0.442	5.47e-09	SZi	0.505	4.91e-10
CTNNAL1	VZ	0.768	5.72e-29	VZ	0.666	2.89e-25	SZi	0.606	3.15e-13	VZ	0.601	6.91e-11
CTNNB1	VZ	0.66	3.08e-17	VZ	0.588	5.28e-14	SZi	0.407	1.81e-12	VZ	0.398	5.01e-16
CTNND1	VZ	0.817	7.26e-28	VZ	0.658	1.74e-24	VZ	0.466	3.19e-10	SZi	0.435	4.35e-16
CTNS	VZ	0.709	1.29e-07	VZ	0.662	4.5e-10	SZo	0.531	1.85e-06	SZo	0.485	1e-10
CTPS2	VZ	0.49	5.87e-14	SZo	0.323	4.38e-08	SZo	0.233	0.000517	SZo	0.308	0.0114
CTSB	SG	0.509	0.187	IZ	0.321	0.215	VZ	0.646	1.26e-17	VZ	0.636	4.24e-07
CTSF	VZ	0.663	2.04e-16	VZ	0.379	1.03e-05	SZi	0.324	0.00228	SZo	0.135	0.386
CTSH	SG	0.733	0.915	IZ	0.48	0.115	VZ	0.431	0.218	VZ	0.461	0.05
CTSO	SZo	0.295	1.45e-06	SZi	0.253	1.46e-08	VZ	0.408	0.000179	VZ	0.776	7.59e-10
CTSV	VZ	0.766	5.12e-19	VZ	0.777	5.77e-19	SZo	0.311	8.85e-08	SZo	0.382	1.28e-05
CTTN	SZo	0.239	0.313	SZi	0.143	0.348	SZo	0.477	9.84e-07	SZo	0.43	1.25e-08
CUL1	SZi	0.396	2.81e-05	SZi	0.32	0.453	SZi	0.461	1.15e-10	VZ	0.411	8.53e-13
CUL4A	VZ	0.564	1.06e-11	VZ	0.373	1.42e-07	SZo	0.66	6.88e-24	SZo	0.623	1.92e-22
CUTC	VZ	0.707	1.41e-14	VZ	0.528	4.34e-06	VZ	0.406	2.62e-13	SZi	0.337	0.000107
CWC25	CPo	0.151	0.433	CPi	0.2	0.69	SZo	0.318	3e-05	SZo	0.454	6.33e-05
CWF19L1	SZo	0.359	5.27e-11	SZo	0.326	0.022	VZ	0.522	9.25e-09	VZ	0.613	1.41e-10
CWF19L2	VZ	0.648	3.74e-18	VZ	0.523	7.26e-18	SZi	0.344	0.000124	VZ	0.331	2.47e-06
CXCL16	SG	0.617	0.00373	IZ	0.222	0.107	VZ	0.405	4.04e-08	SZo	0.388	1e-09
CXorf38	MZ	0.334	0.142	SZo	0.206	0.012	VZ	0.467	7.46e-09	VZ	0.487	5.45e-13
CXorf57	VZ	0.766	6.63e-36	VZ	0.594	9.38e-30	VZ	0.28	8.67e-11	VZ	0.509	2.61e-13
CYB5R1	VZ	0.187	0.0164	CPi	0.172	0.443	SZi	0.526	1.05e-12	SZi	0.474	3.24e-10
CYB5R3	SZo	0.223	0.338	SZo	0.178	0.358	SZo	0.41	1.06e-10	SZo	0.531	5.26e-05
CYBA	VZ	0.537	4.15e-13	VZ	0.624	9.03e-29	CPi	0.442	0.0157	CPi	0.455	0.578
CYBRD1	VZ	0.829	1.03e-22	VZ	0.808	1.08e-35	SZi	0.42	2.5e-13	SZi	0.511	2.12e-12
CYFIP1	VZ	0.646	7.78e-14	VZ	0.422	3.29e-11	SZo	0.633	3.63e-14	SZo	0.501	1.04e-22
CYHR1	VZ	0.479	0.991	VZ	0.444	0.157	SZi	0.288	0.0213	VZ	0.466	1.16e-06
CYP27A1	VZ	0.378	4.31e-05	VZ	0.56	2.22e-12	VZ	0.449	2.32e-15	VZ	0.535	1.97e-18
CYP27C1	VZ	0.568	5.08e-20	VZ	0.495	7.04e-18	CPo	0.424	0.0485	CPo	0.435	0.000644
CYP2J2	SZo	0.271	9.62e-06	VZ	0.296	4.05e-07	VZ	0.445	4.09e-05	VZ	0.423	6.4e-07
CYP2U1	VZ	0.389	0.705	VZ	0.358	0.126	SZo	0.69	1.36e-27	SZo	0.648	3.38e-25
CYP39A1	VZ	0.723	3.14e-20	VZ	0.725	1.94e-20	VZ	0.353	0.000265	SZi	0.415	9.55e-07
CYP4V2	VZ	0.51	1.24e-07	VZ	0.482	1.38e-08	SZi	0.338	0.0185	SZi	0.269	0.00684
CYP7B1	VZ	0.453	1.09e-07	VZ	0.49	2.55e-10	SZo	0.527	4.42e-19	SZi	0.586	4.39e-19
CYR61	VZ	0.883	9.7e-25	VZ	0.855	1.08e-33	SZo	0.373	3.39e-08	SZi	0.477	1.67e-12
CYS1	VZ	0.317	1.27e-12	SZo	0.622	1.27e-13	SZi	0.356	0.00131	VZ	0.562	2.2e-06
CYSTM1	VZ	0.531	0.639	VZ	0.631	0.00229	SZi	0.411	1.76e-11	VZ	0.54	1.22e-13
CYYR1	VZ	0.545	1.09e-23	VZ	0.383	3.96e-19	SZo	0.513	1.79e-15	SZo	0.431	2.48e-10
DACH1	VZ	0.834	3.17e-34	VZ	0.708	5.2e-35	SZi	0.342	7.92e-11	VZ	0.344	4.08e-08
DAG1	VZ	0.811	8.31e-16	VZ	0.492	5.58e-05	SZo	0.312	6.64e-05	SZo	0.252	8.37e-05
DAPK2	VZ	0.733	5.49e-32	VZ	0.615	5.52e-20	VZ	0.406	1.06e-09	SZi	0.458	4.73e-14
DAPL1	SZi	0.315	5.36e-14	SZi	0.312	1.53e-06	VZ	0.342	2.97e-08	SZi	0.305	2.78e-05
DARS	VZ	0.792	3.59e-23	VZ	0.62	9.16e-15	VZ	0.434	1.4e-09	VZ	0.554	8.45e-19
DARS2	VZ	0.575	8.7e-14	VZ	0.568	1.44e-09	SZo	0.718	2.7e-25	SZo	0.666	1.13e-22
DAZAP2	VZ	0.477	2.64e-24	VZ	0.465	4.21e-27	CPo	0.283	0.0688	CPo	0.187	0.395
DBF4	VZ	0.654	1.09e-35	VZ	0.59	1.61e-29	SZo	0.272	0.01	SZi	0.363	2.16e-05
DBI	VZ	0.73	4.8e-22	VZ	0.407	4.16e-15	SZi	0.322	4.91e-05	VZ	0.57	6.62e-10
DBNDD2	VZ	0.653	1.84e-05	VZ	0.412	0.00928	IZ	0.399	0.0513	IZ	0.326	0.0125
DBP	VZ	0.277	0.158	VZ	0.353	0.0173	VZ	0.442	6.66e-09	SZo	0.419	3.14e-06
DBR1	SZi	0.147	0.109	SP	0.116	0.603	SZo	0.669	2.72e-14	SZo	0.592	2.67e-16
DCAF17	VZ	0.323	0.000729	VZ	0.335	0.00739	SZo	0.339	6.35e-08	SZo	0.303	0.00108
DCBLD2	VZ	0.562	6.09e-22	VZ	0.456	1.93e-11	SZo	0.586	1.26e-40	SZi	0.587	2.2e-33
DCHS1	IZ	0.466	0.974	IZ	0.384	0.608	SZi	0.419	0.341	VZ	0.33	0.00442
DCLRE1A	VZ	0.579	3.76e-07	VZ	0.421	5.12e-06	IZ	0.327	6.52e-17	VZ	0.295	3.41e-14
DCLRE1B	VZ	0.58	2.13e-07	VZ	0.45	9.19e-05	VZ	0.452	2.56e-10	SZo	0.372	1.03e-08
DCP1B	VZ	0.469	2.95e-13	SZi	0.381	1.53e-11	SG	0.282	0.0816	VZ	0.517	3e-05
DCPS	SZo	0.414	3.54e-13	SZo	0.403	3.1e-11	SG	0.49	0.481	VZ	0.57	0.00902
DCT	VZ	0.37	0.00448	VZ	0.338	9.97e-05	VZ	0.55	2.52e-06	VZ	0.388	6.6e-07
DCXR	VZ	0.596	3.42e-31	VZ	0.485	7.02e-25	VZ	0.352	1.39e-10	IZ	0.283	6.11e-07
DDAH1	VZ	0.839	1.22e-25	VZ	0.836	1.75e-25	SZo	0.596	1.18e-28	SZo	0.55	9.43e-25
DDAH2	SZi	0.556	0.000183	SZi	0.503	0.0012	VZ	0.308	0.346	VZ	0.359	0.133
DDB1	VZ	0.505	0.000185	CPo	0.402	0.421	VZ	0.319	1.43e-05	SZo	0.355	3.62e-06
DDB2	VZ	0.582	3.72e-18	VZ	0.442	5.84e-15	VZ	0.369	4.87e-07	SZo	0.466	0.000197
DDIAS	VZ	0.687	4.28e-27	VZ	0.631	2.94e-25	SZi	0.45	1.13e-15	VZ	0.393	4.29e-06
DDIT3	VZ	0.471	2.88e-09	VZ	0.503	1.87e-14	SZo	0.576	1.54e-20	SZo	0.537	1.94e-19
DDIT4	VZ	0.868	2.75e-18	VZ	0.882	1.54e-47	SZi	0.294	0.000869	SZi	0.461	2.39e-12
DDIT4L	VZ	0.783	8.64e-16	VZ	0.713	4.27e-18	CPo	0.379	0.000263	VZ	0.219	0.0304
DDOST	CPo	0.224	0.0981	SZo	0.233	0.0942	VZ	0.444	1.54e-17	SZi	0.402	2.28e-13
DDR1	VZ	0.648	3.66e-35	VZ	0.454	8.97e-18	CPi	0.42	0.000139	CPi	0.427	0.626
DDX27	VZ	0.35	6.16e-07	SZi	0.288	1.58e-05	VZ	0.387	5.77e-07	VZ	0.363	0.000112
DDX39A	SZo	0.37	2.69e-09	SZo	0.375	0.0102	SZo	0.349	2.6e-09	SZo	0.487	7.69e-11
DDX3Y	SZi	0.123	0.115	IZ	0.205	0.152	SZo	0.589	1.15e-21	SZi	0.514	4.52e-23
DDX47	VZ	0.483	0.00269	CPo	0.268	0.0279	SZo	0.43	1.91e-07	VZ	0.563	4.01e-11
DDX58	VZ	0.55	0.000617	VZ	0.528	4.9e-13	SG	0.453	0.038	VZ	0.705	6.59e-08
DDX6	IZ	0.286	0.000297	SZi	0.216	0.356	SZo	0.351	8.06e-17	SZi	0.377	1.52e-15
DDX60	VZ	0.632	1.15e-31	VZ	0.46	3.61e-20	SZi	0.477	1.17e-14	SZi	0.419	6.07e-18
DDX60L	VZ	0.72	1.23e-19	VZ	0.689	3.44e-20	VZ	0.36	0.00556	VZ	0.409	2.6e-10
DECR1	VZ	0.556	7.44e-13	VZ	0.55	5.1e-24	SP	0.301	7.48e-13	SZo	0.351	1.74e-10
DEK	VZ	0.614	6.7e-23	VZ	0.438	1.65e-15	SZi	0.287	4.31e-05	VZ	0.481	3.43e-10
DENND1B	SZi	0.432	2.85e-10	VZ	0.411	3.26e-08	IZ	0.461	1.03e-07	IZ	0.412	1.27e-26
DENND2A	VZ	0.497	1.1e-13	VZ	0.381	2.26e-08	SZo	0.548	1.95e-28	SZi	0.467	1.44e-21
DENND4C	VZ	0.466	1.48e-08	VZ	0.596	1.44e-15	VZ	0.344	1.04e-06	SZi	0.43	7.88e-10
DENND5A	VZ	0.41	5.26e-09	VZ	0.352	3e-05	CPo	0.212	0.014	VZ	0.274	1.58e-05
DENND6A	VZ	0.518	4.45e-17	SZi	0.383	1.76e-12	IZ	0.599	0.443	IZ	0.581	2.93e-05
DEPDC1	VZ	0.614	1.08e-24	VZ	0.584	6.53e-25	CPo	0.396	0.000577	CPo	0.431	1.45e-08
DEPDC1B	VZ	0.574	1.05e-29	VZ	0.546	5.07e-19	CPi	0.433	0.103	CPi	0.441	2e-15
DEPDC4	VZ	0.587	8.65e-21	VZ	0.327	7.72e-11	SZo	0.692	1.02e-17	SZo	0.64	3.45e-22
DEPDC7	SZi	0.484	0.00768	SZi	0.544	3.76e-06	SZi	0.255	0.493	SZi	0.418	0.000207
DERA	VZ	0.572	4.65e-14	VZ	0.349	3.64e-15	VZ	0.531	3.87e-08	VZ	0.526	6.17e-10
DERL2	VZ	0.505	7.14e-08	VZ	0.572	3.38e-09	VZ	0.4	4.23e-08	SZi	0.367	1.24e-15
DERL3	VZ	0.841	4.22e-21	VZ	0.722	9.25e-18	SZo	0.544	8.41e-14	SZo	0.499	2.67e-13
DESI2	VZ	0.459	1.78e-05	VZ	0.434	9.73e-09	SZi	0.279	0.151	SZi	0.306	0.0384
DET1	VZ	0.631	1.92e-17	SZi	0.386	1.18e-21	SG	0.242	0.448	VZ	0.269	0.0193
DEXI	VZ	0.487	1.72e-26	SZi	0.457	1.63e-20	VZ	0.52	1.72e-22	VZ	0.532	3.25e-27
DGKB	VZ	0.429	3.2e-06	VZ	0.324	0.00142	SZo	0.349	1.82e-12	SZi	0.37	1.26e-06
DGLUCY	VZ	0.46	0.221	VZ	0.407	0.17	VZ	0.37	0.0181	VZ	0.477	0.00238
DHFR	VZ	0.809	3.02e-40	VZ	0.702	2.55e-36	SZo	0.572	7.97e-13	SZo	0.636	2e-13
DHFR2	VZ	0.377	0.116	VZ	0.393	0.648	VZ	0.284	0.0555	VZ	0.669	5.18e-10
DHODH	VZ	0.741	1.66e-14	VZ	0.533	2.31e-16	CPi	0.303	0.000613	VZ	0.423	0.0568
DHRS3	SG	0.598	9.45e-12	VZ	0.613	2.16e-26	SZi	0.347	0.0026	VZ	0.399	0.000266
DHRS4	VZ	0.779	1.09e-23	VZ	0.732	5.76e-35	VZ	0.325	0.921	VZ	0.403	0.00204
DHRS7	VZ	0.483	2.07e-19	VZ	0.533	7.55e-21	SZi	0.202	0.000482	VZ	0.115	0.298
DHRSX	VZ	0.702	6.64e-33	VZ	0.555	1.53e-29	VZ	0.339	0.0235	SZi	0.257	0.00717
DHTKD1	VZ	0.702	1.29e-17	VZ	0.558	5.07e-18	VZ	0.499	3.28e-22	SZo	0.575	1.06e-12
DHX15	SZo	0.31	3.04e-07	SZo	0.355	0.000509	VZ	0.338	0.00121	SZi	0.368	2.86e-09
DHX32	VZ	0.67	3.97e-16	VZ	0.453	8.12e-06	VZ	0.314	0.00257	VZ	0.394	1.58e-07
DHX40	VZ	0.762	5.2e-20	VZ	0.578	9.04e-09	SZo	0.572	5e-13	SZi	0.404	2.7e-14
DHX8	SZo	0.173	0.00912	SZo	0.237	0.107	VZ	0.446	6.21e-12	SZo	0.412	1.8e-08
DIAPH2	VZ	0.725	2.17e-05	VZ	0.426	0.108	SG	0.345	4.56e-08	VZ	0.513	5.41e-13
DIAPH3	VZ	0.703	1.64e-17	VZ	0.576	1.26e-14	SZi	0.489	2.49e-17	SZo	0.531	4.58e-16
DIO2	VZ	0.423	1.36e-10	SZo	0.478	4.34e-07	SZo	0.567	3.1e-18	SZo	0.489	4.58e-21
DIP2B	SZi	0.26	0.011	SZi	0.228	0.000527	SZi	0.468	3.5e-05	SZi	0.55	3.29e-06
DIRC2	VZ	0.677	9.94e-15	VZ	0.631	3.16e-30	SZi	0.347	2.41e-08	VZ	0.432	6.22e-09
DKC1	VZ	0.5	2.04e-21	SZi	0.341	1.32e-10	CPo	0.277	0.000456	VZ	0.328	0.0033
DLEU7	VZ	0.43	0.535	VZ	0.464	0.0456	VZ	0.345	0.0183	VZ	0.533	0.0574
DLGAP5	VZ	0.563	1.25e-33	VZ	0.576	1.81e-25	SZo	0.485	2.43e-11	SZo	0.554	2.69e-13
DLL1	VZ	0.661	1.5e-23	VZ	0.678	6.13e-21	SZo	0.356	2.94e-10	VZ	0.376	7.45e-07
DLX2	SG	0.36	0.0412	SZi	0.385	0.0386	VZ	0.704	1.68e-09	VZ	0.801	2.28e-17
DLX5	SZi	0.252	0.592	SZi	0.441	0.000652	SZi	0.499	4.49e-15	SZi	0.526	4.75e-19
DMAC2	SZo	0.312	2.28e-05	SZi	0.303	0.00224	SP	0.405	0.0502	VZ	0.264	5.01e-05
DMRT3	VZ	0.599	1.69e-13	VZ	0.714	7.75e-14	VZ	0.45	7.16e-18	VZ	0.501	1.02e-21
DMRTA2	VZ	0.673	3.1e-24	VZ	0.594	5.64e-27	VZ	0.265	0.00348	VZ	0.41	5.9e-08
DMRTB1	SZi	0.667	3.21e-24	SZi	0.624	5.38e-20	SZo	0.616	6.94e-34	SZo	0.577	4.84e-30
DNA2	VZ	0.434	1.34e-11	SZo	0.433	3.56e-09	VZ	0.461	7.32e-07	SZo	0.347	9.4e-06
DNAAF2	SZi	0.384	2.69e-05	SZi	0.287	0.109	VZ	0.332	0.000251	VZ	0.575	1.03e-07
DNAAF5	VZ	0.585	1.36e-06	VZ	0.545	1.58e-07	VZ	0.543	1.99e-13	VZ	0.584	1.16e-20
DNAH11	VZ	0.721	1.19e-34	VZ	0.619	2.31e-32	CPi	0.358	0.0112	CPi	0.484	0.0614
DNAH14	VZ	0.699	1.63e-15	VZ	0.621	5.63e-13	SZo	0.343	2.25e-09	CPi	0.272	1.03e-06
DNAH7	VZ	0.406	0.00679	VZ	0.294	0.387	VZ	0.48	4.5e-14	SZo	0.526	5.76e-20
DNAJB1	VZ	0.623	2.79e-14	VZ	0.543	2.19e-15	VZ	0.381	0.0392	SG	0.357	0.318
DNAJB4	VZ	0.363	0.0227	VZ	0.319	0.26	SZo	0.279	7.92e-06	SZo	0.259	0.0127
DNAJC1	VZ	0.908	5.05e-35	VZ	0.757	8.24e-32	VZ	0.316	1.85e-06	VZ	0.369	3.38e-06
DNAJC10	VZ	0.608	3.96e-05	VZ	0.653	1.42e-09	CPi	0.288	1.38e-07	CPi	0.34	0.00067
DNAJC24	VZ	0.518	4.21e-12	VZ	0.616	4.63e-17	SZo	0.349	1.66e-06	SZo	0.4	7.99e-07
DNAJC27	VZ	0.36	0.00157	VZ	0.341	0.0617	SZi	0.268	0.00379	VZ	0.356	6.9e-05
DNAJC4	SZi	0.484	2.21e-07	SZi	0.507	1.98e-07	VZ	0.392	5.79e-07	VZ	0.539	1.36e-17
DNAJC8	VZ	0.267	2.58e-05	CPo	0.243	0.702	VZ	0.44	1.03e-19	VZ	0.458	3.18e-16
DNAJC9	VZ	0.773	3.99e-29	VZ	0.534	9.72e-21	VZ	0.325	0.038	VZ	0.31	0.0018
DNASE1L1	VZ	0.448	1.88e-11	VZ	0.392	0.00453	SZo	0.426	1.15e-17	SZo	0.555	1.84e-15
DNASE2	VZ	0.734	2.03e-17	VZ	0.496	9.47e-18	SP	0.598	0.019	SP	0.504	0.293
DNMBP	VZ	0.884	3.06e-26	VZ	0.765	6.85e-25	SZo	0.537	2.8e-13	SZo	0.517	4.48e-11
DNMT3B	SZi	0.533	6.49e-08	SZi	0.562	2.28e-08	SZo	0.418	1.37e-14	SZi	0.385	2.44e-09
DNPEP	VZ	0.357	3.97e-05	VZ	0.428	1.39e-08	VZ	0.52	1.35e-08	VZ	0.574	2.58e-13
DNPH1	VZ	0.784	2.13e-05	VZ	0.735	8.14e-08	SZo	0.658	1.14e-11	SZo	0.496	5.67e-06
DOCK1	VZ	0.775	9.21e-19	VZ	0.697	6.35e-26	CPi	0.384	8.72e-11	MZ	0.234	0.000168
DOCK11	VZ	0.51	6.57e-20	VZ	0.427	3.7e-15	SZo	0.625	2.05e-23	SZo	0.577	2.06e-22
DOCK7	CPo	0.327	0.899	CPo	0.267	0.403	VZ	0.519	0.175	VZ	0.741	0.000148
DOCK8	IZ	0.376	0.828	VZ	0.405	5.7e-08	SZo	0.389	2.05e-13	VZ	0.48	9.33e-11
[truncated: 2,881 more rows]
