# Supplementary material for: Evolution and cell-type specificity of human-specific genes preferentially expressed in progenitors of fetal neocortex
Source: eLife. 2018 Mar 21;7:e32332. doi: 10.7554/eLife.32332 (PMC5898914; doi:10.7554/eLife.32332)
Supplement: Supplementary file 2. — This file contains the output of the GO term analysis. [file elife-32332-supp2.xls]

## Sheet: Sheet1
GeneTrail2
Statistical analysis of molecular signatures
GO_-_Cellular_Component
Type	Name	Number of hits	Expected score	Adjusted p-value
enriched	chromosome centromeric region(6)	84	0	4.41282e-08	24.4337
enriched	condensed chromosome centromeric region(7)	57	0	1.79684e-07	22.408
enriched	kinetochore(4)	62	0	8.58651e-07	20.1514
enriched	condensed chromosome kinetochore(5)	53	0	1.18145e-06	19.691
enriched	spindle microtubule(5)	22	0	3.45711e-06	18.142
enriched	condensed nuclear chromosome centromeric region(6)	11	0	0.000364704	11.421
depleted	spliceosomal complex(5)	44	0	0.000597367	10.7091
depleted	U1 snRNP(7)	8	0	0.00235262	8.73152
enriched	condensed nuclear chromosome(6)	35	0	0.00235262	8.73152
enriched	mitotic spindle(6)	27	0	0.00235262	8.73152
enriched	spindle midzone(5)	14	0	0.0028612	8.44916
depleted	catalytic step 2 spliceosome(6)	24	0	0.00296378	8.39835
enriched	DNA replication preinitiation complex(4)	4	0	0.00328267	8.25091
depleted	viral capsid(3)	12	0	0.00328267	8.25091
depleted	viral nucleocapsid(3)	12	0	0.00328267	8.25091
depleted	virion part(2)	12	0	0.00328267	8.25091
depleted	virion(2)	12	0	0.00328267	8.25091
enriched	extracellular matrix component(2)	45	0	0.00334022	8.22584
enriched	condensed nuclear chromosome kinetochore(6)	8	0	0.00612951	7.35001
enriched	condensed chromosome outer kinetochore(4)	11	0	0.0100952	6.63019
enriched	kinesin complex(5)	19	0	0.0100952	6.63019
enriched	replication fork protection complex(4)	4	0	0.0105831	6.56209
depleted	small nuclear ribonucleoprotein complex(5)	12	0	0.0126183	6.30834
depleted	spliceosomal snRNP complex(6)	12	0	0.0126183	6.30834
enriched	GINS complex(5)	3	0	0.0354665	4.8174
enriched	MCM complex(4)	10	0	0.0354665	4.8174
depleted	U12 type spliceosomal complex(6)	9	0	0.0354665	4.8174
enriched	basement membrane(3)	31	0	0.0354665	4.8174
depleted	protein acetyltransferase complex(4)&acetyltransferase complex(6)	18	0	0.0436866	4.51667
GO_-_Biological_Process
Type	Name	Number of hits	Expected score	Adjusted p-value
enriched	biological phase(2)	156	0	2.41497e-10	31.9473
enriched	cell cycle phase(3)&mitotic cell cycle phase(4)	154	0	2.41497e-10	31.9473
enriched	mitotic prometaphase(5)	66	0	1.09318e-07	23.125
enriched	M phase(4)&mitotic M phase(5)	99	0	2.10121e-05	15.5384
enriched	anaphase(4)&mitotic anaphase(5)	71	0	0.000279005	11.8074
enriched	nuclear chromosome segregation(5)	85	0	0.000504314	10.9534
enriched	glial cell differentiation(6)	64	0	0.000609799	10.6794
enriched	mitotic sister chromatid segregation(6)	62	0	0.00237358	8.71872
enriched	heart morphogenesis(5)	56	0	0.00282844	8.46578
enriched	kidney epithelium development(5)	43	0	0.00282844	8.46578
enriched	centromere complex assembly(6)	25	0	0.00439574	7.82968
enriched	negative regulation of neurogenesis(5)	54	0	0.00439574	7.82968
enriched	retina development in camera type eye(4)	44	0	0.0046639	7.74425
enriched	sister chromatid segregation(5)	67	0	0.00633693	7.302
enriched	DNA packaging(7)	65	0	0.00737739	7.08267
enriched	negative regulation of nervous system development(4)	58	0	0.00737739	7.08267
enriched	negative regulation of neuron differentiation(6)	42	0	0.00806447	6.9542
enriched	DNA replication independent nucleosome assembly(7)&DNA replication independent nucleosome organization(7)	23	0	0.00916383	6.76983
enriched	cell fate commitment(5)	65	0	0.00916383	6.76983
depleted	rRNA metabolic process(7)	29	0	0.00916383	6.76983
depleted	rRNA processing(6)	29	0	0.00916383	6.76983
enriched	chromatin remodeling at centromere(8)	21	0	0.0100238	6.64043
enriched	DNA replication initiation(6)	26	0	0.0129464	6.27131
enriched	meiotic spindle organization(4)	4	0	0.0134629	6.21487
enriched	connective tissue development(5)	62	0	0.0140084	6.15756
enriched	sensory organ morphogenesis(5)	83	0	0.0143165	6.12618
enriched	astrocyte differentiation(6)	25	0	0.0156341	5.99916
enriched	interphase(4)	60	0	0.0162371	5.94456
depleted	ribosome biogenesis(5)	37	0	0.0162371	5.94456
enriched	histone exchange(7)	22	0	0.0216703	5.52814
enriched	spindle organization(5)	57	0	0.0235526	5.40797
enriched	CENP A containing chromatin organization(6)&CENP A containing nucleosome assembly(7)	20	0	0.0236585	5.4015
enriched	regionalization(5)	90	0	0.0236585	5.4015
enriched	DNA strand elongation involved in DNA replication(7)	32	0	0.0376675	4.73054
enriched	negative regulation of cell development(5)	67	0	0.0376675	4.73054
enriched	S phase(4)&mitotic S phase(5)	58	0	0.0494952	4.33657
enriched	cell fate specification(5)	25	0	0.0494952	4.33657
enriched	mitotic spindle organization(6)	37	0	0.0494952	4.33657
enriched	nephron epithelium development(5)	32	0	0.0494952	4.33657
enriched	neural precursor cell proliferation(4)	61	0	0.0494952	4.33657
enriched	nephron development(4)	41	0	0.0499671	4.32288
GO_-_Molecular_Function
Type	Name	Number of hits	Expected score	Adjusted p-value
enriched	cell adhesion molecule binding(4)	51	0	0.029735
WikiPathways
Type	Name	Number of hits	Expected score	Adjusted p-value
enriched	Retinoblastoma (RB) in Cancer	64	0	4.69823e-06
enriched	Cell Cycle	68	0	3.23227e-05
enriched	Gastric Cancer Network 1	17	0	8.75298e-05
enriched	NOTCH1 regulation of human endothelial cell calcification	10	0	0.00245204
depleted	mRNA Processing	26	0	0.0191296
enriched	DNA Replication	36	0	0.0198681
enriched	Gastric Cancer Network 2	17	0	0.0402363
enriched	Imatinib Resistance in Chronic Myeloid Leukemia	15	0	0.0425441
enriched	Integrated Pancreatic Cancer Pathway	63	0	0.0425441
enriched	Mesodermal Commitment Pathway	22	0	0.0432873
KEGG_-_Pathways
Type	Name	Number of hits	Expected score	Adjusted p-value
enriched	Cell cycle	74	0	0.000860226
depleted	Spliceosome	36	0	0.000860226
depleted	RNA polymerase	7	0	0.0013605
enriched	ECM-receptor interaction	34	0	0.00307874
enriched	Small cell lung cancer	31	0	0.0294889
Reactome_-_Pathways
Type	Name	Number of hits	Expected score	Adjusted p-value
depleted	Generic Transcription Pathway	29	0	1.43095e-13
enriched	Resolution of Sister Chromatid Cohesion	65	0	1.73163e-05
depleted	mRNA Splicing - Minor Pathway	18	0	1.74798e-05
enriched	Mitotic Prometaphase	56	0	1.96039e-05
enriched	RHO GTPases Activate Formins	62	0	9.90262e-05
enriched	Unwinding of DNA	12	0	0.000130483
enriched	Separation of Sister Chromatids	74	0	0.000164081
depleted	mRNA Splicing - Major Pathway	34	0	0.000171069
depleted	Transcriptional regulation by small RNAs	45	0	0.00309929
depleted	RNA Polymerase II Pre-transcription Events	10	0	0.00594115
depleted	Abortive elongation of HIV-1 transcript in the absence of Tat	7	0	0.00801763
depleted	Formation of HIV elongation complex in the absence of HIV Tat	9	0	0.00801763
depleted	Formation of HIV-1 elongation complex containing HIV-1 Tat	9	0	0.00801763
depleted	Formation of RNA Pol II elongation complex	9	0	0.00801763
depleted	Formation of the Early Elongation Complex	9	0	0.00801763
depleted	Formation of the HIV-1 Early Elongation Complex	9	0	0.00801763
depleted	HIV elongation arrest and recovery	7	0	0.00801763
depleted	Pausing and recovery of HIV elongation	7	0	0.00801763
depleted	Pausing and recovery of Tat-mediated HIV elongation	7	0	0.00801763
depleted	Processing of Capped Intron-Containing Pre-mRNA	12	0	0.00801763
depleted	RNA Polymerase II Transcription Elongation	9	0	0.00801763
depleted	RNA Polymerase III Transcription Initiation From Type 3 Promoter	6	0	0.00801763
enriched	Removal of licensing factors from origins	15	0	0.00801763
depleted	Tat-mediated HIV elongation arrest and recovery	7	0	0.00801763
depleted	Tat-mediated elongation of the HIV-1 transcript	9	0	0.00801763
enriched	Condensation of Prometaphase Chromosomes	8	0	0.00962998
enriched	Syndecan interactions	17	0	0.0113406
enriched	Activation of ATR in response to replication stress	31	0	0.0125987
depleted	RNA Polymerase I Chain Elongation	31	0	0.0149104
depleted	HIV Transcription Initiation	8	0	0.0177244
depleted	RNA Polymerase II HIV Promoter Escape	8	0	0.0177244
depleted	RNA Polymerase II Promoter Escape	8	0	0.0177244
depleted	RNA Polymerase II Transcription Initiation	8	0	0.0177244
depleted	RNA Polymerase II Transcription Initiation And Promoter Clearance	8	0	0.0177244
depleted	RNA Polymerase II Transcription Pre-Initiation And Promoter Opening	8	0	0.0177244
depleted	Transcription of the HIV genome	8	0	0.0177244
enriched	ECM proteoglycans	33	0	0.0259072
depleted	Formation of TC-NER Pre-Incision Complex	13	0	0.0259072
enriched	E2F mediated regulation of DNA replication	17	0	0.0305312
enriched	G1/S-Specific Transcription	17	0	0.0305312
depleted	Viral Messenger RNA Synthesis	18	0	0.0358626
depleted	Transcriptional regulation of pluripotent stem cells	9	0	0.0428497
depleted	RNA Polymerase III Abortive And Retractive Initiation	10	0	0.043826
depleted	Transcription-Coupled Nucleotide Excision Repair (TC-NER)	12	0	0.043826
depleted	RNA Pol II CTD phosphorylation and interaction with CE	7	0	0.0450046
depleted	mRNA Capping	7	0	0.0450046
enriched	Activation of the pre-replicative complex	27	0	0.0455203
