# Supplementary material for: Evolution and cell-type specificity of human-specific genes preferentially expressed in progenitors of fetal neocortex
Source: eLife. 2018 Mar 21;7:e32332. doi: 10.7554/eLife.32332 (PMC5898914; doi:10.7554/eLife.32332)
Supplement: Supplementary file 3. — This file contains the chromosome location of all cNPC-enriched primate-specific genes in the 12 primate species analyzed. [file elife-32332-supp3.xlsx]

## Sheet: Sheet1
Supplementary Table S3: Orthologous loci for the genes in Figure 2
Gene	human (hg38 assembly)	chimpanzee (panTro5)	bonobo (panPan2)	gorilla (gorGor5)	orang utan (ponAbe2)	gibbon (nomLeu3)	rhesus macaque (rheMac8)	baboon (papAnu3)	green monkey (chlSab2)	marmoset (calJac3)	squirrel monkey (saiBol1)	tarsier (tarSyr2)
ANKRD20A2	chr9:40,223,285-40,266,392
ANKRD20A4	chr9:64,369,394-64,413,142
ARHGAP11B	chr15:30,626,200-30,685,606
CBWD6	chr9:41,131,306-41,189,364
DHRS4L2	chr14:23,988,822-24,006,408
FAM182B	chr20:25,774,018-25,863,201
FAM72B	chr1:121,167,646-121,184,340
FAM72C	chr1:143,955,364-143,971,965
FAM72D	chr1:145,096,000-145,112,696
GTF2H2C	chr5:69,560,242-69,593,767
NBPF10	chr1:146,064,699-146,144,804
NBPF14	chr1:148,531,385-148,596,011
NOTCH2NL	chr1:146,155,352-146,229,026
SMN2	chr5:70,049,612-70,077,592
ZNF492	chr19:22,634,324-22,667,670
ALG1L	chr3:125,929,275-125,937,039	chr3:129,144,349-129,153,670	chr3:130,316,589-130,325,215
CBWD2	chr2:113,437,691-113,496,189	panTro4: chr2A:113,449,695-113,507,652	no alignment
TMEM133	chr11:100,991,989-100,993,941	chr11:101,212,563-101,214,520	chr11:99,461,501-99,463,453
HHLA3	chr1:70,354,844-70,385,339	chr1:70,410,336-70,440,922	chr1:71,573,761-71,603,850	CYUI01014914v1:15,596,714-15,627,656
TMEM99	chr17:40,819,125-40,836,270	chr17:16,762,700-16,779,887	chr17:16,673,177-16,690,357	CYUI01000062v1:2,288,766-2,305,906	chr17:48,565,555-48,583,735
ZNF90	chr19:20,078,021-20,119,752	chr19:21,217,072-21,258,822	chr19:20,508,054-20,546,084	CYUI01015110v1:5,278,111-5,320,578	chr19_random:5,506,511-5,590,350
CCDC74B	chr2:130,139,287-130,145,134	chr2B:17,914,087-17,919,531	no alignment	CYUI01000111v1:46,377-52,156	chr2b_random:11,206,050-11,214,828	chr20:37,383,366-37,389,210
C9orf47	chr9:88,990,928-88,996,140	chr9:66,644,475-66,649,679	chr9:88,125,939-88,131,141	CYUI01015269v1:660,465-665,712	chr9:84,443,130-84,448,339	chr1a:46,080,804-46,085,986
GLUD2	chrX:121,047,588-121,050,080	chrX:120,592,749-120,595,240	chrX:120,408,020-120,410,511	CYUI01015205v1:5,042,790-5,045,280	chrX:119,986,125-119,988,616	chrX:107,824,149-107,826,632
PTTG2	chr4:37,960,435-37,961,125	chr4:38,341,358-38,342,048	chr4:38,142,923-38,143,613	CYUI01000005v1:2,934,882-2,935,572	chr4:39,000,952-39,001,642	chr20:49,603,974-49,604,642
APOL2	chr22:36,226,210-36,239,954	chr22:22,782,368-22,796,154	chr22:35,011,138-35,024,913	CYUI01000023v1:2,790,390-2,804,176	not aligning	chr7b:14,328,181-14,341,310	chr10:78,101,912-78,119,123	not aligning	chr19:18,945,259-18,956,477
APOL4	chr22:36,189,129-36,204,833	not aligning	not aligning	CYUI01000023v1:2,825,343-2,841,002	chr22:31,319,375-31,335,417	not aligning	chr10:78,061,136-78,075,348	chr10:76,640,966-76,654,574	chr19:18,907,429-18,918,104
BTN3A2	chr6:26,365,231-26,378,318	chr6:26,734,462-26,747,532	chr6:26,855,709-26,868,763	CYUI01015250v1:2,671,272-2,684,384	chr6:27,464,331-27,477,057	chr8:77,389,729-77,402,770	chr4:26,949,507-26,989,529	chr4:26,290,913-26,331,618	chr17:45,874,449-45,887,915
BTN3A3	chr6:26,440,472-26,453,415	chr6:26,809,723-26,822,634	chr6:26,931,194-26,944,103	CYUI01015250v1:2,748,257-2,761,179	chr6:27,556,887-27,569,800	chr8:77,446,993-77,459,933	chr4:27,071,409-27,084,244	chr4:26,388,686-26,401,552	chr17:45,759,346-45,817,296
MICA	chr6:31,403,579-31,415,315	not fully aligning	not fully aligning	CYUI01015528v1:1,533,796-1,544,925	chr6:31,891,311-31,902,460	not aligning	chr4:32,257,996-32,275,810	chr4:30,729,947-30,741,350	chr17:40,518,452-40,529,632
MT1M	chr16:56,632,233-56,633,986	chr16:47,302,896-47,304,637	chr16:56,049,934-56,051,678	CYUI01015711v1:185,876-187,640	chr16:43,880,703-43,888,810	chr2:66,823,889-66,825,625	not aligning	chr20:39,199,101-39,200,849	chr5:42,554,131-42,555,904
SLFN13	chr17:35,435,096-35,448,837	chr17:21,743,702-21,757,004	chr17:21,637,873-21,651,080	CYUI01015398v1:704,189-717,951	chr17:30,200,994-30,214,971	chr19_GL397538_1_random:195,784-211,326	chr16:29,397,089-29,411,163	chr16:28,537,305-28,551,666	chr16:28,914,772-28,928,946
ZNF100	chr19:21,722,766-21,767,628	chr19:22,635,232-22,685,448	chr19:21,982,811-22,032,701	CYUI01015110v1:6,951,203-7,000,066	chr19:21,348,644-21,412,842	chr10:53,317,096-53,376,334	chr19:21,415,327-21,463,377	chr19:19,608,667-19,661,496	chr6:19,709,183-19,755,941
ZNF222	chr19:44,025,363-44,033,110	chr19:46,088,618-46,096,358	chr19:49,586,833-49,594,563	CYUI01015597v1:761,897-769,640	chr19:45,281,513-45,289,214	chr17:90,404,921-90,412,702	chr19:39,272,801-39,288,093	chr19:37,631,479-37,648,423	chr6:37,513,357-37,528,800
ZNF43	chr19:21,807,326-21,836,208	chr19:22,739,113-22,769,639	chr19:22,069,731-22,099,339	CYUI01015110v1:7,030,006-7,060,178	chr19:21,456,285-21,486,995	chr10:53,241,062-53,300,658	chr19:21,482,913-21,537,610	chr19:19,712,731-19,737,422	chr6:19,789,983-19,829,554
ZNF695	chr1:246,985,323-247,008,056	chr1:226,525,542-226,549,796	chr1:228,080,071-228,101,599	CYUI01015314v1:1,426,717-1,453,042	chr1:2,026,433-2,051,363	chr5:1,346,081-1,374,178	chr1:223,617,356-223,653,263	chr1:202,127,213-202,154,334	chr25:84,033,969-84,061,135
ZNF724	chr19:23,221,599-23,250,360	chr19:24,144,346-24,173,093	chr19:23,199,099-23,226,825	CYUI01015110v1:8,264,387-8,293,177	chr19:23,180,453-23,208,898	chr10:51,608,817-51,639,459	chr19:22,709,890-22,741,125	chrUn_NW_003900249v1:18,653-48,712	chr6:20,911,941-20,941,529
ZNF726	chr19:23,914,882-23,935,474	chr19:24,924,995-24,946,183	chr19:23,897,641-23,917,930	CYUI01015110v1:8,967,514-8,988,700	chr19:24,056,015-24,078,811	chr10:51,102,214-51,131,844	chr19:22,347,008-22,371,448	chr19:20,193,470-20,214,083	chr6:21,276,829-21,301,565
ZNF730	chr19:23,116,975-23,147,219	chr19:24,031,060-24,068,076	chr19:23,093,395-23,123,811	CYUI01015110v1:8,145,828-8,187,791	chr19:23,009,981-23,074,909	no alignment	chr19:22,844,794-22,878,265	no alignment	chr6:20,802,379-20,828,531
ZNF732	chr4:270,675-305,321	chr4:383,951-436,469	chr4:298,524-332,285	CYUI01015549v1:229,850-264,794	chr4:260,637-295,851	chr20:85,022,322-85,156,922	chr5:241,363-272,745	chr1:3,780,624-3,812,243	chr27:48,487,705-48,518,895
ZNF816	chr19:52,949,379-52,962,861	chr19:55,289,660-55,302,991	chr19:58,760,378-58,773,605	CYUI01015394v1:2,284,876-2,298,225	chr19:54,582,764-54,597,277	chr10:73,188,245-73,204,378	chr19:48,180,760-48,221,025	chr19:45,833,879-45,849,046	chr6:45,591,977-45,615,430
ZNF93	chr19:19,901,061-19,935,575	chr19:21,029,545-21,063,725	chr19:20,330,097-20,362,689	CYUI01015110v1:5,056,864-5,091,077	chr19_random:3,793,698-3,821,266	chr10:54,582,234-54,616,376	chr19:20,155,313-20,184,040	chr19:18,414,009-18,443,610	chr6:18,402,631-18,430,989
HEPN1	chr11:124,919,244-124,920,677	chr11:125,439,296-125,440,733	chr11:123,661,332-123,662,769	CYUI01015005v1:10,194,742-10,196,177	chr11:121,896,099-121,897,267	chr15:10,429,880-10,431,325	chr14:117,643,888-117,645,338	chr14:113,945,992-113,947,440	chr1:116,063,203-116,064,647	chr11:22,740,526-22,742,274	JH378113:15,866,280-15,867,546
KIF4B	chr5:155,013,755-155,018,132	chr5:155,281,666-155,286,042	chr5:156,410,652-156,415,028	CYUI01015130v1:2,262,891-2,267,264	chr5:157,139,650-157,144,025	chr2:26,014,126-26,018,671	chr6:153,124,696-153,129,071	chr6:148,475,465-148,479,839	chr23:57,459,848-57,464,223	chr2:52,990,908-52,996,614	JH378166:14,121,662-14,126,362
ZNF20	chr19:12,131,350-12,140,407	chr19:12,819,294-12,827,738	chr19:12,456,470-12,464,909	CYUI01015260v1:2,786,771-2,795,821	chr19:12,320,547-12,329,923	chr10:62,220,864-62,229,865	chr19:12,131,363-12,142,046	chr19:11,026,934-11,036,953	chr6:10,948,505-10,958,158	chr22:11,307,717-11,316,055	JH378255:2,649,174-2,660,713
ZNF680	chr7:64,519,884-64,563,106	chr7:64,641,615-64,687,485	chr7:64,184,406-64,227,621	CYUI01015585v1:389,378-435,251	chr7:22,932,066-22,977,171	chr17:50,304,789-50,347,737	chr3:51,786,461-51,833,711	chr3:53,658,788-53,709,004	chr21:2,223,053-2,270,347	chr2:653,515-687,713	JH378347:127,575-153,652
ZNF718	chr4:124,480-163,989	chr4:238,838-277,436	chr4:154,112-191,921	CYUI01015549v1:85,464-124,083	chr4:106,091-151,925	chr20:85,258,755-85,288,177	chr5:104,840-145,425	chr1:3,909,306-3,950,165	no alignment	chr3:190,685,787-190,731,283	JH378366:107,707-157,222
ZNF788	chr19:12,092,263-12,114,752	chr19:12,772,800-12,796,637	chr19:12,409,721-12,433,854	CYUI01015260v1:2,817,436-2,835,977	chr19:12,265,870-12,292,692	chr10:62,248,218-62,271,259	chr19:12,097,551-12,118,790	chr19:10,990,345-11,011,179	chr6:10,910,609-10,931,313	chr22:11,274,775-11,293,981	JH378255:2,668,110-2,691,902
MT1E	chr16:56,625,475-56,627,112	chr16:47,296,180-47,297,814	chr16:56,043,244-56,044,880	CYUI01015711v1:199,262-200,899	chr16:43,874,316-43,875,951	chr2:66,830,597-66,832,236	chr20:40,765,246-40,766,888	chr20:39,194,188-39,195,830	chr5:42,540,358-42,541,998	chr20:10,546,078-10,548,719	JH378288:769,361-771,265	KE933092v1:563,558-564,764
TNFRSF10D	chr8:23,135,588-23,164,030	chr8:22,460,403-22,537,620	chr8:19,324,227-19,352,652	gorGor4: chr8:22,231,512-22,276,621	chr8:22,726,869-22,793,658	chr8:28,620,885-28,645,282	chr8:23,141,690-23,175,405	chr8:21,141,348-21,201,052	chr8:21,240,777-21,299,371	chr13:15,080,133-15,107,306	JH378195:2,509,203-2,592,855	KE942421v1:1,070,902-1,092,481
