# Supplementary material for: Evolution and cell-type specificity of human-specific genes preferentially expressed in progenitors of fetal neocortex
Source: eLife. 2018 Mar 21;7:e32332. doi: 10.7554/eLife.32332 (PMC5898914; doi:10.7554/eLife.32332)
Supplement: Supplementary file 4. — This file contains mRNA expression data for the human-specific genes and their corresponding ancestral paralog for each cell type and splice variant, including non-coding transcripts. [file elife-32332-supp4.xls]

## Sheet: PC_anc+hs
					tpm
					aRG				bRG				N
	gene	isoform	bp	aa	aRG_1a	aRG_1b	aRG_2a	aRG_2b	bRG_1a	bRG_1b	bRG_2a	bRG_2b	N_1	N2
	ANKRD20A1	ENST00000562196	3379	823	0.184	0	1.65	0.589	0.107	0.108	0	0.206	0.202	0.372
		ENST00000620792	586	185	0	0	0	0	0	0	0	0	0	0
	ANKRD20A2	ENST00000377601	3511	823	0	0.132	1.022	0	0	0	0.939	0.413	0	0
		ENST00000611747	520	142	0	3.929	2.124	1.329	0	0.581	0.209	0.12	0	0.391
	ANKRD20A3	ENST00000611388	3964	823	0	0	0	0	0	0	0	0	0	0
	ANKRD20A4	ENST00000357336	4137	823	2.258	2.915	2.182	2.711	1.206	1.885	1.154	1.171	0.889	0.754
		ENST00000615302	520	142	0	0	0	0	0.604	0.581	0	0	0	0.391
				ANKRD20A1_sum	0.184	0	1.65	0.589	0.107	0.108	0	0.206	0.202	0.372
				ANKRD20A2_sum	0	4.061	3.146	1.329	0	0.581	1.148	0.533	0	0.391
				ANKRD20A3_sum	0	0	0	0	0	0	0	0	0	0
				ANKRD20A4_sum	2.258	2.915	2.182	2.711	1.81	2.466	1.154	1.171	0.889	1.145
					tpm
					aRG				bRG				N
	gene	isoform	bp	aa	aRG_1a	aRG_1b	aRG_2a	aRG_2b	bRG_1a	bRG_1b	bRG_2a	bRG_2b	N_1	N2
	ARHGAP11A	ENST00000361627	5898	1023	22.355	22.5	6.363	17.485	7.73	14.51	6.077	9.244	2.463	0.988
		ENST00000562481	620	207	2.542	1.462	0.728	0	1.297	0	0.368	1.866	0	0.828
		ENST00000543522	3152	834	0	4.449	0	0	0	0	0	0	0	0
		ENST00000563864	2279	473	4.6	0.428	0.43	1.685	0	1.867	0.352	0	0.074	0.149
		ENST00000565905	3318	834	2.203	1.446	0	0	0	0	0	0	0	0
		ENST00000567348	2422	501	0	2.793	0	0	1.103	0	0	0.717	0.101	0
	ARHGAP11B	ENST00000428041	1017	267	0	0	0	0	0	0	3.672	1.909	0	0
		ENST00000622744	2042	267	1.613	1.968	0.661	2.229	0	1.564	1.146	1.973	0.158	0.032
				ARHGAP11A_sum	31.7	33.078	7.521	19.17	10.13	16.377	6.797	11.827	2.638	1.965
				ARHGAP11B_sum	1.613	1.968	0.661	2.229	0	1.564	4.818	3.882	0.158	0.032
					tpm
					aRG				bRG				N
	gene	isoform	bp	aa	aRG_1a	aRG_1b	aRG_2a	aRG_2b	bRG_1a	bRG_1b	bRG_2a	bRG_2b	N_1	N2
	CBWD1	ENST00000314367	1771	359	0	0	0	0	0	0	0	0	0	2.109
		ENST00000356521	1706	395	13.627	9.55	10.43	4.441	18.766	5.034	12.389	13.352	15.598	34.096
		ENST00000377400	1792	395	0	0	0	0	0	0	0	0	0	0
		ENST00000377447	2513	250	7.887	12.413	13.153	18.642	11.339	9.006	14.792	9.315	4.204	5.86
		ENST00000382389	1807	77	0	0	0.02	0.21	0	0	0	0	0	0.002
		ENST00000382393	1731	113	2.386	1.852	4.92	3.972	3.186	2.238	4.143	4.571	2.188	4.66
		ENST00000382447	1241	376	8.023	8.513	6.422	10.093	6.55	11.309	2.577	11.823	14.401	3.874
		ENST00000475990	2391	93	0	0	0.097	0.108	0.107	0.194	0.357	0	0	0
		ENST00000613508	1143	347	9.308	0.258	5.538	8.017	0.218	0.353	7.302	13.021	6.901	2.219
	CBWD2	ENST00000259199	1812	395	36.86	26.044	32.062	20.681	54.485	39.093	29.888	33.882	60.563	68.41
		ENST00000416503	1665	376	0	0	2.013	1.67	0	4.472	0.022	1.984	3.952	1.158
		ENST00000433343	1411	180	8.537	4.95	0	3.551	10.603	6.177	5.943	6.272	8.04	0.002
	CBWD3	ENST00000360171	2165	395	2.793	1.952	1.962	1.155	3.57	3.817	2.006	1.541	4.502	6.221
		ENST00000377342	1665	376	0	0	0	0	0	0	0	0	0	0
		ENST00000478048	1736	113	2.06	2.166	6.862	5.844	3.436	4.226	6.402	8.585	1.328	3.5
		ENST00000616550	721	180	55.337	24.433	37.908	21.445	40.908	44.153	29.074	17.232	67.635	58.849
		ENST00000618217	1611	347	0	0	0	0	0	0	0	0	0	0
	CBWD5	ENST00000377392	2863	176	0.346	0	0.678	0	1.79	0	1.087	5.364	1.903	5.265
		ENST00000382405	1791	395	6.726	3.118	8.611	7.801	8.324	3.522	6.624	8.605	11.238	20.457
		ENST00000377384	1347	113	8.826	8.142	12.228	16.033	9.575	5.548	16.118	13.138	8.173	13.087
		ENST00000377395	1143	347	0	0	0	0	0	0	0	0	0	0
		ENST00000430059	1242	376	0	0	1.869	0	0	0	2.56	0	2.461	0
		ENST00000429800	1234	375	12.904	0.406	13.292	12.852	2.174	4.897	8.211	16.619	1.044	6.802
		ENST00000489273	587	177	0	1.695	2.05	0	8.775	0	0	2.857	4.27	0
	CBWD6	ENST00000377391	1792	395	0	0.579	0.283	0.845	0.26	0	0.473	0.117	0	0.728
		ENST00000613716	1820	359	0	0	0	0	0	0	0	0.286	0	0
		ENST00000456520	1608	376	0	0	0	0	0	0	0.228	0.326	0	0
		ENST00000617933	721	180	0	0	0	0	0	0	0	0	0	0
				CBWD1_sum	41.231	32.586	40.58	45.483	40.166	28.134	41.56	52.082	43.292	52.82
				CBWD2_sum	45.397	30.994	34.075	25.902	65.088	49.742	35.853	42.138	72.555	69.57
				CBWD3_sum	60.19	28.551	46.732	28.444	47.914	52.196	37.482	27.358	73.465	68.57
				CBWD5_sum	28.802	13.361	38.728	36.686	30.638	13.967	34.6	46.583	29.089	45.611
				CBWD6_sum	0	0.579	0.283	0.845	0.26	0	0.701	0.729	0	0.728
					tpm
					aRG				bRG				N
	gene	isoform	bp	aa	aRG_1a	aRG_1b	aRG_2a	aRG_2b	bRG_1a	bRG_1b	bRG_2a	bRG_2b	N_1	N2
	DHRS4	ENST00000313250	1443	278aa	6.794	7.666	2.689	3.066	1.436	3.637	1.07	1.008	3.478	0
		ENST00000558581	1143	244aa	0	0	0	0.955	0.345	0.339	0	0.754	0	0.514
		ENST00000558263	1089	188aa	0	0	0	0	0	0.775	0	0	0	0
		ENST00000559632	1003	199aa	0	0	0	0	0	0	0	0	0	0
		ENST00000397074	785	158aa	0	0	0	0	0	0	0	0	0	0
		ENST00000397075	727	192aa	3.892	1.797	0	1.207	1.166	0	0	0	1.742	0
		ENST00000543741	1340	155aa	1.248	1.786	1.544	3.508	1.322	0.994	1.064	1.645	1.315	0.819
		ENST00000559975	699	61aa	0	0	0	0	5.152	0.682	0.471	0	6.99	2.409
	DHRS4L2	ENST00000534993	1450	90aa	12.161	7.569	5.288	6.559	8.428	10.602	7.375	7.328	12.713	10.861
		ENST00000335125	1370	232aa	0	0	0	0	0	0	0	0	0	0
		ENST00000543805	1334	138aa	0	0	0	0	0	0	0	0	0	0.254
		ENST00000397071	1117	192aa	1.941	0.467	0.308	0	0.931	0.378	0	0.125	0.526	0.421
		ENST00000621761	1049	215aa	0.318	1.957	0.352	0	0.183	0	0	0.713	0.346	0.414
		ENST00000537912	918	157aa	0	0.485	0.245	0	0.52	0	0.645	0	0	0.402
		ENST00000559411	854	242aa	0	0.398	0	0.816	0.262	0	0.477	0	0.269	0.173
		ENST00000559387	574	48aa	0.259	1.391	0.969	1.473	1.011	4.144	1.26	3.025	1.714	0.502
		ENST00000558753	556	157aa	0	0	0	0	0	0	0	0	0	0
		ENST00000560276	413	109aa	0	0	0	0	0	0	0	0.629	0.447	0
				DHRS4_sum	11.934	11.249	4.233	8.736	9.421	6.427	2.605	3.407	13.525	3.742
				DHRS4L2_sum	14.679	12.267	7.162	8.848	11.335	15.124	9.757	11.82	16.015	13.027
					tpm
	gene	isoform	bp	aa	aRG				bRG				N
	FAM72A	ENST00000367128	2398	149aa	5.146	6.171	1.778	5.159	2.827	1.822	0	0	0	0.168
		ENST00000367129	676	149aa	0.015	0	0.583	0	0	1.166	0	0	0	0
		ENST00000341209	1774	109aa	0.831	0	3.572	0	0	0	1.914	1.05	0.364	0.174
		ENST00000607379	1139	51aa	4.686	4.738	2.57	5.15	3.333	2.972	1.735	1.325	1.375	1.301
		ENST00000431655	740	120aa	1.299	1.142	0	0	0	2.159	0	0	0	0
		ENST00000468509	629	70aa	0.936	0.317	0.286	0.541	1.101	0	0	0	0.404	0
	FAM72B	ENST00000369390	2396	149aa	4.932	5.858	2.826	0.175	1.3	3.388	1.009	2.509	0.9	0
		ENST00000355228	1773	109aa	4.38	2.847	1.271	5.251	1.744	1.487	1.065	0.557	0.281	0
		ENST00000619376	1659	94aa	0	0	0.861	0.779	0	0.788	0.758	0	0	0
		ENST00000452190	748	120aa	0	0	0.492	0	0.432	0	0	0	0.086	0
		ENST00000471903	676	149aa	0	0	0	0	0	0	0.729	0	0	0
	FAM72C	ENST00000584486	2297	149aa	5.79	3.398	3.823	3.5	0.36	2.826	2.205	0.916	0	0
		ENST00000369175	1658	94aa	1.071	0	0	0	0.433	0	0	0	0	0
	FAM72D	ENST00000400889	2397	149aa	7.177	7.197	3.445	4.565	3.038	1.822	1.53	2.659	0.487	0.514
				FAM72A_sum	12.913	12.368	8.789	10.85	7.261	8.119	3.649	2.375	2.143	1.643
				FAM72B_sum	9.312	8.705	5.45	6.205	3.476	5.663	3.561	3.066	1.267	0
				FAM72C_sum	6.861	3.398	3.823	3.5	0.793	2.826	2.205	0.916	0	0
				FAM72D_sum	7.177	7.197	3.445	4.565	3.038	1.822	1.53	2.659	0.487	0.514
					tpm
	gene	isoform	bp	aa	aRG				bRG				N
	GTF2H2	ENST00000274400	4336	395aa	2.917	2.504	7.181	7.705	2.967	2.505	8.133	6.27	1.724	4.176
		ENST00000330280	2077	395aa	0	2.406	8.589	14.242	0.127	0.169	7.06	10.986	0.001	7.01
		ENST00000517900	659	123aa	0	0	0	0	0	0	0	0	0	0
		ENST00000521602	457	23aa	0	0	0	0	0.891	0	0	0	0.342	0
	GTF2H2C	ENST00000510979	2952	395aa	1.42836e-05	3.01469	1.29945	0.480403	1.65484	4.84165	3.014	1.58625	0	1.26335
		ENST00000380729	1803	395aa	0	0	0	5.44175e-05	0	0	0.000145544	6.33776e-06	0	4.04e-08
		ENST00000512736	832	165aa	0.253807	0	0.254218	0.00700863	0	0	5.41397	0.0965173	0.0160552	0.053633
		ENST00000507595	772	253aa	3.39349	0.816085	1.96831	0	2.97108	4.64239	2.08884	2.36718	2.42967	5.04789
		ENST00000514162	610	123aa	0	2.20097	0	0	0	0	0.807933	0	0	0
				GTF2H2_sum	2.917	4.91	15.77	21.947	3.985	2.674	15.193	17.256	2.067	11.186
				GTF2H2C_sum	3.64731	6.03174	3.52198	0.487466	4.62592	9.48404	11.3249	4.04995	2.44573	6.36487
					tpm
	gene	isoform	bp	aa	aRG				bRG				N
	NOTCH2	ENST00000256646	11389	2471aa	16.3503	14.7593	6.57246	8.12141	3.70914	2.22595	2.40625	1.82812	1.90737	1.19022
		ENST00000602566	5046	235aa	0	1	2	3	0	1	2	3	0	1
		ENST00000579475	2954	863aa	0.100834	0.635021	0.257913	0.491343	0.161735	0.130496	0.996488	0.547294	0.502597	0
	NOTCH2NL	ENST00000578207	5042	236aa	2.01272	4.49185	2.27607	4.58818	1.67501	2.38941	2.70353	2.30652	1.59682	0.750857
		ENST00000362074	1874	236aa	0.22529	1.51913	3.24804	3.4829	0	0	0.816637	1.26288	0	0
		ENST00000579793	1954	230aa	8.30042	15.0747	7.18315	9.62309	7.01913	9.69421	6.14493	5.75394	5.2733	4.65282
				NOTCH2_sum	16.4511	16.3943	8.83037	11.6128	3.87088	3.35645	5.40274	5.37541	2.40997	2.19022
				NOTCH2NL_sum	10.5384	21.0857	12.7073	17.6942	8.69414	12.0836	9.6651	9.32334	6.87012	5.40368
	gene	isoform	bp	aa	tpm
	SMN1	ENST00000380707	1536	294aa	8.07e-09	0	0	0	0	0.0014766	0	0	0	0
		ENST00000506163	1445	282aa	7.6466	21.273	18.3161	27.1532	9.78815	9.431	18.3655	8.9192	9.5494	20.6992
		ENST00000514951	1308	227aa	11.821	11.286	19.7237	18.4604	10.8208	6.12821	21.5934	21.2602	7.58477	15.9781
	SMN2	ENST00000511812	867	227aa	0	0	0	9.16e-09	0	0	0	0	0	0
				SMN1_sum	19.4676	32.559	38.0399	45.6136	20.6089	15.5607	39.9588	30.1794	17.1342	36.6773
				SMN2_sum	0	0	0	9.16e-09	0	0	0	0	0	0
					tpm
	gene	isoform	bp	aa	aRG				bRG				N
	ZNF98	ENST00000357774	2338	572aa	1.091	1.138	1.074	1.679	1.062	1.197	1.373	1.092	0.413	0.515
		ENST00000593657	595	130aa	0.254	0.751	0.989	0.916	0.741	2.94	0.868	1.916	0	0.732
		ENST00000601553	566	87aa	2.844	2.377	3.129	5.394	3.643	2.421	5.337	3.162	1.401	3.358
		ENST00000593802	493	131aa	0	0	0.314	0	0	0	0.265	0	0.511	0.651
	ZNF492	ENST00000456783	4245	531aa	8.782	12.722	13.812	19.088	4.762	7.397	9.429	8.983	3.657	2.39
				ZNF98_sum	4.189	4.266	5.506	7.989	5.446	6.558	7.843	6.17	2.325	5.256
				ZNF492_sum	8.782	12.722	13.812	19.088	4.762	7.397	9.429	8.983	3.657	2.39

## Sheet: HS_splice_variants
ensembl_gene_id	gene_name	isoforms_num	ensembl_transcript_id	condition	replicate	bs_tpm_ci	bs_tpm_mean	est_counts	norm_counts	tpm
ENSG00000172014	ANKRD20A4	3	ENST00000357336	aRG	aRG_1a	0.16278	2.30004	109.633	114.48	2.25752
ENSG00000172014	ANKRD20A4	3	ENST00000357336	aRG	aRG_1b	0.204975	2.85231	83.8954	106.293	2.90783
ENSG00000172014	ANKRD20A4	3	ENST00000357336	aRG	aRG_2a	0.269971	2.22738	94.6199	84.8873	2.21607
ENSG00000172014	ANKRD20A4	3	ENST00000357336	aRG	aRG_2b	0.213161	2.6605	91.2603	86.8255	2.69728
ENSG00000172014	ANKRD20A4	3	ENST00000357336	bRG	bRG_1a	0.0865297	1.18846	53.7334	53.407	1.20204
ENSG00000172014	ANKRD20A4	3	ENST00000357336	bRG	bRG_1b	0.140205	1.96307	59.7339	71.7751	1.87727
ENSG00000172014	ANKRD20A4	3	ENST00000357336	bRG	bRG_2a	0.088082	1.09606	57.6703	42.6649	1.13991
ENSG00000172014	ANKRD20A4	3	ENST00000357336	bRG	bRG_2b	0.0913632	1.15671	58.8314	46.7731	1.1753
ENSG00000172014	ANKRD20A4	3	ENST00000357336	N	N_1a	0.0555583	0.896068	46.2478	44.0506	0.882438
ENSG00000172014	ANKRD20A4	3	ENST00000357336	N	N_2a	0.212819	0.674541	36.6264	48.4775	0.784809
ENSG00000172014	ANKRD20A4	3	ENST00000427650	aRG	aRG_1a	0.265674	0.536987	7.77247	8.11607	0.525659
ENSG00000172014	ANKRD20A4	3	ENST00000427650	aRG	aRG_1b	0.587997	1.00667	11.8138	14.9677	1.34486
ENSG00000172014	ANKRD20A4	3	ENST00000427650	aRG	aRG_2a	0.492565	3.63821	50.2663	45.096	3.86664
ENSG00000172014	ANKRD20A4	3	ENST00000427650	aRG	aRG_2b	0.574051	3.5778	37.0121	35.2135	3.59289
ENSG00000172014	ANKRD20A4	3	ENST00000427650	bRG	bRG_1a	0.408592	0.746481	1.9916	1.9795	0.14633
ENSG00000172014	ANKRD20A4	3	ENST00000427650	bRG	bRG_1b	0.390274	1.67294	17.044	20.4798	1.75927
ENSG00000172014	ANKRD20A4	3	ENST00000427650	bRG	bRG_2a	0.279736	0.500462	0.00413002	0.00305543	0.000268119
ENSG00000172014	ANKRD20A4	3	ENST00000427650	bRG	bRG_2b	0.432745	1.30424	14.3125	11.379	0.939099
ENSG00000172014	ANKRD20A4	3	ENST00000427650	N	N_1a	0	0	0	0	0
ENSG00000172014	ANKRD20A4	3	ENST00000427650	N	N_2a	0.0532962	0.0254637	0	0	0
ENSG00000172014	ANKRD20A4	3	ENST00000615302	aRG	aRG_1a	0.115333	0.132615	0	0	0
ENSG00000172014	ANKRD20A4	3	ENST00000615302	aRG	aRG_1b	0.392424	0.48011	0	0	0
ENSG00000172014	ANKRD20A4	3	ENST00000615302	aRG	aRG_2a	0	0	0	0	0
ENSG00000172014	ANKRD20A4	3	ENST00000615302	aRG	aRG_2b	0.0762523	0.0443262	0	0	0
ENSG00000172014	ANKRD20A4	3	ENST00000615302	bRG	bRG_1a	0.192861	0.29915	2.201	2.18763	0.604041
ENSG00000172014	ANKRD20A4	3	ENST00000615302	bRG	bRG_1b	0.363681	0.648808	1.22529	1.47229	0.472405
ENSG00000172014	ANKRD20A4	3	ENST00000615302	bRG	bRG_2a	0	0	0	0	0
ENSG00000172014	ANKRD20A4	3	ENST00000615302	bRG	bRG_2b	0	0	0	0	0
ENSG00000172014	ANKRD20A4	3	ENST00000615302	N	N_1a	0.0716886	0.0379604	0	0	0
ENSG00000172014	ANKRD20A4	3	ENST00000615302	N	N_2a	0.156688	0.396962	1.46895	1.94426	0.386143
ENSG00000183148	ANKRD20A2	3	ENST00000377601	aRG	aRG_1a	0	0	0	0	0
ENSG00000183148	ANKRD20A2	3	ENST00000377601	aRG	aRG_1b	0.0887199	0.136904	3.20567	4.06149	0.13211
ENSG00000183148	ANKRD20A2	3	ENST00000377601	aRG	aRG_2a	0.316213	1.04214	33.268	29.8461	0.92643
ENSG00000183148	ANKRD20A2	3	ENST00000377601	aRG	aRG_2b	4.32558e-05	2.06667e-05	0	0	0
ENSG00000183148	ANKRD20A2	3	ENST00000377601	bRG	bRG_1a	0	0	0	0	0
ENSG00000183148	ANKRD20A2	3	ENST00000377601	bRG	bRG_1b	0	0	0	0	0
ENSG00000183148	ANKRD20A2	3	ENST00000377601	bRG	bRG_2a	0.164424	0.865709	38.368	28.385	0.901722
ENSG00000183148	ANKRD20A2	3	ENST00000377601	bRG	bRG_2b	0.0772898	0.412847	17.5832	13.9793	0.41766
ENSG00000183148	ANKRD20A2	3	ENST00000377601	N	N_1a	0	0	0	0	0
ENSG00000183148	ANKRD20A2	3	ENST00000377601	N	N_2a	0.0944283	0.0950989	5.50228e-06	7.28263e-06	1.40184e-07
ENSG00000183148	ANKRD20A2	3	ENST00000477139	aRG	aRG_1a	0.590282	10.4405	71.7022	74.872	10.61
ENSG00000183148	ANKRD20A2	3	ENST00000477139	aRG	aRG_1b	0.937852	14.3562	53.611	67.9236	13.353
ENSG00000183148	ANKRD20A2	3	ENST00000477139	aRG	aRG_2a	0.640229	10.0617	58.7109	52.6719	9.88131
ENSG00000183148	ANKRD20A2	3	ENST00000477139	aRG	aRG_2b	0.958134	12.776	60.6588	57.7111	12.8835
ENSG00000183148	ANKRD20A2	3	ENST00000477139	bRG	bRG_1a	0.561779	4.0472	24.8884	24.7372	4.00099
ENSG00000183148	ANKRD20A2	3	ENST00000477139	bRG	bRG_1b	0.582626	9.12495	44.1732	53.0777	9.97605
ENSG00000183148	ANKRD20A2	3	ENST00000477139	bRG	bRG_2a	0.530689	9.82515	66.2751	49.0309	9.41378
ENSG00000183148	ANKRD20A2	3	ENST00000477139	bRG	bRG_2b	0.458369	8.48607	64.313	51.1312	9.23277
ENSG00000183148	ANKRD20A2	3	ENST00000477139	N	N_1a	0.357489	4.40267	31.9843	30.4647	4.38556
ENSG00000183148	ANKRD20A2	3	ENST00000477139	N	N_2a	0.509634	3.71625	22.988	30.4262	3.53969
ENSG00000183148	ANKRD20A2	3	ENST00000611747	aRG	aRG_1a	0.115333	0.132615	0	0	0
ENSG00000183148	ANKRD20A2	3	ENST00000611747	aRG	aRG_1b	0.845512	3.31131	9.21765	11.6785	3.91942
ENSG00000183148	ANKRD20A2	3	ENST00000611747	aRG	aRG_2a	0.530943	1.92025	7.48786	6.71766	2.15144
ENSG00000183148	ANKRD20A2	3	ENST00000611747	aRG	aRG_2b	0.53585	1.00547	3.64639	3.46919	1.32214
ENSG00000183148	ANKRD20A2	3	ENST00000611747	bRG	bRG_1a	0.0385024	0.0334109	0	0	0
ENSG00000183148	ANKRD20A2	3	ENST00000611747	bRG	bRG_1b	0.363681	0.648808	1.22529	1.47229	0.472405
ENSG00000183148	ANKRD20A2	3	ENST00000611747	bRG	bRG_2a	0.212523	0.385708	1.01721	0.752539	0.24666
ENSG00000183148	ANKRD20A2	3	ENST00000611747	bRG	bRG_2b	0.190805	0.463987	0.457985	0.364115	0.112243
ENSG00000183148	ANKRD20A2	3	ENST00000611747	N	N_1a	0.0716886	0.0379604	0	0	0
ENSG00000183148	ANKRD20A2	3	ENST00000611747	N	N_2a	0.156688	0.396962	1.46895	1.94426	0.386143
ENSG00000187951	ARHGAP11B	10	ENST00000428041	aRG	aRG_1a	0	0	0	0	0
ENSG00000187951	ARHGAP11B	10	ENST00000428041	aRG	aRG_1b	0.0370175	0.0177339	0	0	0
ENSG00000187951	ARHGAP11B	10	ENST00000428041	aRG	aRG_2a	0	0	0	0	0
ENSG00000187951	ARHGAP11B	10	ENST00000428041	aRG	aRG_2b	7.512e-06	3.58907e-06	0	0	0
ENSG00000187951	ARHGAP11B	10	ENST00000428041	bRG	bRG_1a	5.41536e-05	2.58734e-05	0	0	0
ENSG00000187951	ARHGAP11B	10	ENST00000428041	bRG	bRG_1b	0	0	0	0	0
ENSG00000187951	ARHGAP11B	10	ENST00000428041	bRG	bRG_2a	0.738953	3.33793	38.5969	28.5543	3.67277
ENSG00000187951	ARHGAP11B	10	ENST00000428041	bRG	bRG_2b	0.742451	1.73739	20.7186	16.4721	1.99261
ENSG00000187951	ARHGAP11B	10	ENST00000428041	N	N_1a	0	0	0	0	0
ENSG00000187951	ARHGAP11B	10	ENST00000428041	N	N_2a	9.38464e-06	5.44029e-06	0	0	0
ENSG00000187951	ARHGAP11B	10	ENST00000562954	aRG	aRG_1a	0.410712	0.526663	0.0132127	0.0137968	0.00236515
ENSG00000187951	ARHGAP11B	10	ENST00000562954	aRG	aRG_1b	0.539085	2.58584	8.36156	10.5939	2.51939
ENSG00000187951	ARHGAP11B	10	ENST00000562954	aRG	aRG_2a	0.370133	0.733403	1.70812	1.53243	0.347774
ENSG00000187951	ARHGAP11B	10	ENST00000562954	aRG	aRG_2b	0.533602	1.18515	1.3521	1.2864	0.3474
ENSG00000187951	ARHGAP11B	10	ENST00000562954	bRG	bRG_1a	0.549122	1.83496	9.96403	9.9035	1.93771
ENSG00000187951	ARHGAP11B	10	ENST00000562954	bRG	bRG_1b	0.676242	3.00825	10.6809	12.8339	2.91803
ENSG00000187951	ARHGAP11B	10	ENST00000562954	bRG	bRG_2a	0.496931	1.71079	9.3162	6.8922	1.60079
ENSG00000187951	ARHGAP11B	10	ENST00000562954	bRG	bRG_2b	0.579225	1.33732	4.89935	3.89516	0.850852
ENSG00000187951	ARHGAP11B	10	ENST00000562954	N	N_1a	0	0	0	0	0
ENSG00000187951	ARHGAP11B	10	ENST00000562954	N	N_2a	0.0757825	0.076212	0	0	0
ENSG00000187951	ARHGAP11B	10	ENST00000563110	aRG	aRG_1a	0.0635748	0.819491	18.4863	19.3036	0.812931
ENSG00000187951	ARHGAP11B	10	ENST00000563110	aRG	aRG_1b	0.0847267	1.10787	14.241	18.043	1.05411
ENSG00000187951	ARHGAP11B	10	ENST00000563110	aRG	aRG_2a	0.0320371	0.294025	6.50692	5.83762	0.325455
ENSG00000187951	ARHGAP11B	10	ENST00000563110	aRG	aRG_2b	0.0669102	1.13437	18.4423	17.5461	1.16405
ENSG00000187951	ARHGAP11B	10	ENST00000563110	bRG	bRG_1a	0.427222	1.43189	44.4673	44.1972	2.12438
ENSG00000187951	ARHGAP11B	10	ENST00000563110	bRG	bRG_1b	0.0801665	0.789497	12.289	14.7662	0.824775
ENSG00000187951	ARHGAP11B	10	ENST00000563110	bRG	bRG_2a	0.0689071	0.580909	14.6517	10.8395	0.618476
ENSG00000187951	ARHGAP11B	10	ENST00000563110	bRG	bRG_2b	0.0769385	0.993124	25.2907	20.107	1.07898
ENSG00000187951	ARHGAP11B	10	ENST00000563110	N	N_1a	0.013215	0.0723643	1.55271	1.47894	0.06327
ENSG00000187951	ARHGAP11B	10	ENST00000563110	N	N_2a	0.005781	0.0166585	0.343719	0.454936	0.0157285
ENSG00000187951	ARHGAP11B	10	ENST00000564902	aRG	aRG_1a	0.460905	5.16101	62.7639	65.5386	5.29053
ENSG00000187951	ARHGAP11B	10	ENST00000564902	aRG	aRG_1b	0.616448	7.68157	54.5215	69.0771	7.73568
ENSG00000187951	ARHGAP11B	10	ENST00000564902	aRG	aRG_2a	0.543803	7.65861	80.5955	72.3054	7.72701
ENSG00000187951	ARHGAP11B	10	ENST00000564902	aRG	aRG_2b	0.635968	11.3496	92.9687	88.451	11.2482
ENSG00000187951	ARHGAP11B	10	ENST00000564902	bRG	bRG_1a	0.303835	5.43692	59.7189	59.3561	5.46875
ENSG00000187951	ARHGAP11B	10	ENST00000564902	bRG	bRG_1b	0.488941	7.10764	57.2726	68.8177	7.36805
ENSG00000187951	ARHGAP11B	10	ENST00000564902	bRG	bRG_2a	0.731698	17.2996	210.383	155.643	17.0227
ENSG00000187951	ARHGAP11B	10	ENST00000564902	bRG	bRG_2b	0.790268	14.3426	183.166	145.624	14.979
ENSG00000187951	ARHGAP11B	10	ENST00000564902	N	N_1a	0.189887	2.28911	30.3796	28.9363	2.37288
ENSG00000187951	ARHGAP11B	10	ENST00000564902	N	N_2a	0.17867	1.23675	14.1458	18.7228	1.24078
ENSG00000187951	ARHGAP11B	10	ENST00000566362	aRG	aRG_1a	0	0	0	0	0
ENSG00000187951	ARHGAP11B	10	ENST00000566362	aRG	aRG_1b	0.611176	1.14756	3.66748	4.64659	1.28354
ENSG00000187951	ARHGAP11B	10	ENST00000566362	aRG	aRG_2a	0.219931	0.105078	0	0	0
ENSG00000187951	ARHGAP11B	10	ENST00000566362	aRG	aRG_2b	0.390428	1.31849	3.00428	2.85829	0.896592
ENSG00000187951	ARHGAP11B	10	ENST00000566362	bRG	bRG_1a	0.261587	0.576272	3.20213	3.18268	0.723311
ENSG00000187951	ARHGAP11B	10	ENST00000566362	bRG	bRG_1b	0.500754	1.27186	3.43686	4.12966	1.09063
ENSG00000187951	ARHGAP11B	10	ENST00000566362	bRG	bRG_2a	0	0	0	0	0
ENSG00000187951	ARHGAP11B	10	ENST00000566362	bRG	bRG_2b	0.630023	1.75444	6.27504	4.98889	1.2658
ENSG00000187951	ARHGAP11B	10	ENST00000566362	N	N_1a	0	0	0	0	0
ENSG00000187951	ARHGAP11B	10	ENST00000566362	N	N_2a	0	0	0	0	0
ENSG00000187951	ARHGAP11B	10	ENST00000566548	aRG	aRG_1a	0.536524	3.18195	11.777	12.2976	3.35083
ENSG00000187951	ARHGAP11B	10	ENST00000566548	aRG	aRG_1b	0.752449	2.89103	5.22623	6.62148	2.50293
ENSG00000187951	ARHGAP11B	10	ENST00000566548	aRG	aRG_2a	0.594786	4.00862	10.9991	9.86772	3.55949
ENSG00000187951	ARHGAP11B	10	ENST00000566548	aRG	aRG_2b	0.714949	4.37309	10.498	9.98782	4.28726
ENSG00000187951	ARHGAP11B	10	ENST00000566548	bRG	bRG_1a	0.181463	0.617133	2	1.98785	0.618211
ENSG00000187951	ARHGAP11B	10	ENST00000566548	bRG	bRG_1b	0.915331	5.48826	13.9793	16.7972	6.07044
ENSG00000187951	ARHGAP11B	10	ENST00000566548	bRG	bRG_2a	0.288403	0.53866	3.09303	2.28825	0.844761
ENSG00000187951	ARHGAP11B	10	ENST00000566548	bRG	bRG_2b	0.518091	3.21042	12.1611	9.66852	3.35692
ENSG00000187951	ARHGAP11B	10	ENST00000566548	N	N_1a	0.104804	0.329018	1	0.952491	0.263648
ENSG00000187951	ARHGAP11B	10	ENST00000566548	N	N_2a	0.142994	0.314537	1.17246	1.55183	0.347135
ENSG00000187951	ARHGAP11B	10	ENST00000567449	aRG	aRG_1a	0.186728	2.39668	28	29.2378	2.4493
ENSG00000187951	ARHGAP11B	10	ENST00000567449	aRG	aRG_1b	0.231401	2.65731	18	22.8055	2.65032
ENSG00000187951	ARHGAP11B	10	ENST00000567449	aRG	aRG_2a	0.193729	2.41852	24	21.5314	2.38785
ENSG00000187951	ARHGAP11B	10	ENST00000567449	aRG	aRG_2b	0.208449	1.66639	13	12.3683	1.63224
ENSG00000187951	ARHGAP11B	10	ENST00000567449	bRG	bRG_1a	0.166392	2.41778	25.3054	25.1517	2.40483
ENSG00000187951	ARHGAP11B	10	ENST00000567449	bRG	bRG_1b	0.144927	2.0839	14	16.8221	1.86908
ENSG00000187951	ARHGAP11B	10	ENST00000567449	bRG	bRG_2a	0.129698	1.58461	20	14.7962	1.67936
ENSG00000187951	ARHGAP11B	10	ENST00000567449	bRG	bRG_2b	0.221526	2.03804	22	17.4908	1.86705
ENSG00000187951	ARHGAP11B	10	ENST00000567449	N	N_1a	0.183568	1.28039	16.7272	15.9326	1.35586
ENSG00000187951	ARHGAP11B	10	ENST00000567449	N	N_2a	0.17979	1.3857	15	19.8535	1.36539
ENSG00000187951	ARHGAP11B	10	ENST00000568574	aRG	aRG_1a	0.398406	1.27654	3.68145	3.8442	1.44916
ENSG00000187951	ARHGAP11B	10	ENST00000568574	aRG	aRG_1b	0.683363	3.07818	4.60042	5.8286	3.04815
ENSG00000187951	ARHGAP11B	10	ENST00000568574	aRG	aRG_2a	0.534929	1.39986	2.5425	2.28098	1.13834
ENSG00000187951	ARHGAP11B	10	ENST00000568574	aRG	aRG_2b	0.529334	1.74997	2.95458	2.811	1.66935
ENSG00000187951	ARHGAP11B	10	ENST00000568574	bRG	bRG_1a	0.519051	2.94387	5.69113	5.65656	2.43379
ENSG00000187951	ARHGAP11B	10	ENST00000568574	bRG	bRG_1b	0.758982	3.59053	6.18396	7.43053	3.71518
ENSG00000187951	ARHGAP11B	10	ENST00000568574	bRG	bRG_2a	0.334902	1.40513	4.39417	3.25084	1.66037
ENSG00000187951	ARHGAP11B	10	ENST00000568574	bRG	bRG_2b	0.497082	2.56992	7.19691	5.72181	2.74848
ENSG00000187951	ARHGAP11B	10	ENST00000568574	N	N_1a	0	0	0	0	0
ENSG00000187951	ARHGAP11B	10	ENST00000568574	N	N_2a	0.295551	0.810182	1.68668	2.23244	0.690893
ENSG00000187951	ARHGAP11B	10	ENST00000602616	aRG	aRG_1a	0.104936	8.23723	551.881	576.279	8.22945
ENSG00000187951	ARHGAP11B	10	ENST00000602616	aRG	aRG_1b	0.138119	9.68086	384.359	486.972	9.64726
ENSG00000187951	ARHGAP11B	10	ENST00000602616	aRG	aRG_2a	0.197759	7.80175	454.39	407.651	7.70665
ENSG00000187951	ARHGAP11B	10	ENST00000602616	aRG	aRG_2b	0.274513	12.2775	569.44	541.769	12.1879
ENSG00000187951	ARHGAP11B	10	ENST00000602616	bRG	bRG_1a	0.140376	4.63371	284.004	282.279	4.60083
ENSG00000187951	ARHGAP11B	10	ENST00000602616	bRG	bRG_1b	0.23945	6.11102	266.501	320.222	6.06512
ENSG00000187951	ARHGAP11B	10	ENST00000602616	bRG	bRG_2a	0.0937344	5.9767	420.848	311.347	6.02394
ENSG00000187951	ARHGAP11B	10	ENST00000602616	bRG	bRG_2b	0.23604	6.42651	446.465	354.957	6.45895
ENSG00000187951	ARHGAP11B	10	ENST00000602616	N	N_1a	0.0894437	2.14772	154.712	147.362	2.13774
ENSG00000187951	ARHGAP11B	10	ENST00000602616	N	N_2a	0.0771513	1.29035	84.6914	112.095	1.31415
ENSG00000187951	ARHGAP11B	10	ENST00000622744	aRG	aRG_1a	0.112995	1.62241	36.6766	38.2981	1.61372
ENSG00000187951	ARHGAP11B	10	ENST00000622744	aRG	aRG_1b	0.157479	2.10561	26.603	33.7053	1.97021
ENSG00000187951	ARHGAP11B	10	ENST00000622744	aRG	aRG_2a	0.0615892	0.58803	13.2072	11.8487	0.660938
ENSG00000187951	ARHGAP11B	10	ENST00000622744	aRG	aRG_2b	0.112125	2.20338	34.024	32.3707	2.14872
ENSG00000187951	ARHGAP11B	10	ENST00000622744	bRG	bRG_1a	0.19482	0.321191	0	0	0
ENSG00000187951	ARHGAP11B	10	ENST00000622744	bRG	bRG_1b	0.144969	1.53257	23.0314	27.674	1.54659
ENSG00000187951	ARHGAP11B	10	ENST00000622744	bRG	bRG_2a	0.120642	1.13957	27.119	20.0629	1.14536
ENSG00000187951	ARHGAP11B	10	ENST00000622744	bRG	bRG_2b	0.146265	1.9935	46.3057	36.8147	1.97662
ENSG00000187951	ARHGAP11B	10	ENST00000622744	N	N_1a	0.0304907	0.15462	3.8856	3.701	0.158417
ENSG00000187951	ARHGAP11B	10	ENST00000622744	N	N_2a	0.0115488	0.0333647	0.708328	0.937519	0.0324305
ENSG00000215126	CBWD6	18	ENST00000377391	aRG	aRG_1a	0	0	0	0	0
ENSG00000215126	CBWD6	18	ENST00000377391	aRG	aRG_1b	0.16792	0.3959	6.71494	8.50763	0.57535
ENSG00000215126	CBWD6	18	ENST00000377391	aRG	aRG_2a	0.131545	0.230206	4.88749	4.38477	0.282974
ENSG00000215126	CBWD6	18	ENST00000377391	aRG	aRG_2b	0.246385	0.668559	11.4251	10.8699	0.834765
ENSG00000215126	CBWD6	18	ENST00000377391	bRG	bRG_1a	0.153989	0.251147	4.67659	4.64818	0.258622
ENSG00000215126	CBWD6	18	ENST00000377391	bRG	bRG_1b	0	0	0	0	0
ENSG00000215126	CBWD6	18	ENST00000377391	bRG	bRG_2a	0.15809	0.459622	9.62984	7.12424	0.470541
ENSG00000215126	CBWD6	18	ENST00000377391	bRG	bRG_2b	0.166467	0.322743	2.44944	1.9474	0.120966
ENSG00000215126	CBWD6	18	ENST00000377391	N	N_1a	0	0	0	0	0
ENSG00000215126	CBWD6	18	ENST00000377391	N	N_2a	0.306956	0.97645	13.6473	18.0632	0.722899
ENSG00000215126	CBWD6	18	ENST00000382436	aRG	aRG_1a	0	0	0	0	0
ENSG00000215126	CBWD6	18	ENST00000382436	aRG	aRG_1b	0	0	0	0	0
ENSG00000215126	CBWD6	18	ENST00000382436	aRG	aRG_2a	0	0	0	0	0
ENSG00000215126	CBWD6	18	ENST00000382436	aRG	aRG_2b	0	0	0	0	0
ENSG00000215126	CBWD6	18	ENST00000382436	bRG	bRG_1a	0	0	0	0	0
ENSG00000215126	CBWD6	18	ENST00000382436	bRG	bRG_1b	0	0	0	0	0
ENSG00000215126	CBWD6	18	ENST00000382436	bRG	bRG_2a	0	0	0	0	0
ENSG00000215126	CBWD6	18	ENST00000382436	bRG	bRG_2b	0	0	0	0	0
ENSG00000215126	CBWD6	18	ENST00000382436	N	N_1a	0	0	0	0	0
ENSG00000215126	CBWD6	18	ENST00000382436	N	N_2a	5.22299e-05	2.49543e-05	0	0	0
ENSG00000215126	CBWD6	18	ENST00000456520	aRG	aRG_1a	0	0	0	0	0
ENSG00000215126	CBWD6	18	ENST00000456520	aRG	aRG_1b	0	0	0	0	0
ENSG00000215126	CBWD6	18	ENST00000456520	aRG	aRG_2a	0	0	0	0	0
ENSG00000215126	CBWD6	18	ENST00000456520	aRG	aRG_2b	0	0	0	0	0
ENSG00000215126	CBWD6	18	ENST00000456520	bRG	bRG_1a	0	0	0	0	0
ENSG00000215126	CBWD6	18	ENST00000456520	bRG	bRG_1b	0	0	0	0	0
ENSG00000215126	CBWD6	18	ENST00000456520	bRG	bRG_2a	0.119979	0.234719	4.0972	3.03114	0.226345
ENSG00000215126	CBWD6	18	ENST00000456520	bRG	bRG_2b	0.187552	0.335852	5.76824	4.58596	0.322067
ENSG00000215126	CBWD6	18	ENST00000456520	N	N_1a	0	0	0	0	0
ENSG00000215126	CBWD6	18	ENST00000456520	N	N_2a	0	0	0	0	0
ENSG00000215126	CBWD6	18	ENST00000457288	aRG	aRG_1a	0.638915	3.41961	11.3302	11.8311	3.67504
ENSG00000215126	CBWD6	18	ENST00000457288	aRG	aRG_1b	1.19	4.4736	8.12693	10.2966	4.43703
ENSG00000215126	CBWD6	18	ENST00000457288	aRG	aRG_2a	1.17298	8.99768	25.3082	22.705	9.33679
ENSG00000215126	CBWD6	18	ENST00000457288	aRG	aRG_2b	1.28062	8.90006	17.9283	17.0571	8.34678
ENSG00000215126	CBWD6	18	ENST00000457288	bRG	bRG_1a	0.623297	1.30056	3.61085	3.58892	1.27239
ENSG00000215126	CBWD6	18	ENST00000457288	bRG	bRG_1b	0.622525	2.48125	4.61346	5.54344	2.28385
ENSG00000215126	CBWD6	18	ENST00000457288	bRG	bRG_2a	1.26303	6.66525	21.8499	16.1647	6.80303
ENSG00000215126	CBWD6	18	ENST00000457288	bRG	bRG_2b	1.38938	8.36224	27.5478	21.9015	8.66883
ENSG00000215126	CBWD6	18	ENST00000457288	N	N_1a	0.758283	3.08994	15.3057	14.5785	4.60024
ENSG00000215126	CBWD6	18	ENST00000457288	N	N_2a	1.58174	14.0594	43.4294	57.4817	14.6585
ENSG00000215126	CBWD6	18	ENST00000467791	aRG	aRG_1a	0	0	0	0	0
ENSG00000215126	CBWD6	18	ENST00000467791	aRG	aRG_1b	0	0	0	0	0
ENSG00000215126	CBWD6	18	ENST00000467791	aRG	aRG_2a	0.255336	0.225774	0	0	0
ENSG00000215126	CBWD6	18	ENST00000467791	aRG	aRG_2b	1.07962	2.38168	6.2717	5.96693	1.82492
ENSG00000215126	CBWD6	18	ENST00000467791	bRG	bRG_1a	0	0	0	0	0
ENSG00000215126	CBWD6	18	ENST00000467791	bRG	bRG_1b	0.00305391	0.00145909	0	0	0
ENSG00000215126	CBWD6	18	ENST00000467791	bRG	bRG_2a	0.634963	2.49365	13.8465	10.2437	2.69446
ENSG00000215126	CBWD6	18	ENST00000467791	bRG	bRG_2b	1.10643	3.172	21.6833	17.2391	4.26461
ENSG00000215126	CBWD6	18	ENST00000467791	N	N_1a	0	0	0	0	0
ENSG00000215126	CBWD6	18	ENST00000467791	N	N_2a	0.349125	0.952784	5.32101	7.04271	1.12248
ENSG00000215126	CBWD6	18	ENST00000486387	aRG	aRG_1a	0	0	0	0	0
ENSG00000215126	CBWD6	18	ENST00000486387	aRG	aRG_1b	0	0	0	0	0
ENSG00000215126	CBWD6	18	ENST00000486387	aRG	aRG_2a	0	0	0	0	0
ENSG00000215126	CBWD6	18	ENST00000486387	aRG	aRG_2b	0	0	0	0	0
ENSG00000215126	CBWD6	18	ENST00000486387	bRG	bRG_1a	0	0	0	0	0
ENSG00000215126	CBWD6	18	ENST00000486387	bRG	bRG_1b	0	0	0	0	0
ENSG00000215126	CBWD6	18	ENST00000486387	bRG	bRG_2a	0	0	0	0	0
ENSG00000215126	CBWD6	18	ENST00000486387	bRG	bRG_2b	0	0	0	0	0
ENSG00000215126	CBWD6	18	ENST00000486387	N	N_1a	0	0	0	0	0
ENSG00000215126	CBWD6	18	ENST00000486387	N	N_2a	0.00357262	0.00170692	0	0	0
ENSG00000215126	CBWD6	18	ENST00000490294	aRG	aRG_1a	0.304373	0.325862	0	0	0
ENSG00000215126	CBWD6	18	ENST00000490294	aRG	aRG_1b	0.255678	0.241981	0	0	0
ENSG00000215126	CBWD6	18	ENST00000490294	aRG	aRG_2a	0.452429	0.21616	0	0	0
ENSG00000215126	CBWD6	18	ENST00000490294	aRG	aRG_2b	0.409817	0.496087	0	0	0
ENSG00000215126	CBWD6	18	ENST00000490294	bRG	bRG_1a	0.2151	0.257142	0	0	0
ENSG00000215126	CBWD6	18	ENST00000490294	bRG	bRG_1b	2.00917e-08	9.59936e-09	0	0	0
ENSG00000215126	CBWD6	18	ENST00000490294	bRG	bRG_2a	0.298416	0.369083	1.09046e-06	8.0673e-07	4.99291e-07
ENSG00000215126	CBWD6	18	ENST00000490294	bRG	bRG_2b	0.987521	4.06194	9.62291	7.65057	4.45319
ENSG00000215126	CBWD6	18	ENST00000490294	N	N_1a	0.118255	0.0564997	0	0	0
ENSG00000215126	CBWD6	18	ENST00000490294	N	N_2a	0.265404	0.464452	1.03398	1.36855	0.513228
ENSG00000215126	CBWD6	18	ENST00000494538	aRG	aRG_1a	0.651687	1.17925	0.120645	0.125979	0.00606138
ENSG00000215126	CBWD6	18	ENST00000494538	aRG	aRG_1b	0	0	0	0	0
ENSG00000215126	CBWD6	18	ENST00000494538	aRG	aRG_2a	0	0	0	0	0
ENSG00000215126	CBWD6	18	ENST00000494538	aRG	aRG_2b	0.000159762	7.63309e-05	0	0	0
ENSG00000215126	CBWD6	18	ENST00000494538	bRG	bRG_1a	2.53462e-10	1.21098e-10	0	0	0
ENSG00000215126	CBWD6	18	ENST00000494538	bRG	bRG_1b	0	0	0	0	0
ENSG00000215126	CBWD6	18	ENST00000494538	bRG	bRG_2a	2.01949e-05	1.06937e-05	0	0	0
ENSG00000215126	CBWD6	18	ENST00000494538	bRG	bRG_2b	1.07803	2.80763	52.1303	41.4456	2.54098
ENSG00000215126	CBWD6	18	ENST00000494538	N	N_1a	0.255737	0.317066	6.02745	5.74109	0.280607
ENSG00000215126	CBWD6	18	ENST00000494538	N	N_2a	0.471234	0.469906	1.43843e-06	1.90386e-06	7.52022e-08
ENSG00000215126	CBWD6	18	ENST00000610358	aRG	aRG_1a	0	0	0	0	0
ENSG00000215126	CBWD6	18	ENST00000610358	aRG	aRG_1b	0.182447	0.175269	1.87598	2.37681	0.152596
ENSG00000215126	CBWD6	18	ENST00000610358	aRG	aRG_2a	0.0399138	0.0285	0	0	0
ENSG00000215126	CBWD6	18	ENST00000610358	aRG	aRG_2b	0	0	0	0	0
ENSG00000215126	CBWD6	18	ENST00000610358	bRG	bRG_1a	0.157	0.17212	0	0	0
ENSG00000215126	CBWD6	18	ENST00000610358	bRG	bRG_1b	0	0	0	0	0
ENSG00000215126	CBWD6	18	ENST00000610358	bRG	bRG_2a	0.0596104	0.0345701	0	0	0
ENSG00000215126	CBWD6	18	ENST00000610358	bRG	bRG_2b	0.000461388	0.000294429	0	0	0
ENSG00000215126	CBWD6	18	ENST00000610358	N	N_1a	0	0	0	0	0
ENSG00000215126	CBWD6	18	ENST00000610358	N	N_2a	0	0	0	0	0
ENSG00000215126	CBWD6	18	ENST00000610377	aRG	aRG_1a	0.285784	1.80095	19.6068	20.4736	1.65443
ENSG00000215126	CBWD6	18	ENST00000610377	aRG	aRG_1b	0.408566	3.74442	26.3958	33.4427	3.74902
ENSG00000215126	CBWD6	18	ENST00000610377	aRG	aRG_2a	0.306717	2.87586	30.4707	27.3365	2.92439
ENSG00000215126	CBWD6	18	ENST00000610377	aRG	aRG_2b	0.373488	3.41868	28.4973	27.1124	3.45143
ENSG00000215126	CBWD6	18	ENST00000610377	bRG	bRG_1a	0.238794	4.37214	51.3767	51.0646	4.70971
ENSG00000215126	CBWD6	18	ENST00000610377	bRG	bRG_1b	0.342259	2.62009	21.9409	26.3637	2.8256
ENSG00000215126	CBWD6	18	ENST00000610377	bRG	bRG_2a	0.274329	3.34837	40.1536	29.706	3.25234
ENSG00000215126	CBWD6	18	ENST00000610377	bRG	bRG_2b	0.21194	1.43552	17.6861	14.0611	1.44784
ENSG00000215126	CBWD6	18	ENST00000610377	N	N_1a	0.21008	1.11124	14.385	13.7016	1.12475
ENSG00000215126	CBWD6	18	ENST00000610377	N	N_2a	0.398337	2.7214	31.7355	42.004	2.78655
ENSG00000215126	CBWD6	18	ENST00000611553	aRG	aRG_1a	0.0976851	0.25221	8.89489	9.28812	0.257877
ENSG00000215126	CBWD6	18	ENST00000611553	aRG	aRG_1b	0.128941	0.353679	10.7149	13.5755	0.522881
ENSG00000215126	CBWD6	18	ENST00000611553	aRG	aRG_2a	0.259261	1.90631	60.1841	53.9936	1.98456
ENSG00000215126	CBWD6	18	ENST00000611553	aRG	aRG_2b	0.384509	2.91667	70.6928	67.2575	2.94173
ENSG00000215126	CBWD6	18	ENST00000611553	bRG	bRG_1a	0.201517	0.749517	23.0221	22.8822	0.725108
ENSG00000215126	CBWD6	18	ENST00000611553	bRG	bRG_1b	0	0	0	0	0
ENSG00000215126	CBWD6	18	ENST00000611553	bRG	bRG_2a	0.282242	2.46068	76.3576	56.49	2.12498
ENSG00000215126	CBWD6	18	ENST00000611553	bRG	bRG_2b	0.247863	1.43009	51.8821	41.2482	1.45928
ENSG00000215126	CBWD6	18	ENST00000611553	N	N_1a	0.0445664	0.0212928	0	0	0
ENSG00000215126	CBWD6	18	ENST00000611553	N	N_2a	0.193619	1.43995	50.819	67.2623	1.53313
ENSG00000215126	CBWD6	18	ENST00000613125	aRG	aRG_1a	0.120927	0.416838	9.8899	10.3271	0.339529
ENSG00000215126	CBWD6	18	ENST00000613125	aRG	aRG_1b	0.212523	0.717628	12.5314	15.8769	0.724144
ENSG00000215126	CBWD6	18	ENST00000613125	aRG	aRG_2a	0.11339	0.584854	12.079	10.8366	0.47166
ENSG00000215126	CBWD6	18	ENST00000613125	aRG	aRG_2b	0.124779	0.770202	18.585	17.6819	0.915804
ENSG00000215126	CBWD6	18	ENST00000613125	bRG	bRG_1a	0.224815	0.914819	26.8925	26.7292	1.003
ENSG00000215126	CBWD6	18	ENST00000613125	bRG	bRG_1b	0.218134	0.715341	16.6722	20.033	0.87356
ENSG00000215126	CBWD6	18	ENST00000613125	bRG	bRG_2a	8.80993e-09	4.20919e-09	0	0	0
ENSG00000215126	CBWD6	18	ENST00000613125	bRG	bRG_2b	9.12743e-05	4.36119e-05	0	0	0
ENSG00000215126	CBWD6	18	ENST00000613125	N	N_1a	0.143966	0.962537	31.3908	29.8995	0.9986
ENSG00000215126	CBWD6	18	ENST00000613125	N	N_2a	0.0794177	0.429836	13.1772	17.4409	0.470747
ENSG00000215126	CBWD6	18	ENST00000613716	aRG	aRG_1a	0	0	0	0	0
ENSG00000215126	CBWD6	18	ENST00000613716	aRG	aRG_1b	0	0	0	0	0
ENSG00000215126	CBWD6	18	ENST00000613716	aRG	aRG_2a	0.0287313	0.0137278	0	0	0
ENSG00000215126	CBWD6	18	ENST00000613716	aRG	aRG_2b	0	0	0	0	0
ENSG00000215126	CBWD6	18	ENST00000613716	bRG	bRG_1a	0.064184	0.042267	1.65391e-08	1.64386e-08	8.98834e-10
ENSG00000215126	CBWD6	18	ENST00000613716	bRG	bRG_1b	0	0	0	0	0
ENSG00000215126	CBWD6	18	ENST00000613716	bRG	bRG_2a	0.0732316	0.0872393	6.49559e-06	4.80549e-06	3.1191e-07
ENSG00000215126	CBWD6	18	ENST00000613716	bRG	bRG_2b	0.0593905	0.0619074	5.70859	4.53854	0.277051
ENSG00000215126	CBWD6	18	ENST00000613716	N	N_1a	0	0	0	0	0
ENSG00000215126	CBWD6	18	ENST00000613716	N	N_2a	0.0354645	0.0245262	0	0	0
ENSG00000215126	CBWD6	18	ENST00000617722	aRG	aRG_1a	0.448527	7.59522	164.977	172.27	7.51566
ENSG00000215126	CBWD6	18	ENST00000617722	aRG	aRG_1b	0.794485	15.7437	208.704	264.422	16.0036
ENSG00000215126	CBWD6	18	ENST00000617722	aRG	aRG_2a	0.664322	15.4883	310.913	278.933	16.11
ENSG00000215126	CBWD6	18	ENST00000617722	aRG	aRG_2b	0.701027	20.8037	314.222	298.952	20.5464
ENSG00000215126	CBWD6	18	ENST00000617722	bRG	bRG_1a	0.612388	10.5387	206.06	204.808	10.1982
ENSG00000215126	CBWD6	18	ENST00000617722	bRG	bRG_1b	0.723703	15.9013	233.281	280.305	16.2196
ENSG00000215126	CBWD6	18	ENST00000617722	bRG	bRG_2a	0.515707	14.4084	323.701	239.477	14.1553
ENSG00000215126	CBWD6	18	ENST00000617722	bRG	bRG_2b	0.643456	13.1774	308.58	245.332	13.6383
ENSG00000215126	CBWD6	18	ENST00000617722	N	N_1a	0.317166	6.62965	165.522	157.658	6.9872
ENSG00000215126	CBWD6	18	ENST00000617722	N	N_2a	0.375763	4.53692	95.7268	126.701	4.53794
ENSG00000215126	CBWD6	18	ENST00000617917	aRG	aRG_1a	0.285806	1.29603	58.5064	61.0929	1.51332
ENSG00000215126	CBWD6	18	ENST00000617917	aRG	aRG_1b	0.327584	3.03578	69.8851	88.5424	3.04266
ENSG00000215126	CBWD6	18	ENST00000617917	aRG	aRG_2a	0.495822	5.01546	176.924	158.726	5.20507
ENSG00000215126	CBWD6	18	ENST00000617917	aRG	aRG_2b	0.49708	6.05123	168.46	160.273	6.25429
ENSG00000215126	CBWD6	18	ENST00000617917	bRG	bRG_1a	0.329064	2.49248	95.4896	94.9095	2.6833
ENSG00000215126	CBWD6	18	ENST00000617917	bRG	bRG_1b	0.345268	3.29205	87.1145	104.675	3.43901
ENSG00000215126	CBWD6	18	ENST00000617917	bRG	bRG_2a	0.334007	5.55171	218.408	161.58	5.42282
ENSG00000215126	CBWD6	18	ENST00000617917	bRG	bRG_2b	0.400842	5.91233	245.631	195.286	6.16396
ENSG00000215126	CBWD6	18	ENST00000617917	N	N_1a	0.291464	2.17274	93.1945	88.7669	2.23368
ENSG00000215126	CBWD6	18	ENST00000617917	N	N_2a	0.232423	2.67027	102.149	135.201	2.74943
ENSG00000215126	CBWD6	18	ENST00000617933	aRG	aRG_1a	0.0163949	0.00916034	0	0	0
ENSG00000215126	CBWD6	18	ENST00000617933	aRG	aRG_1b	2.11415e-05	1.43876e-05	0	0	0
ENSG00000215126	CBWD6	18	ENST00000617933	aRG	aRG_2a	0	0	0	0	0
ENSG00000215126	CBWD6	18	ENST00000617933	aRG	aRG_2b	0	0	0	0	0
ENSG00000215126	CBWD6	18	ENST00000617933	bRG	bRG_1a	4.18275e-10	1.99842e-10	0	0	0
ENSG00000215126	CBWD6	18	ENST00000617933	bRG	bRG_1b	0.24174	0.125553	0.000177137	0.000212844	4.1997e-05
ENSG00000215126	CBWD6	18	ENST00000617933	bRG	bRG_2a	0.418287	0.257021	1.62361e-08	1.20116e-08	2.42106e-09
ENSG00000215126	CBWD6	18	ENST00000617933	bRG	bRG_2b	1.63456e-06	7.80958e-07	0	0	0
ENSG00000215126	CBWD6	18	ENST00000617933	N	N_1a	0	0	0	0	0
ENSG00000215126	CBWD6	18	ENST00000617933	N	N_2a	3.03071e-09	1.44801e-09	0	0	0
ENSG00000215126	CBWD6	18	ENST00000620776	aRG	aRG_1a	0.37643	0.678523	2.09582	2.18847	0.671735
ENSG00000215126	CBWD6	18	ENST00000620776	aRG	aRG_1b	0	0	0	0	0
ENSG00000215126	CBWD6	18	ENST00000620776	aRG	aRG_2a	0.109277	0.0522103	0	0	0
ENSG00000215126	CBWD6	18	ENST00000620776	aRG	aRG_2b	0.36821	0.386741	0	0	0
ENSG00000215126	CBWD6	18	ENST00000620776	bRG	bRG_1a	0	0	0	0	0
ENSG00000215126	CBWD6	18	ENST00000620776	bRG	bRG_1b	0.916892	1.39432	8.21863e-05	9.87535e-05	4.02031e-05
ENSG00000215126	CBWD6	18	ENST00000620776	bRG	bRG_2a	0.438912	0.426564	0	0	0
ENSG00000215126	CBWD6	18	ENST00000620776	bRG	bRG_2b	0	0	0	0	0
ENSG00000215126	CBWD6	18	ENST00000620776	N	N_1a	0	0	0	0	0
ENSG00000215126	CBWD6	18	ENST00000620776	N	N_2a	0.436029	0.761618	2.82058	3.73323	0.940727
ENSG00000215126	CBWD6	18	ENST00000622791	aRG	aRG_1a	0	0	0	0	0
ENSG00000215126	CBWD6	18	ENST00000622791	aRG	aRG_1b	0	0	0	0	0
ENSG00000215126	CBWD6	18	ENST00000622791	aRG	aRG_2a	6.89384e-08	3.29372e-08	0	0	0
ENSG00000215126	CBWD6	18	ENST00000622791	aRG	aRG_2b	0	0	0	0	0
ENSG00000215126	CBWD6	18	ENST00000622791	bRG	bRG_1a	0	0	0	0	0
ENSG00000215126	CBWD6	18	ENST00000622791	bRG	bRG_1b	0	0	0	0	0
ENSG00000215126	CBWD6	18	ENST00000622791	bRG	bRG_2a	0.158757	0.282691	2.29967	1.70131	0.343575
ENSG00000215126	CBWD6	18	ENST00000622791	bRG	bRG_2b	2.14233e-05	1.02359e-05	0	0	0
ENSG00000215126	CBWD6	18	ENST00000622791	N	N_1a	6.88861e-07	3.29122e-07	0	0	0
ENSG00000215126	CBWD6	18	ENST00000622791	N	N_2a	0	0	0	0	0
ENSG00000187630	DHRS4L2	11	ENST00000335125	aRG	aRG_1a	0	0	0	0	0
ENSG00000187630	DHRS4L2	11	ENST00000335125	aRG	aRG_1b	0	0	0	0	0
ENSG00000187630	DHRS4L2	11	ENST00000335125	aRG	aRG_2a	0	0	0	0	0
ENSG00000187630	DHRS4L2	11	ENST00000335125	aRG	aRG_2b	0	0	0	0	0
ENSG00000187630	DHRS4L2	11	ENST00000335125	bRG	bRG_1a	0	0	0	0	0
ENSG00000187630	DHRS4L2	11	ENST00000335125	bRG	bRG_1b	0	0	0	0	0
ENSG00000187630	DHRS4L2	11	ENST00000335125	bRG	bRG_2a	0	0	0	0	0
ENSG00000187630	DHRS4L2	11	ENST00000335125	bRG	bRG_2b	0	0	0	0	0
ENSG00000187630	DHRS4L2	11	ENST00000335125	N	N_1a	0	0	0	0	0
ENSG00000187630	DHRS4L2	11	ENST00000335125	N	N_2a	0	0	0	0	0
ENSG00000187630	DHRS4L2	11	ENST00000397071	aRG	aRG_1a	0.382501	1.88537	21.9793	22.9509	1.94149
ENSG00000187630	DHRS4L2	11	ENST00000397071	aRG	aRG_1b	0.250521	0.537988	3.14621	3.98616	0.46779
ENSG00000187630	DHRS4L2	11	ENST00000397071	aRG	aRG_2a	0.0986048	0.304725	3.06605	2.75067	0.308044
ENSG00000187630	DHRS4L2	11	ENST00000397071	aRG	aRG_2b	0	0	0	0	0
ENSG00000187630	DHRS4L2	11	ENST00000397071	bRG	bRG_1a	0.215629	0.752447	9.70805	9.64908	0.931624
ENSG00000187630	DHRS4L2	11	ENST00000397071	bRG	bRG_1b	0.154587	0.319327	2.80637	3.37208	0.37834
ENSG00000187630	DHRS4L2	11	ENST00000397071	bRG	bRG_2a	0	0	0	0	0
ENSG00000187630	DHRS4L2	11	ENST00000397071	bRG	bRG_2b	0.044741	0.111348	1.45838	1.15947	0.124981
ENSG00000187630	DHRS4L2	11	ENST00000397071	N	N_1a	0.120621	0.448802	6.43277	6.12715	0.526531
ENSG00000187630	DHRS4L2	11	ENST00000397071	N	N_2a	0.14176	0.370035	4.57988	6.06177	0.420975
ENSG00000187630	DHRS4L2	11	ENST00000534993	aRG	aRG_1a	0.34599	12.051	187.678	195.975	12.1652
ENSG00000187630	DHRS4L2	11	ENST00000534993	aRG	aRG_1b	0.643738	7.0979	69.4272	87.9622	7.57492
ENSG00000187630	DHRS4L2	11	ENST00000534993	aRG	aRG_2a	0.294354	5.09236	71.7721	64.3897	5.29145
ENSG00000187630	DHRS4L2	11	ENST00000534993	aRG	aRG_2b	0.467093	6.47764	70.5607	67.1319	6.56486
ENSG00000187630	DHRS4L2	11	ENST00000534993	bRG	bRG_1a	0.356574	8.62588	119.724	118.996	8.43089
ENSG00000187630	DHRS4L2	11	ENST00000534993	bRG	bRG_1b	0.613098	10.9564	107.242	128.86	10.6094
ENSG00000187630	DHRS4L2	11	ENST00000534993	bRG	bRG_2a	0.293945	7.31872	118.595	87.7378	7.37911
ENSG00000187630	DHRS4L2	11	ENST00000534993	bRG	bRG_2b	0.327439	7.25256	116.574	92.681	7.33094
ENSG00000187630	DHRS4L2	11	ENST00000534993	N	N_1a	0.464499	12.9512	211.703	201.646	12.7157
ENSG00000187630	DHRS4L2	11	ENST00000534993	N	N_2a	0.415338	10.8097	161.035	213.141	10.862
ENSG00000187630	DHRS4L2	11	ENST00000537912	aRG	aRG_1a	0	0	0	0	0
ENSG00000187630	DHRS4L2	11	ENST00000537912	aRG	aRG_1b	0.133684	0.466463	2.55661	3.23915	0.485334
ENSG00000187630	DHRS4L2	11	ENST00000537912	aRG	aRG_2a	0.11277	0.28829	1.91121	1.71463	0.245164
ENSG00000187630	DHRS4L2	11	ENST00000537912	aRG	aRG_2b	0	0	0	0	0
ENSG00000187630	DHRS4L2	11	ENST00000537912	bRG	bRG_1a	0.201986	0.443473	4.24454	4.21876	0.52006
ENSG00000187630	DHRS4L2	11	ENST00000537912	bRG	bRG_1b	0	0	0	0	0
ENSG00000187630	DHRS4L2	11	ENST00000537912	bRG	bRG_2a	0.124151	0.582249	5.96318	4.41161	0.64557
ENSG00000187630	DHRS4L2	11	ENST00000537912	bRG	bRG_2b	0	0	0	0	0
ENSG00000187630	DHRS4L2	11	ENST00000537912	N	N_1a	0	0	0	0	0
ENSG00000187630	DHRS4L2	11	ENST00000537912	N	N_2a	0.0943459	0.429329	3.42945	4.53911	0.402477
ENSG00000187630	DHRS4L2	11	ENST00000543805	aRG	aRG_1a	0.0279469	0.0185226	0	0	0
ENSG00000187630	DHRS4L2	11	ENST00000543805	aRG	aRG_1b	0.400868	0.583919	0	0	0
ENSG00000187630	DHRS4L2	11	ENST00000543805	aRG	aRG_2a	0.170289	0.108477	0	0	0
ENSG00000187630	DHRS4L2	11	ENST00000543805	aRG	aRG_2b	0.0338191	0.028366	0	0	0
ENSG00000187630	DHRS4L2	11	ENST00000543805	bRG	bRG_1a	0	0	0	0	0
ENSG00000187630	DHRS4L2	11	ENST00000543805	bRG	bRG_1b	0	0	0	0	0
ENSG00000187630	DHRS4L2	11	ENST00000543805	bRG	bRG_2a	0.000885953	0.000423289	0	0	0
ENSG00000187630	DHRS4L2	11	ENST00000543805	bRG	bRG_2b	0.134973	0.161845	0	0	0
ENSG00000187630	DHRS4L2	11	ENST00000543805	N	N_1a	0	0	0	0	0
ENSG00000187630	DHRS4L2	11	ENST00000543805	N	N_2a	0.119388	0.351792	3.41118	4.51493	0.253603
ENSG00000187630	DHRS4L2	11	ENST00000557812	aRG	aRG_1a	0.484252	4.64419	17.6443	18.4243	4.58579
ENSG00000187630	DHRS4L2	11	ENST00000557812	aRG	aRG_1b	0.854729	7.19441	17.1167	21.6864	7.48811
ENSG00000187630	DHRS4L2	11	ENST00000557812	aRG	aRG_2a	0.555796	2.82347	8.67025	7.77843	2.56303
ENSG00000187630	DHRS4L2	11	ENST00000557812	aRG	aRG_2b	0.677044	7.46969	19.6382	18.6839	7.32598
ENSG00000187630	DHRS4L2	11	ENST00000557812	bRG	bRG_1a	0.656961	5.26445	15.9412	15.8444	4.50109
ENSG00000187630	DHRS4L2	11	ENST00000557812	bRG	bRG_1b	0.56335	6.15749	15.7211	18.8902	6.23603
ENSG00000187630	DHRS4L2	11	ENST00000557812	bRG	bRG_2a	0.540964	6.57932	24.6118	18.208	6.1402
ENSG00000187630	DHRS4L2	11	ENST00000557812	bRG	bRG_2b	0.564205	4.2855	17.3362	13.783	4.37133
ENSG00000187630	DHRS4L2	11	ENST00000557812	N	N_1a	0.272944	1.40169	6.44767	6.14135	1.55281
ENSG00000187630	DHRS4L2	11	ENST00000557812	N	N_2a	0.305187	1.43556	5.69805	7.54174	1.54105
ENSG00000187630	DHRS4L2	11	ENST00000558753	aRG	aRG_1a	0	0	0	0	0
ENSG00000187630	DHRS4L2	11	ENST00000558753	aRG	aRG_1b	0	0	0	0	0
ENSG00000187630	DHRS4L2	11	ENST00000558753	aRG	aRG_2a	0	0	0	0	0
ENSG00000187630	DHRS4L2	11	ENST00000558753	aRG	aRG_2b	0	0	0	0	0
ENSG00000187630	DHRS4L2	11	ENST00000558753	bRG	bRG_1a	0.099802	0.0933069	0	0	0
ENSG00000187630	DHRS4L2	11	ENST00000558753	bRG	bRG_1b	0	0	0	0	0
ENSG00000187630	DHRS4L2	11	ENST00000558753	bRG	bRG_2a	0	0	0	0	0
ENSG00000187630	DHRS4L2	11	ENST00000558753	bRG	bRG_2b	0	0	0	0	0
ENSG00000187630	DHRS4L2	11	ENST00000558753	N	N_1a	0	0	0	0	0
ENSG00000187630	DHRS4L2	11	ENST00000558753	N	N_2a	0	0	0	0	0
ENSG00000187630	DHRS4L2	11	ENST00000559387	aRG	aRG_1a	0.133833	0.257336	1.19997	1.25302	0.259479
ENSG00000187630	DHRS4L2	11	ENST00000559387	aRG	aRG_1b	0.25939	1.35059	3.82537	4.84663	1.39235
ENSG00000187630	DHRS4L2	11	ENST00000559387	aRG	aRG_2a	0.229032	0.849975	3.94244	3.53692	0.96964
ENSG00000187630	DHRS4L2	11	ENST00000559387	aRG	aRG_2b	0.419532	1.36628	4.75057	4.51971	1.47446
ENSG00000187630	DHRS4L2	11	ENST00000559387	bRG	bRG_1a	0.312133	1.0604	4.30721	4.28105	1.01185
ENSG00000187630	DHRS4L2	11	ENST00000559387	bRG	bRG_1b	0.440601	3.83132	12.5649	15.0978	4.14676
ENSG00000187630	DHRS4L2	11	ENST00000559387	bRG	bRG_2a	0.235349	1.21796	6.07202	4.49213	1.26036
ENSG00000187630	DHRS4L2	11	ENST00000559387	bRG	bRG_2b	0.361742	2.74509	14.426	11.4692	3.02642
ENSG00000187630	DHRS4L2	11	ENST00000559387	N	N_1a	0.273902	1.66713	8.55751	8.15096	1.71469
ENSG00000187630	DHRS4L2	11	ENST00000559387	N	N_2a	0.184953	0.661079	2.23011	2.9517	0.501811
ENSG00000187630	DHRS4L2	11	ENST00000559411	aRG	aRG_1a	0	0	0	0	0
ENSG00000187630	DHRS4L2	11	ENST00000559411	aRG	aRG_1b	0.164864	0.356768	1.90926	2.41898	0.39786
ENSG00000187630	DHRS4L2	11	ENST00000559411	aRG	aRG_2a	0	0	0	0	0
ENSG00000187630	DHRS4L2	11	ENST00000559411	aRG	aRG_2b	0.220672	0.890611	4.59689	4.37351	0.816851
ENSG00000187630	DHRS4L2	11	ENST00000559411	bRG	bRG_1a	0.137988	0.21515	1.94654	1.93472	0.261802
ENSG00000187630	DHRS4L2	11	ENST00000559411	bRG	bRG_1b	0	0	0	0	0
ENSG00000187630	DHRS4L2	11	ENST00000559411	bRG	bRG_2a	0.134631	0.5024	4.01411	2.96967	0.477025
ENSG00000187630	DHRS4L2	11	ENST00000559411	bRG	bRG_2b	0	0	0	0	0
ENSG00000187630	DHRS4L2	11	ENST00000559411	N	N_1a	0.104757	0.187162	2.34308	2.23176	0.268791
ENSG00000187630	DHRS4L2	11	ENST00000559411	N	N_2a	0.0869504	0.223388	1.34624	1.78184	0.173431
ENSG00000187630	DHRS4L2	11	ENST00000560276	aRG	aRG_1a	0.156325	0.0746888	0	0	0
ENSG00000187630	DHRS4L2	11	ENST00000560276	aRG	aRG_1b	0	0	0	0	0
ENSG00000187630	DHRS4L2	11	ENST00000560276	aRG	aRG_2a	0.146974	0.100499	0	0	0
ENSG00000187630	DHRS4L2	11	ENST00000560276	aRG	aRG_2b	0	0	0	0	0
ENSG00000187630	DHRS4L2	11	ENST00000560276	bRG	bRG_1a	0	0	0	0	0
ENSG00000187630	DHRS4L2	11	ENST00000560276	bRG	bRG_1b	0	0	0	0	0
ENSG00000187630	DHRS4L2	11	ENST00000560276	bRG	bRG_2a	0.0622795	0.0471318	0	0	0
ENSG00000187630	DHRS4L2	11	ENST00000560276	bRG	bRG_2b	0.239024	0.438031	1.71184	1.36098	0.629307
ENSG00000187630	DHRS4L2	11	ENST00000560276	N	N_1a	0.281459	0.539654	1.27441	1.21387	0.447471
ENSG00000187630	DHRS4L2	11	ENST00000560276	N	N_2a	0	0	0	0	0
ENSG00000187630	DHRS4L2	11	ENST00000621761	aRG	aRG_1a	0.129876	0.292458	3.33135	3.47862	0.317809
ENSG00000187630	DHRS4L2	11	ENST00000621761	aRG	aRG_1b	0.420625	1.913	12.1995	15.4565	1.95898
ENSG00000187630	DHRS4L2	11	ENST00000621761	aRG	aRG_2a	0.112681	0.324561	3.24571	2.91186	0.352182
ENSG00000187630	DHRS4L2	11	ENST00000621761	aRG	aRG_2b	0	0	0	0	0
ENSG00000187630	DHRS4L2	11	ENST00000621761	bRG	bRG_1a	0.0537245	0.0946111	1.76809	1.75735	0.183247
ENSG00000187630	DHRS4L2	11	ENST00000621761	bRG	bRG_1b	0	0	0	0	0
ENSG00000187630	DHRS4L2	11	ENST00000621761	bRG	bRG_2a	0	0	0	0	0
ENSG00000187630	DHRS4L2	11	ENST00000621761	bRG	bRG_2b	0.157484	0.756202	7.70292	6.12411	0.712936
ENSG00000187630	DHRS4L2	11	ENST00000621761	N	N_1a	0.109217	0.332161	3.91616	3.73011	0.346187
ENSG00000187630	DHRS4L2	11	ENST00000621761	N	N_2a	0.135899	0.396568	4.16582	5.51375	0.413549
ENSG00000175170	FAM182B	9	ENST00000376403	aRG	aRG_1a	0.138673	1.05223	19.9123	20.7926	1.08953
ENSG00000175170	FAM182B	9	ENST00000376403	aRG	aRG_1b	0.0684903	0.251236	3.12658	3.96129	0.287957
ENSG00000175170	FAM182B	9	ENST00000376403	aRG	aRG_2a	0.0871036	0.35497	5.73944	5.14908	0.357188
ENSG00000175170	FAM182B	9	ENST00000376403	aRG	aRG_2b	0.138119	0.314579	4.5031	4.28427	0.353658
ENSG00000175170	FAM182B	9	ENST00000376403	bRG	bRG_1a	0.0698191	0.266405	4.24595	4.22016	0.252393
ENSG00000175170	FAM182B	9	ENST00000376403	bRG	bRG_1b	0.150277	0.716367	8.76658	10.5338	0.732086
ENSG00000175170	FAM182B	9	ENST00000376403	bRG	bRG_2a	0	0	0	0	0
ENSG00000175170	FAM182B	9	ENST00000376403	bRG	bRG_2b	0.0509493	0.116008	3.12658	2.48575	0.165972
ENSG00000175170	FAM182B	9	ENST00000376403	N	N_1a	0.0466212	0.18101	4.42537	4.21513	0.224373
ENSG00000175170	FAM182B	9	ENST00000376403	N	N_2a	0.0426669	0.0902506	1.75855	2.32756	0.100127
ENSG00000175170	FAM182B	9	ENST00000376404	aRG	aRG_1a	0.02527	0.0160223	0	0	0
ENSG00000175170	FAM182B	9	ENST00000376404	aRG	aRG_1b	0	0	0	0	0
ENSG00000175170	FAM182B	9	ENST00000376404	aRG	aRG_2a	0	0	0	0	0
ENSG00000175170	FAM182B	9	ENST00000376404	aRG	aRG_2b	0	0	0	0	0
ENSG00000175170	FAM182B	9	ENST00000376404	bRG	bRG_1a	0	0	0	0	0
ENSG00000175170	FAM182B	9	ENST00000376404	bRG	bRG_1b	0	0	0	0	0
ENSG00000175170	FAM182B	9	ENST00000376404	bRG	bRG_2a	0	0	0	0	0
ENSG00000175170	FAM182B	9	ENST00000376404	bRG	bRG_2b	0	0	0	0	0
ENSG00000175170	FAM182B	9	ENST00000376404	N	N_1a	0	0	0	0	0
ENSG00000175170	FAM182B	9	ENST00000376404	N	N_2a	0.274762	0.637148	2.91191	3.8541	0.95607
ENSG00000175170	FAM182B	9	ENST00000424021	aRG	aRG_1a	0.131949	1.02471	5.75035	6.00456	1.1485
ENSG00000175170	FAM182B	9	ENST00000424021	aRG	aRG_1b	0.296766	1.23572	3.24657	4.11331	1.09145
ENSG00000175170	FAM182B	9	ENST00000424021	aRG	aRG_2a	0.166187	0.601031	3	2.69142	0.681509
ENSG00000175170	FAM182B	9	ENST00000424021	aRG	aRG_2b	0	0	0	0	0
ENSG00000175170	FAM182B	9	ENST00000424021	bRG	bRG_1a	0.140456	0.800305	3.3873	3.36673	0.734987
ENSG00000175170	FAM182B	9	ENST00000424021	bRG	bRG_1b	0.149876	0.275609	1.18449	1.42326	0.361065
ENSG00000175170	FAM182B	9	ENST00000424021	bRG	bRG_2a	0.169797	0.823201	4	2.95923	0.766881
ENSG00000175170	FAM182B	9	ENST00000424021	bRG	bRG_2b	0.0950536	0.183781	1	0.795037	0.193771
ENSG00000175170	FAM182B	9	ENST00000424021	N	N_1a	0	0	0	0	0
ENSG00000175170	FAM182B	9	ENST00000424021	N	N_2a	0.226625	1.23389	6.40796	8.48136	1.3318
ENSG00000175170	FAM182B	9	ENST00000453481	aRG	aRG_1a	0.32418	0.46469	0.703467	0.734566	0.51858
ENSG00000175170	FAM182B	9	ENST00000453481	aRG	aRG_1b	0	0	0	0	0
ENSG00000175170	FAM182B	9	ENST00000453481	aRG	aRG_2a	0.411309	0.878858	1	0.89714	0.838462
ENSG00000175170	FAM182B	9	ENST00000453481	aRG	aRG_2b	0	0	0	0	0
ENSG00000175170	FAM182B	9	ENST00000453481	bRG	bRG_1a	0	0	0	0	0
ENSG00000175170	FAM182B	9	ENST00000453481	bRG	bRG_1b	0	0	0	0	0
ENSG00000175170	FAM182B	9	ENST00000453481	bRG	bRG_2a	0.375884	0.812581	1	0.739809	0.707622
ENSG00000175170	FAM182B	9	ENST00000453481	bRG	bRG_2b	0	0	0	0	0
ENSG00000175170	FAM182B	9	ENST00000453481	N	N_1a	0	0	0	0	0
ENSG00000175170	FAM182B	9	ENST00000453481	N	N_2a	0.262453	0.293275	0	0	0
ENSG00000175170	FAM182B	9	ENST00000478164	aRG	aRG_1a	0.192631	0.772731	7.59095	7.92653	0.776224
ENSG00000175170	FAM182B	9	ENST00000478164	aRG	aRG_1b	0.361412	3.48999	19.3764	24.5494	3.33508
ENSG00000175170	FAM182B	9	ENST00000478164	aRG	aRG_2a	0.170891	0.514659	4.38819	3.93682	0.510374
ENSG00000175170	FAM182B	9	ENST00000478164	aRG	aRG_2b	0.222593	0.81589	6.66372	6.3399	0.978054
ENSG00000175170	FAM182B	9	ENST00000478164	bRG	bRG_1a	0.284461	1.98492	20.0128	19.8912	2.22324
ENSG00000175170	FAM182B	9	ENST00000478164	bRG	bRG_1b	0.386233	3.53605	22.3383	26.8413	3.48624
ENSG00000175170	FAM182B	9	ENST00000478164	bRG	bRG_2a	0.276675	2.07181	21.2815	15.7443	2.08893
ENSG00000175170	FAM182B	9	ENST00000478164	bRG	bRG_2b	0.153018	0.789615	8.18096	6.50417	0.811605
ENSG00000175170	FAM182B	9	ENST00000478164	N	N_1a	0.162508	1.39139	15.323	14.595	1.45191
ENSG00000175170	FAM182B	9	ENST00000478164	N	N_2a	0	0	0	0	0
ENSG00000175170	FAM182B	9	ENST00000485279	aRG	aRG_1a	0.297525	0.465524	0.613188	0.640296	0.263085
ENSG00000175170	FAM182B	9	ENST00000485279	aRG	aRG_1b	0	0	0	0	0
ENSG00000175170	FAM182B	9	ENST00000485279	aRG	aRG_2a	0.178763	0.309641	0.268047	0.240476	0.130806
ENSG00000175170	FAM182B	9	ENST00000485279	aRG	aRG_2b	0	0	0	0	0
ENSG00000175170	FAM182B	9	ENST00000485279	bRG	bRG_1a	0.188278	0.280589	0.458513	0.455728	0.213718
ENSG00000175170	FAM182B	9	ENST00000485279	bRG	bRG_1b	0	0	0	0	0
ENSG00000175170	FAM182B	9	ENST00000485279	bRG	bRG_2a	0	0	0	0	0
ENSG00000175170	FAM182B	9	ENST00000485279	bRG	bRG_2b	0	0	0	0	0
ENSG00000175170	FAM182B	9	ENST00000485279	N	N_1a	0	0	0	0	0
ENSG00000175170	FAM182B	9	ENST00000485279	N	N_2a	0	0	0	0	0
ENSG00000175170	FAM182B	9	ENST00000582267	aRG	aRG_1a	0.44556	5.6777	43.3298	45.2453	5.5507
ENSG00000175170	FAM182B	9	ENST00000582267	aRG	aRG_1b	0.74622	6.25035	28.9717	36.7063	6.24707
ENSG00000175170	FAM182B	9	ENST00000582267	aRG	aRG_2a	0.642213	8.29808	56.0322	50.2688	8.16414
ENSG00000175170	FAM182B	9	ENST00000582267	aRG	aRG_2b	0.386401	6.71205	36.2752	34.5124	6.67
ENSG00000175170	FAM182B	9	ENST00000582267	bRG	bRG_1a	0.323571	3.62617	25.8741	25.7169	3.60092
ENSG00000175170	FAM182B	9	ENST00000582267	bRG	bRG_1b	0.355468	4.21456	21.0715	25.3191	4.11976
ENSG00000175170	FAM182B	9	ENST00000582267	bRG	bRG_2a	0.387483	4.13157	33.1485	24.5235	4.07619
ENSG00000175170	FAM182B	9	ENST00000582267	bRG	bRG_2b	0.257025	2.93393	22.5233	17.9069	2.79926
ENSG00000175170	FAM182B	9	ENST00000582267	N	N_1a	0.217385	3.1091	25.7368	24.5141	3.05506
ENSG00000175170	FAM182B	9	ENST00000582267	N	N_2a	0.218923	1.61067	14.4989	19.1903	1.93276
ENSG00000175170	FAM182B	9	ENST00000584071	aRG	aRG_1a	0.411893	6.25871	40.9322	42.7417	6.21567
ENSG00000175170	FAM182B	9	ENST00000584071	aRG	aRG_1b	0.282839	1.12176	4.97809	6.30709	1.27241
ENSG00000175170	FAM182B	9	ENST00000584071	aRG	aRG_2a	0.470117	3.68432	21.7281	19.4931	3.75281
ENSG00000175170	FAM182B	9	ENST00000584071	aRG	aRG_2b	0.673567	3.98236	17.2619	16.4231	3.76243
ENSG00000175170	FAM182B	9	ENST00000584071	bRG	bRG_1a	0.438579	4.40467	25.0756	24.9233	4.13677
ENSG00000175170	FAM182B	9	ENST00000584071	bRG	bRG_1b	0.354734	1.40276	6.30535	7.57639	1.46133
ENSG00000175170	FAM182B	9	ENST00000584071	bRG	bRG_2a	0.452738	3.92174	28.0545	20.7549	4.08935
ENSG00000175170	FAM182B	9	ENST00000584071	bRG	bRG_2b	0.398857	2.77067	18.1477	14.4281	2.67359
ENSG00000175170	FAM182B	9	ENST00000584071	N	N_1a	0.153996	0.710974	4.54097	4.32523	0.638964
ENSG00000175170	FAM182B	9	ENST00000584071	N	N_2a	0.267623	1.56512	9.7945	12.9637	1.5477
ENSG00000175170	FAM182B	9	ENST00000584356	aRG	aRG_1a	0.535238	2.57096	14.0128	14.6323	2.7647
ENSG00000175170	FAM182B	9	ENST00000584356	aRG	aRG_1b	0.33033	1.02369	2.27232	2.87896	0.754628
ENSG00000175170	FAM182B	9	ENST00000584356	aRG	aRG_2a	0.677977	7.68375	33.5587	30.1068	7.53077
ENSG00000175170	FAM182B	9	ENST00000584356	aRG	aRG_2b	0.78268	9.99161	32.2772	30.7088	9.14059
ENSG00000175170	FAM182B	9	ENST00000584356	bRG	bRG_1a	0.547222	3.17297	15.4121	15.3185	3.30347
ENSG00000175170	FAM182B	9	ENST00000584356	bRG	bRG_1b	0.521582	1.96823	7.18474	8.63304	2.16346
ENSG00000175170	FAM182B	9	ENST00000584356	bRG	bRG_2a	0.549699	4.93323	24.9566	18.4631	4.72647
ENSG00000175170	FAM182B	9	ENST00000584356	bRG	bRG_2b	0.391428	3.33644	16.5447	13.1537	3.16688
ENSG00000175170	FAM182B	9	ENST00000584356	N	N_1a	0.1962	0.630962	3.21473	3.062	0.587722
ENSG00000175170	FAM182B	9	ENST00000584356	N	N_2a	0.353684	3.45214	15.9952	21.1708	3.28393
ENSG00000188610	FAM72B	7	ENST00000355228	aRG	aRG_1a	0.892523	3.70351	85.0399	88.7993	4.38109
ENSG00000188610	FAM72B	7	ENST00000355228	aRG	aRG_1b	0.832404	2.7749	32.8587	41.631	2.84939
ENSG00000188610	FAM72B	7	ENST00000355228	aRG	aRG_2a	0.793077	2.14129	21.6995	19.4675	1.27151
ENSG00000188610	FAM72B	7	ENST00000355228	aRG	aRG_2b	0.56673	4.91827	71.0483	67.5957	5.25374
ENSG00000188610	FAM72B	7	ENST00000355228	bRG	bRG_1a	0.41257	1.49749	31.18	30.9906	1.74511
ENSG00000188610	FAM72B	7	ENST00000355228	bRG	bRG_1b	0.459265	0.820528	18.9246	22.7394	1.488
ENSG00000188610	FAM72B	7	ENST00000355228	bRG	bRG_2a	0.317346	0.981027	21.545	15.9392	1.06546
ENSG00000188610	FAM72B	7	ENST00000355228	bRG	bRG_2b	0.296303	0.62926	11.1541	8.86796	0.557501
ENSG00000188610	FAM72B	7	ENST00000355228	N	N_1a	0.198733	0.475917	5.88182	5.60238	0.280786
ENSG00000188610	FAM72B	7	ENST00000355228	N	N_2a	0	0	0	0	0
ENSG00000188610	FAM72B	7	ENST00000369390	aRG	aRG_1a	0.892414	5.53186	133.685	139.595	4.9342
ENSG00000188610	FAM72B	7	ENST00000369390	aRG	aRG_1b	0.778356	5.85058	94.3763	119.572	5.86326
ENSG00000188610	FAM72B	7	ENST00000369390	aRG	aRG_2a	0.605309	2.25462	67.3635	60.4345	2.82794
ENSG00000188610	FAM72B	7	ENST00000369390	aRG	aRG_2b	0.597702	0.670103	3.35794	3.19476	0.177894
ENSG00000188610	FAM72B	7	ENST00000369390	bRG	bRG_1a	0.349065	1.40071	32.4201	32.2232	1.29998
ENSG00000188610	FAM72B	7	ENST00000369390	bRG	bRG_1b	0.60486	3.58982	60.1817	72.3132	3.39012
ENSG00000188610	FAM72B	7	ENST00000369390	bRG	bRG_2a	0.324726	1.03264	28.5057	21.0887	1.00994
ENSG00000188610	FAM72B	7	ENST00000369390	bRG	bRG_2b	0.278604	2.35923	70.11	55.7401	2.51052
ENSG00000188610	FAM72B	7	ENST00000369390	N	N_1a	0.198521	0.683188	26.3203	25.0699	0.900181
ENSG00000188610	FAM72B	7	ENST00000369390	N	N_2a	0	0	0	0	0
ENSG00000188610	FAM72B	7	ENST00000452190	aRG	aRG_1a	0	0	0	0	0
ENSG00000188610	FAM72B	7	ENST00000452190	aRG	aRG_1b	0.253318	0.126665	0	0	0
ENSG00000188610	FAM72B	7	ENST00000452190	aRG	aRG_2a	0.40593	0.564164	2.9301	2.62871	0.49225
ENSG00000188610	FAM72B	7	ENST00000452190	aRG	aRG_2b	0	0	0	0	0
ENSG00000188610	FAM72B	7	ENST00000452190	bRG	bRG_1a	0.489791	0.598862	2.69204	2.67568	0.431976
ENSG00000188610	FAM72B	7	ENST00000452190	bRG	bRG_1b	0.0498349	0.02381	0	0	0
ENSG00000188610	FAM72B	7	ENST00000452190	bRG	bRG_2a	0	0	0	0	0
ENSG00000188610	FAM72B	7	ENST00000452190	bRG	bRG_2b	0	0	0	0	0
ENSG00000188610	FAM72B	7	ENST00000452190	N	N_1a	0.137951	0.202974	0.626305	0.59655	0.08572
ENSG00000188610	FAM72B	7	ENST00000452190	N	N_2a	0	0	0	0	0
ENSG00000188610	FAM72B	7	ENST00000468129	aRG	aRG_1a	0	0	0	0	0
ENSG00000188610	FAM72B	7	ENST00000468129	aRG	aRG_1b	0.439316	0.291433	0	0	0
ENSG00000188610	FAM72B	7	ENST00000468129	aRG	aRG_2a	0.435669	0.465697	1.88903	1.69472	1.0013
ENSG00000188610	FAM72B	7	ENST00000468129	aRG	aRG_2b	0.29209	0.169134	0	0	0
ENSG00000188610	FAM72B	7	ENST00000468129	bRG	bRG_1a	0.262883	0.229832	0	0	0
ENSG00000188610	FAM72B	7	ENST00000468129	bRG	bRG_1b	0	0	0	0	0
ENSG00000188610	FAM72B	7	ENST00000468129	bRG	bRG_2a	0.0168446	0.00804799	0	0	0
ENSG00000188610	FAM72B	7	ENST00000468129	bRG	bRG_2b	0	0	0	0	0
ENSG00000188610	FAM72B	7	ENST00000468129	N	N_1a	0	0	0	0	0
ENSG00000188610	FAM72B	7	ENST00000468129	N	N_2a	0.216058	0.393488	0.638757	0.845437	0.309764
ENSG00000188610	FAM72B	7	ENST00000471903	aRG	aRG_1a	0.0884937	0.118135	0	0	0
ENSG00000188610	FAM72B	7	ENST00000471903	aRG	aRG_1b	0	0	0	0	0
ENSG00000188610	FAM72B	7	ENST00000471903	aRG	aRG_2a	0.227984	0.308764	0	0	0
ENSG00000188610	FAM72B	7	ENST00000471903	aRG	aRG_2b	0	0	0	0	0
ENSG00000188610	FAM72B	7	ENST00000471903	bRG	bRG_1a	0.194051	0.129733	0	0	0
ENSG00000188610	FAM72B	7	ENST00000471903	bRG	bRG_1b	0	0	0	0	0
ENSG00000188610	FAM72B	7	ENST00000471903	bRG	bRG_2a	0.284919	0.553359	4.47186	3.30832	0.729733
ENSG00000188610	FAM72B	7	ENST00000471903	bRG	bRG_2b	0.141646	0.0676755	0	0	0
ENSG00000188610	FAM72B	7	ENST00000471903	N	N_1a	0.0224811	0.0107409	0	0	0
ENSG00000188610	FAM72B	7	ENST00000471903	N	N_2a	0	0	0	0	0
ENSG00000188610	FAM72B	7	ENST00000616749	aRG	aRG_1a	1.08845	8.1289	27.7204	28.9459	8.11492
ENSG00000188610	FAM72B	7	ENST00000616749	aRG	aRG_1b	1.21303	7.78996	16.3766	20.7486	8.06954
ENSG00000188610	FAM72B	7	ENST00000616749	aRG	aRG_2a	0.832086	5.53631	17.6658	15.8487	5.88207
ENSG00000188610	FAM72B	7	ENST00000616749	aRG	aRG_2b	0.961496	1.76995	3.7312	3.54989	1.56779
ENSG00000188610	FAM72B	7	ENST00000616749	bRG	bRG_1a	1.40219	12.7963	39.2375	38.9991	12.4788
ENSG00000188610	FAM72B	7	ENST00000616749	bRG	bRG_1b	0.636516	5.8207	13.3427	16.0324	5.96136
ENSG00000188610	FAM72B	7	ENST00000616749	bRG	bRG_2a	0.72907	2.76566	9.82132	7.26589	2.75984
ENSG00000188610	FAM72B	7	ENST00000616749	bRG	bRG_2b	0.571976	4.00498	12.103	9.6223	3.43736
ENSG00000188610	FAM72B	7	ENST00000616749	N	N_1a	0.486108	1.62415	8.52442	8.11944	2.31235
ENSG00000188610	FAM72B	7	ENST00000616749	N	N_2a	0.482211	2.4227	7.31221	9.67819	2.22748
ENSG00000188610	FAM72B	7	ENST00000619376	aRG	aRG_1a	0	0	0	0	0
ENSG00000188610	FAM72B	7	ENST00000619376	aRG	aRG_1b	0	0	0	0	0
ENSG00000188610	FAM72B	7	ENST00000619376	aRG	aRG_2a	0.239418	0.517703	13.6421	12.2388	0.861794
ENSG00000188610	FAM72B	7	ENST00000619376	aRG	aRG_2b	0.213745	0.248023	9.76307	9.28864	0.778311
ENSG00000188610	FAM72B	7	ENST00000619376	bRG	bRG_1a	0.110242	0.136892	0.00011003	0.000109362	6.63912e-06
ENSG00000188610	FAM72B	7	ENST00000619376	bRG	bRG_1b	0.425941	0.876171	9.30587	11.1818	0.788832
ENSG00000188610	FAM72B	7	ENST00000619376	bRG	bRG_2a	0.302797	0.760817	14.221	10.5208	0.758176
ENSG00000188610	FAM72B	7	ENST00000619376	bRG	bRG_2b	0	0	0	0	0
ENSG00000188610	FAM72B	7	ENST00000619376	N	N_1a	0.0513113	0.0353819	0	0	0
ENSG00000188610	FAM72B	7	ENST00000619376	N	N_2a	0	0	0	0	0
ENSG00000263513	FAM72C	2	ENST00000369175	aRG	aRG_1a	0.258714	0.91851	19.2822	20.1347	1.07168
ENSG00000263513	FAM72C	2	ENST00000369175	aRG	aRG_1b	0	0	0	0	0
ENSG00000263513	FAM72C	2	ENST00000369175	aRG	aRG_2a	0.194822	0.300811	0.000255555	0.000229268	1.61549e-05
ENSG00000263513	FAM72C	2	ENST00000369175	aRG	aRG_2b	0.2731	0.573501	0.0108332	0.0103067	0.000864212
ENSG00000263513	FAM72C	2	ENST00000369175	bRG	bRG_1a	0.142412	0.228703	7.176	7.13241	0.43329
ENSG00000263513	FAM72C	2	ENST00000369175	bRG	bRG_1b	0.0650944	0.0320387	0	0	0
ENSG00000263513	FAM72C	2	ENST00000369175	bRG	bRG_2a	0.0969022	0.11018	0	0	0
ENSG00000263513	FAM72C	2	ENST00000369175	bRG	bRG_2b	0	0	0	0	0
ENSG00000263513	FAM72C	2	ENST00000369175	N	N_1a	0	0	0	0	0
ENSG00000263513	FAM72C	2	ENST00000369175	N	N_2a	0	0	0	0	0
ENSG00000263513	FAM72C	2	ENST00000584486	aRG	aRG_1a	0.372227	5.94198	149.855	156.48	5.79202
ENSG00000263513	FAM72C	2	ENST00000584486	aRG	aRG_1b	0.480979	3.48657	52.2754	66.2314	3.40093
ENSG00000263513	FAM72C	2	ENST00000584486	aRG	aRG_2a	0.385171	3.87764	87.0135	78.0633	3.82523
ENSG00000263513	FAM72C	2	ENST00000584486	aRG	aRG_2b	0.45553	3.81344	63.1506	60.0818	3.50341
ENSG00000263513	FAM72C	2	ENST00000584486	bRG	bRG_1a	0.183958	0.366072	8.5719	8.51983	0.359934
ENSG00000263513	FAM72C	2	ENST00000584486	bRG	bRG_1b	0.442171	2.91009	47.9368	57.5999	2.82777
ENSG00000263513	FAM72C	2	ENST00000584486	bRG	bRG_2a	0.267732	2.29937	59.4697	43.9962	2.2064
ENSG00000263513	FAM72C	2	ENST00000584486	bRG	bRG_2b	0.249101	0.975184	24.4354	19.4271	0.916281
ENSG00000263513	FAM72C	2	ENST00000584486	N	N_1a	0.0292014	0.0201866	0	0	0
ENSG00000263513	FAM72C	2	ENST00000584486	N	N_2a	0.0745203	0.0637187	0	0	0
ENSG00000215784	FAM72D	1	ENST00000400889	aRG	aRG_1a	0.367943	7.18925	194.61	203.213	7.17962
ENSG00000215784	FAM72D	1	ENST00000400889	aRG	aRG_1b	0.513163	7.40245	115.997	146.965	7.20321
ENSG00000215784	FAM72D	1	ENST00000400889	aRG	aRG_2a	0.475837	3.39075	82.1565	73.7059	3.44739
ENSG00000215784	FAM72D	1	ENST00000400889	aRG	aRG_2b	0.432783	4.27128	86.2832	82.0903	4.56897
ENSG00000215784	FAM72D	1	ENST00000400889	bRG	bRG_1a	0.25492	3.0504	75.8381	75.3774	3.03956
ENSG00000215784	FAM72D	1	ENST00000400889	bRG	bRG_1b	0.449615	1.81964	32.3846	38.9128	1.82344
ENSG00000215784	FAM72D	1	ENST00000400889	bRG	bRG_2a	0.224986	1.4663	43.241	31.9901	1.53131
ENSG00000215784	FAM72D	1	ENST00000400889	bRG	bRG_2b	0.244167	2.70948	74.3178	59.0854	2.65998
ENSG00000215784	FAM72D	1	ENST00000400889	N	N_1a	0.11818	0.397366	14.2458	13.569	0.486998
ENSG00000215784	FAM72D	1	ENST00000400889	N	N_2a	0.0825549	0.464375	13.3954	17.7297	0.514248
ENSG00000183474	GTF2H2C	15	ENST00000380729	aRG	aRG_1a	4.10021e-10	1.95899e-10	0	0	0
ENSG00000183474	GTF2H2C	15	ENST00000380729	aRG	aRG_1b	0	0	0	0	0
ENSG00000183474	GTF2H2C	15	ENST00000380729	aRG	aRG_2a	2.50656e-07	1.89812e-07	0	0	0
ENSG00000183474	GTF2H2C	15	ENST00000380729	aRG	aRG_2b	0.222028	0.193615	0.00836668	0.00796011	0.000607111
ENSG00000183474	GTF2H2C	15	ENST00000380729	bRG	bRG_1a	0	0	0	0	0
ENSG00000183474	GTF2H2C	15	ENST00000380729	bRG	bRG_1b	2.21766e-08	1.08519e-08	0	0	0
ENSG00000183474	GTF2H2C	15	ENST00000380729	bRG	bRG_2a	0.22701	0.196186	0.0033709	0.00249382	0.000163582
ENSG00000183474	GTF2H2C	15	ENST00000380729	bRG	bRG_2b	0.0424192	0.0212953	0.000144715	0.000115054	7.09779e-06
ENSG00000183474	GTF2H2C	15	ENST00000380729	N	N_1a	6.21647e-11	2.97009e-11	0	0	0
ENSG00000183474	GTF2H2C	15	ENST00000380729	N	N_2a	0.0143143	0.00688303	8.58909e-07	1.13682e-06	4.51844e-08
ENSG00000183474	GTF2H2C	15	ENST00000446221	aRG	aRG_1a	8.18104e-09	3.90872e-09	0	0	0
ENSG00000183474	GTF2H2C	15	ENST00000446221	aRG	aRG_1b	0	0	0	0	0
ENSG00000183474	GTF2H2C	15	ENST00000446221	aRG	aRG_2a	4.03966e-06	3.09428e-06	8.81035e-08	7.90411e-08	4.62485e-09
ENSG00000183474	GTF2H2C	15	ENST00000446221	aRG	aRG_2b	0.545927	0.507097	0.117019	0.111333	0.00775183
ENSG00000183474	GTF2H2C	15	ENST00000446221	bRG	bRG_1a	6.55425e-10	4.22691e-10	0	0	0
ENSG00000183474	GTF2H2C	15	ENST00000446221	bRG	bRG_1b	2.38631e-07	1.23537e-07	0	0	0
ENSG00000183474	GTF2H2C	15	ENST00000446221	bRG	bRG_2a	0.846975	0.748995	0.0352023	0.026043	0.00155953
ENSG00000183474	GTF2H2C	15	ENST00000446221	bRG	bRG_2b	0.166987	0.0885576	0.00187112	0.00148761	8.37804e-05
ENSG00000183474	GTF2H2C	15	ENST00000446221	N	N_1a	4.71003e-11	2.25035e-11	0	0	0
ENSG00000183474	GTF2H2C	15	ENST00000446221	N	N_2a	0.256165	0.123071	1.18858e-06	1.57316e-06	5.70823e-08
ENSG00000183474	GTF2H2C	15	ENST00000502599	aRG	aRG_1a	0	0	0	0	0
ENSG00000183474	GTF2H2C	15	ENST00000502599	aRG	aRG_1b	0.273029	0.566529	1.12762	1.42866	0.722583
ENSG00000183474	GTF2H2C	15	ENST00000502599	aRG	aRG_2a	0	0	0	0	0
ENSG00000183474	GTF2H2C	15	ENST00000502599	aRG	aRG_2b	0.0794425	0.138205	0.285641	0.271761	0.156085
ENSG00000183474	GTF2H2C	15	ENST00000502599	bRG	bRG_1a	0.436376	2.06631	4.45752	4.43044	1.84359
ENSG00000183474	GTF2H2C	15	ENST00000502599	bRG	bRG_1b	0	0	0	0	0
ENSG00000183474	GTF2H2C	15	ENST00000502599	bRG	bRG_2a	0.343627	2.34225	6.05795	4.48172	2.21381
ENSG00000183474	GTF2H2C	15	ENST00000502599	bRG	bRG_2b	0.543366	2.14042	5.82816	4.63361	2.15261
ENSG00000183474	GTF2H2C	15	ENST00000502599	N	N_1a	0.312103	0.909569	2.37219	2.25949	0.836833
ENSG00000183474	GTF2H2C	15	ENST00000502599	N	N_2a	0.22022	0.690894	2.18736	2.89512	0.866535
ENSG00000183474	GTF2H2C	15	ENST00000502619	aRG	aRG_1a	0	0	0	0	0
ENSG00000183474	GTF2H2C	15	ENST00000502619	aRG	aRG_1b	0.246266	0.454203	5.14609	6.51994	0.774419
ENSG00000183474	GTF2H2C	15	ENST00000502619	aRG	aRG_2a	0.882933	2.86373	17.933	16.0884	1.82357
ENSG00000183474	GTF2H2C	15	ENST00000502619	aRG	aRG_2b	0.270244	0.194232	0	0	0
ENSG00000183474	GTF2H2C	15	ENST00000502619	bRG	bRG_1a	0.201473	0.176335	0	0	0
ENSG00000183474	GTF2H2C	15	ENST00000502619	bRG	bRG_1b	0.214899	0.163116	5.00163e-07	6.00987e-07	6.82472e-08
ENSG00000183474	GTF2H2C	15	ENST00000502619	bRG	bRG_2a	0.495127	4.4005	51.4589	38.0697	4.41618
ENSG00000183474	GTF2H2C	15	ENST00000502619	bRG	bRG_2b	0.0781118	0.0373201	0	0	0
ENSG00000183474	GTF2H2C	15	ENST00000502619	N	N_1a	0.0660485	0.0461594	0	0	0
ENSG00000183474	GTF2H2C	15	ENST00000502619	N	N_2a	0.372113	0.64431	6.19913	8.20496	0.576725
ENSG00000183474	GTF2H2C	15	ENST00000503604	aRG	aRG_1a	0.303078	4.42355	55.2918	57.7362	4.58913
ENSG00000183474	GTF2H2C	15	ENST00000503604	aRG	aRG_1b	0.629807	9.67006	72.2358	91.5206	10.0917
ENSG00000183474	GTF2H2C	15	ENST00000503604	aRG	aRG_2a	0.534559	9.13371	94.1349	84.4522	8.88653
ENSG00000183474	GTF2H2C	15	ENST00000503604	aRG	aRG_2b	0.575105	13.2327	110.166	104.813	13.1242
ENSG00000183474	GTF2H2C	15	ENST00000503604	bRG	bRG_1a	0.347372	6.11541	67.7359	67.3245	6.10767
ENSG00000183474	GTF2H2C	15	ENST00000503604	bRG	bRG_1b	0.471783	6.64566	52.0156	62.5009	6.58899
ENSG00000183474	GTF2H2C	15	ENST00000503604	bRG	bRG_2a	0.306508	7.04175	92.502	68.4338	7.36971
ENSG00000183474	GTF2H2C	15	ENST00000503604	bRG	bRG_2b	0.361411	7.21839	86.7714	68.9865	6.98708
ENSG00000183474	GTF2H2C	15	ENST00000503604	N	N_1a	0.253094	3.01074	38.7584	36.917	2.98085
ENSG00000183474	GTF2H2C	15	ENST00000503604	N	N_2a	0.336871	3.32706	37.6492	49.8312	3.25167
ENSG00000183474	GTF2H2C	15	ENST00000505737	aRG	aRG_1a	3.72551e-09	2.01151e-09	0	0	0
ENSG00000183474	GTF2H2C	15	ENST00000505737	aRG	aRG_1b	0.185706	0.231157	0	0	0
ENSG00000183474	GTF2H2C	15	ENST00000505737	aRG	aRG_2a	0.0937739	0.0448031	0	0	0
ENSG00000183474	GTF2H2C	15	ENST00000505737	aRG	aRG_2b	0	0	0	0	0
ENSG00000183474	GTF2H2C	15	ENST00000505737	bRG	bRG_1a	0.363026	0.449588	7.3386e-07	7.29402e-07	2.34237e-07
ENSG00000183474	GTF2H2C	15	ENST00000505737	bRG	bRG_1b	0	0	0	0	0
ENSG00000183474	GTF2H2C	15	ENST00000505737	bRG	bRG_2a	0.0441269	0.0210829	0	0	0
ENSG00000183474	GTF2H2C	15	ENST00000505737	bRG	bRG_2b	0.216864	0.208853	0.515016	0.409457	0.1468
ENSG00000183474	GTF2H2C	15	ENST00000505737	N	N_1a	0	0	0	0	0
ENSG00000183474	GTF2H2C	15	ENST00000505737	N	N_2a	0.95196	1.80665	1.65225	2.18687	0.505141
ENSG00000183474	GTF2H2C	15	ENST00000506129	aRG	aRG_1a	0.527606	2.28942	16.7416	17.4817	2.3817
ENSG00000183474	GTF2H2C	15	ENST00000506129	aRG	aRG_1b	0.516389	0.798571	3.64734	4.62108	0.873389
ENSG00000183474	GTF2H2C	15	ENST00000506129	aRG	aRG_2a	0.76432	6.04683	38.0773	34.1607	6.16123
ENSG00000183474	GTF2H2C	15	ENST00000506129	aRG	aRG_2b	0.864378	2.14948	9.43421	8.97576	1.92642
ENSG00000183474	GTF2H2C	15	ENST00000506129	bRG	bRG_1a	0.333046	0.671468	4.40811	4.38134	0.681286
ENSG00000183474	GTF2H2C	15	ENST00000506129	bRG	bRG_1b	0	0	0	0	0
ENSG00000183474	GTF2H2C	15	ENST00000506129	bRG	bRG_2a	0.329715	0.641482	4.98089	3.68491	0.680184
ENSG00000183474	GTF2H2C	15	ENST00000506129	bRG	bRG_2b	0.564973	2.32186	18.6962	14.8642	2.58043
ENSG00000183474	GTF2H2C	15	ENST00000506129	N	N_1a	0.717998	3.5091	28.7549	27.3888	3.79059
ENSG00000183474	GTF2H2C	15	ENST00000506129	N	N_2a	0.218511	0.801169	4.27713	5.66106	0.633173
ENSG00000183474	GTF2H2C	15	ENST00000507595	aRG	aRG_1a	1.0038	3.17674	23.8899	24.946	3.38083
ENSG00000183474	GTF2H2C	15	ENST00000507595	aRG	aRG_1b	0.151748	0.161155	3.49198	4.42424	0.831808
ENSG00000183474	GTF2H2C	15	ENST00000507595	aRG	aRG_2a	0.936447	2.34082	12.4595	11.1779	2.00549
ENSG00000183474	GTF2H2C	15	ENST00000507595	aRG	aRG_2b	0	0	0	0	0
ENSG00000183474	GTF2H2C	15	ENST00000507595	bRG	bRG_1a	0.640967	1.70075	19.3599	19.2423	2.97646
ENSG00000183474	GTF2H2C	15	ENST00000507595	bRG	bRG_1b	1.06966	4.16513	21.81	26.2065	4.71066
ENSG00000183474	GTF2H2C	15	ENST00000507595	bRG	bRG_2a	0.363491	1.98726	15.3688	11.37	2.08776
ENSG00000183474	GTF2H2C	15	ENST00000507595	bRG	bRG_2b	0.907164	3.20379	17.279	13.7375	2.37235
ENSG00000183474	GTF2H2C	15	ENST00000507595	N	N_1a	0.459832	2.44686	18.5121	17.6326	2.42756
ENSG00000183474	GTF2H2C	15	ENST00000507595	N	N_2a	1.02258	4.34812	34.2155	45.2865	5.03864
ENSG00000183474	GTF2H2C	15	ENST00000508325	aRG	aRG_1a	1.07563	5.7638	30.9089	32.2753	6.71953
ENSG00000183474	GTF2H2C	15	ENST00000508325	aRG	aRG_1b	0.91917	4.68538	12.335	15.6281	4.51375
ENSG00000183474	GTF2H2C	15	ENST00000508325	aRG	aRG_2a	0.987207	5.45761	21.6712	19.4421	5.35858
ENSG00000183474	GTF2H2C	15	ENST00000508325	aRG	aRG_2b	0.910235	5.28871	17.5382	16.686	5.47264
ENSG00000183474	GTF2H2C	15	ENST00000508325	bRG	bRG_1a	1.0774	6.29149	25.3301	25.1762	5.98245
ENSG00000183474	GTF2H2C	15	ENST00000508325	bRG	bRG_1b	1.34047	4.99735	16.3454	19.6404	5.42336
ENSG00000183474	GTF2H2C	15	ENST00000508325	bRG	bRG_2a	0.799925	4.48774	22.54	16.6753	4.7037
ENSG00000183474	GTF2H2C	15	ENST00000508325	bRG	bRG_2b	1.16542	8.60308	39.2572	31.2109	8.27989
ENSG00000183474	GTF2H2C	15	ENST00000508325	N	N_1a	0.53349	1.74644	7.56916	7.20956	1.52478
ENSG00000183474	GTF2H2C	15	ENST00000508325	N	N_2a	1.19993	6.10295	25.9995	34.412	5.88167
ENSG00000183474	GTF2H2C	15	ENST00000510979	aRG	aRG_1a	0.113343	0.16215	0.000285586	0.000298211	8.41191e-06
ENSG00000183474	GTF2H2C	15	ENST00000510979	aRG	aRG_1b	0.359586	3.11505	61.0103	77.2982	3.02484
ENSG00000183474	GTF2H2C	15	ENST00000510979	aRG	aRG_2a	0.336798	1.08516	37.7829	33.8965	1.2658
ENSG00000183474	GTF2H2C	15	ENST00000510979	aRG	aRG_2b	0.218239	0.453891	11.2248	10.6793	0.474561
ENSG00000183474	GTF2H2C	15	ENST00000510979	bRG	bRG_1a	0.318146	1.39656	51.9006	51.5853	1.6608
ENSG00000183474	GTF2H2C	15	ENST00000510979	bRG	bRG_1b	0.478033	4.90152	107.473	129.137	4.83138
ENSG00000183474	GTF2H2C	15	ENST00000510979	bRG	bRG_2a	0.371423	3.47994	106.635	78.8895	3.015
ENSG00000183474	GTF2H2C	15	ENST00000510979	bRG	bRG_2b	0.302586	1.53063	55.3743	44.0246	1.5824
ENSG00000183474	GTF2H2C	15	ENST00000510979	N	N_1a	0.0385118	0.0186822	0	0	0
ENSG00000183474	GTF2H2C	15	ENST00000510979	N	N_2a	0.345523	1.25331	41.5468	54.99	1.27343
ENSG00000183474	GTF2H2C	15	ENST00000511629	aRG	aRG_1a	0.369988	0.176772	0	0	0
ENSG00000183474	GTF2H2C	15	ENST00000511629	aRG	aRG_1b	0	0	0	0	0
ENSG00000183474	GTF2H2C	15	ENST00000511629	aRG	aRG_2a	0.851381	2.38019	43.3545	38.8951	2.39009
ENSG00000183474	GTF2H2C	15	ENST00000511629	aRG	aRG_2b	0.549669	3.36915	42.6573	40.5844	2.96768
ENSG00000183474	GTF2H2C	15	ENST00000511629	bRG	bRG_1a	0.310517	0.484681	1.27807e-08	1.27031e-08	6.72994e-10
ENSG00000183474	GTF2H2C	15	ENST00000511629	bRG	bRG_1b	0	0	0	0	0
ENSG00000183474	GTF2H2C	15	ENST00000511629	bRG	bRG_2a	0.329055	1.06824	25.2497	18.6799	1.17477
ENSG00000183474	GTF2H2C	15	ENST00000511629	bRG	bRG_2b	0.392837	2.17177	39.3765	31.3058	1.85163
ENSG00000183474	GTF2H2C	15	ENST00000511629	N	N_1a	0.692376	2.15543	42.679	40.6513	1.91684
ENSG00000183474	GTF2H2C	15	ENST00000511629	N	N_2a	0.264666	1.05408	18.8084	24.8942	0.948639
ENSG00000183474	GTF2H2C	15	ENST00000512736	aRG	aRG_1a	0.141488	0.290451	1.98537	2.07314	0.254333
ENSG00000183474	GTF2H2C	15	ENST00000512736	aRG	aRG_1b	0.169276	0.110974	0	0	0
ENSG00000183474	GTF2H2C	15	ENST00000512736	aRG	aRG_2a	0.166789	0.31613	1.74619	1.56658	0.254428
ENSG00000183474	GTF2H2C	15	ENST00000512736	aRG	aRG_2b	0.0117939	0.017097	0.121987	0.116059	0.0224301
ENSG00000183474	GTF2H2C	15	ENST00000512736	bRG	bRG_1a	0.00652918	0.00996357	0	0	0
ENSG00000183474	GTF2H2C	15	ENST00000512736	bRG	bRG_1b	0.00407441	0.00286784	0	0	0
ENSG00000183474	GTF2H2C	15	ENST00000512736	bRG	bRG_2a	1.32713	4.38439	44.0959	32.6225	5.42236
ENSG00000183474	GTF2H2C	15	ENST00000512736	bRG	bRG_2b	0.0163709	0.0626292	0.777583	0.618207	0.09664
ENSG00000183474	GTF2H2C	15	ENST00000512736	N	N_1a	0.0153983	0.0491922	0.136583	0.130094	0.0162129
ENSG00000183474	GTF2H2C	15	ENST00000512736	N	N_2a	0.0884014	0.119256	0.400367	0.529913	0.0533703
ENSG00000183474	GTF2H2C	15	ENST00000513959	aRG	aRG_1a	0.22481	0.24027	0.00247868	0.00258825	0.00039104
ENSG00000183474	GTF2H2C	15	ENST00000513959	aRG	aRG_1b	5.57438e-05	3.61242e-05	0	0	0
ENSG00000183474	GTF2H2C	15	ENST00000513959	aRG	aRG_2a	0	0	0	0	0
ENSG00000183474	GTF2H2C	15	ENST00000513959	aRG	aRG_2b	0	0	0	0	0
ENSG00000183474	GTF2H2C	15	ENST00000513959	bRG	bRG_1a	0.166258	0.371506	2.94599	2.92809	0.504916
ENSG00000183474	GTF2H2C	15	ENST00000513959	bRG	bRG_1b	0.410911	0.324616	3.41145	4.09913	0.821403
ENSG00000183474	GTF2H2C	15	ENST00000513959	bRG	bRG_2a	0.477478	1.78715	11.6409	8.612	1.76285
ENSG00000183474	GTF2H2C	15	ENST00000513959	bRG	bRG_2b	0.0974644	0.0586024	0	0	0
ENSG00000183474	GTF2H2C	15	ENST00000513959	N	N_1a	3.93922e-07	1.88207e-07	0	0	0
ENSG00000183474	GTF2H2C	15	ENST00000513959	N	N_2a	0	0	0	0	0
ENSG00000183474	GTF2H2C	15	ENST00000514069	aRG	aRG_1a	0.759353	1.19912	0.0695972	0.0726739	0.0146969
ENSG00000183474	GTF2H2C	15	ENST00000514069	aRG	aRG_1b	0.221742	0.323324	0.00251917	0.00319171	0.000895429
ENSG00000183474	GTF2H2C	15	ENST00000514069	aRG	aRG_2a	0.714844	2.91244	13.706	12.2962	3.29196
ENSG00000183474	GTF2H2C	15	ENST00000514069	aRG	aRG_2b	0.52245	1.16	6.35717	6.04825	1.92687
ENSG00000183474	GTF2H2C	15	ENST00000514069	bRG	bRG_1a	0.49651	0.818251	0	0	0
ENSG00000183474	GTF2H2C	15	ENST00000514069	bRG	bRG_1b	0.751203	1.13499	0.000686526	0.000824916	0.000221262
ENSG00000183474	GTF2H2C	15	ENST00000514069	bRG	bRG_2a	0	0	0	0	0
ENSG00000183474	GTF2H2C	15	ENST00000514069	bRG	bRG_2b	0.512922	1.09535	7.40463	5.88695	1.517
ENSG00000183474	GTF2H2C	15	ENST00000514069	N	N_1a	0	0	0	0	0
ENSG00000183474	GTF2H2C	15	ENST00000514069	N	N_2a	1.24238	3.15884	7.85885	10.4017	1.72692
ENSG00000183474	GTF2H2C	15	ENST00000514162	aRG	aRG_1a	5.48102e-05	2.61871e-05	0	0	0
ENSG00000183474	GTF2H2C	15	ENST00000514162	aRG	aRG_1b	1.07579	2.56567	6.67819	8.46108	2.2178
ENSG00000183474	GTF2H2C	15	ENST00000514162	aRG	aRG_2a	0.223283	0.10668	0	0	0
ENSG00000183474	GTF2H2C	15	ENST00000514162	aRG	aRG_2b	3.40251e-05	1.62589e-05	0	0	0
ENSG00000183474	GTF2H2C	15	ENST00000514162	bRG	bRG_1a	2.46419e-07	1.20289e-07	0	0	0
ENSG00000183474	GTF2H2C	15	ENST00000514162	bRG	bRG_1b	0	0	0	0	0
ENSG00000183474	GTF2H2C	15	ENST00000514162	bRG	bRG_2a	0.357278	0.666017	4.26954	3.15864	0.808599
ENSG00000183474	GTF2H2C	15	ENST00000514162	bRG	bRG_2b	0	0	0	0	0
ENSG00000183474	GTF2H2C	15	ENST00000514162	N	N_1a	0.564977	0.475757	0	0	0
ENSG00000183474	GTF2H2C	15	ENST00000514162	N	N_2a	0.00957808	0.00457619	0	0	0
ENSG00000271425	NBPF10	2	ENST00000583866	aRG	aRG_1a	0.087829	0.517712	80.7237	84.2923	0.509682
ENSG00000271425	NBPF10	2	ENST00000583866	aRG	aRG_1b	0.065063	0.203049	17.6353	22.3434	0.187423
ENSG00000271425	NBPF10	2	ENST00000583866	aRG	aRG_2a	0.0645158	0.641999	84.2321	75.568	0.604905
ENSG00000271425	NBPF10	2	ENST00000583866	aRG	aRG_2b	0.0852907	0.689813	78.4621	74.6493	0.711071
ENSG00000271425	NBPF10	2	ENST00000583866	bRG	bRG_1a	0.0117014	0.0311433	4.60419	4.57623	0.0315819
ENSG00000271425	NBPF10	2	ENST00000583866	bRG	bRG_1b	0.041485	0.207048	24.0992	28.9571	0.232229
ENSG00000271425	NBPF10	2	ENST00000583866	bRG	bRG_2a	0.0272224	0.165372	30.237	22.3696	0.18326
ENSG00000271425	NBPF10	2	ENST00000583866	bRG	bRG_2b	0.0289136	0.120751	20.1658	16.0325	0.123527
ENSG00000271425	NBPF10	2	ENST00000583866	N	N_1a	0	0	0	0	0
ENSG00000271425	NBPF10	2	ENST00000583866	N	N_2a	0.0386221	0.186677	26.6317	35.2489	0.174976
ENSG00000271425	NBPF10	2	ENST00000617010	aRG	aRG_1a	0.0618679	0.802751	113.312	118.321	0.803815
ENSG00000271425	NBPF10	2	ENST00000617010	aRG	aRG_1b	0.0660625	0.820598	67.9131	86.0439	0.810915
ENSG00000271425	NBPF10	2	ENST00000617010	aRG	aRG_2a	0.0315105	0.253199	33.9068	30.4192	0.273577
ENSG00000271425	NBPF10	2	ENST00000617010	aRG	aRG_2b	0.0948585	0.832719	78.0501	74.2573	0.79471
ENSG00000271425	NBPF10	2	ENST00000617010	bRG	bRG_1a	0.0293621	0.450489	61.7201	61.3452	0.475657
ENSG00000271425	NBPF10	2	ENST00000617010	bRG	bRG_1b	0.0403626	0.657017	62.9403	75.6278	0.681436
ENSG00000271425	NBPF10	2	ENST00000617010	bRG	bRG_2a	0.023034	0.213308	29.254	21.6424	0.199203
ENSG00000271425	NBPF10	2	ENST00000617010	bRG	bRG_2b	0.0303656	0.520194	71.7992	57.083	0.494139
ENSG00000271425	NBPF10	2	ENST00000617010	N	N_1a	0.0311484	0.422983	69.4124	66.1147	0.45627
ENSG00000271425	NBPF10	2	ENST00000617010	N	N_2a	0.0285702	0.147165	17.8719	23.6547	0.131927
ENSG00000270629	NBPF14	11	ENST00000581201	aRG	aRG_1a	0.278027	0.506798	21.5715	22.5252	0.640272
ENSG00000270629	NBPF14	11	ENST00000581201	aRG	aRG_1b	7.77773e-11	3.71603e-11	0	0	0
ENSG00000270629	NBPF14	11	ENST00000581201	aRG	aRG_2a	0.516701	1.86069	45.1332	40.4908	1.52367
ENSG00000270629	NBPF14	11	ENST00000581201	aRG	aRG_2b	0.668686	0.971869	1.52257	1.44858	0.0648657
ENSG00000270629	NBPF14	11	ENST00000581201	bRG	bRG_1a	0.0252608	0.0120701	0	0	0
ENSG00000270629	NBPF14	11	ENST00000581201	bRG	bRG_1b	0	0	0	0	0
ENSG00000270629	NBPF14	11	ENST00000581201	bRG	bRG_2a	0.463351	1.31041	37.4855	27.7321	1.06801
ENSG00000270629	NBPF14	11	ENST00000581201	bRG	bRG_2b	0.355021	0.673385	26.4975	21.0665	0.763023
ENSG00000270629	NBPF14	11	ENST00000581201	N	N_1a	4.30603e-08	2.42403e-08	0	0	0
ENSG00000270629	NBPF14	11	ENST00000581201	N	N_2a	0.0934935	0.0657788	0	0	0
ENSG00000270629	NBPF14	11	ENST00000593495	aRG	aRG_1a	0.176001	0.518262	6.37833	6.6603	0.585748
ENSG00000270629	NBPF14	11	ENST00000593495	aRG	aRG_1b	0.22292	0.659632	3.98874	5.05362	0.616568
ENSG00000270629	NBPF14	11	ENST00000593495	aRG	aRG_2a	0.374486	1.53004	13.9007	12.4709	1.45195
ENSG00000270629	NBPF14	11	ENST00000593495	aRG	aRG_2b	0.323268	2.46721	18.0909	17.2118	2.38462
ENSG00000270629	NBPF14	11	ENST00000593495	bRG	bRG_1a	0.0743329	0.162911	1.44811	1.43932	0.144475
ENSG00000270629	NBPF14	11	ENST00000593495	bRG	bRG_1b	0	0	0	0	0
ENSG00000270629	NBPF14	11	ENST00000593495	bRG	bRG_2a	0	0	0	0	0
ENSG00000270629	NBPF14	11	ENST00000593495	bRG	bRG_2b	0.176936	0.862686	10.3007	8.18944	0.91774
ENSG00000270629	NBPF14	11	ENST00000593495	N	N_1a	0.123395	0.388839	5.13717	4.89311	0.437151
ENSG00000270629	NBPF14	11	ENST00000593495	N	N_2a	0.0772593	0.169477	2.30359	3.04895	0.220135
ENSG00000270629	NBPF14	11	ENST00000606877	aRG	aRG_1a	0	0	0	0	0
ENSG00000270629	NBPF14	11	ENST00000606877	aRG	aRG_1b	0	0	0	0	0
ENSG00000270629	NBPF14	11	ENST00000606877	aRG	aRG_2a	0.223777	0.603221	9.70143	8.70355	0.764109
ENSG00000270629	NBPF14	11	ENST00000606877	aRG	aRG_2b	0	0	0	0	0
ENSG00000270629	NBPF14	11	ENST00000606877	bRG	bRG_1a	0	0	0	0	0
ENSG00000270629	NBPF14	11	ENST00000606877	bRG	bRG_1b	0	0	0	0	0
ENSG00000270629	NBPF14	11	ENST00000606877	bRG	bRG_2a	0	0	0	0	0
ENSG00000270629	NBPF14	11	ENST00000606877	bRG	bRG_2b	0	0	0	0	0
ENSG00000270629	NBPF14	11	ENST00000606877	N	N_1a	0	0	0	0	0
ENSG00000270629	NBPF14	11	ENST00000606877	N	N_2a	0	0	0	0	0
ENSG00000270629	NBPF14	11	ENST00000611826	aRG	aRG_1a	0	0	0	0	0
ENSG00000270629	NBPF14	11	ENST00000611826	aRG	aRG_1b	0	0	0	0	0
ENSG00000270629	NBPF14	11	ENST00000611826	aRG	aRG_2a	0	0	0	0	0
ENSG00000270629	NBPF14	11	ENST00000611826	aRG	aRG_2b	0	0	0	0	0
ENSG00000270629	NBPF14	11	ENST00000611826	bRG	bRG_1a	0	0	0	0	0
ENSG00000270629	NBPF14	11	ENST00000611826	bRG	bRG_1b	2.28905e-06	1.09365e-06	0	0	0
ENSG00000270629	NBPF14	11	ENST00000611826	bRG	bRG_2a	0.0566363	0.0270596	0	0	0
ENSG00000270629	NBPF14	11	ENST00000611826	bRG	bRG_2b	0.126915	0.104911	0	0	0
ENSG00000270629	NBPF14	11	ENST00000611826	N	N_1a	0	0	0	0	0
ENSG00000270629	NBPF14	11	ENST00000611826	N	N_2a	0	0	0	0	0
ENSG00000270629	NBPF14	11	ENST00000614329	aRG	aRG_1a	1.56108	26.5282	600.649	627.202	26.2993
ENSG00000270629	NBPF14	11	ENST00000614329	aRG	aRG_1b	2.76678	9.0642	123.424	156.375	9.09631
ENSG00000270629	NBPF14	11	ENST00000614329	aRG	aRG_2a	2.12224	22.7498	460.683	413.297	22.9423
ENSG00000270629	NBPF14	11	ENST00000614329	aRG	aRG_2b	2.67129	19.8501	382.025	363.461	24.0088
ENSG00000270629	NBPF14	11	ENST00000614329	bRG	bRG_1a	1.08169	6.6548	163.484	162.49	7.7765
ENSG00000270629	NBPF14	11	ENST00000614329	bRG	bRG_1b	0.590719	0.74048	0.0610281	0.0733302	0.00407821
ENSG00000270629	NBPF14	11	ENST00000614329	bRG	bRG_2a	0.909215	4.86609	113.594	84.0378	4.77429
ENSG00000270629	NBPF14	11	ENST00000614329	bRG	bRG_2b	0.940142	3.07133	71.5722	56.9026	3.0403
ENSG00000270629	NBPF14	11	ENST00000614329	N	N_1a	1.24461	7.50121	177.548	169.113	7.2035
ENSG00000270629	NBPF14	11	ENST00000614329	N	N_2a	1.24278	6.77718	188.339	249.279	8.58114
ENSG00000270629	NBPF14	11	ENST00000614999	aRG	aRG_1a	0.115138	4.71661	579.314	604.924	4.7542
ENSG00000270629	NBPF14	11	ENST00000614999	aRG	aRG_1b	0.329907	3.32527	266.125	337.173	3.67613
ENSG00000270629	NBPF14	11	ENST00000614999	aRG	aRG_2a	0.0773776	3.67626	406.676	364.845	3.79598
ENSG00000270629	NBPF14	11	ENST00000614999	aRG	aRG_2b	0.195486	4.88299	418.22	397.897	4.92633
ENSG00000270629	NBPF14	11	ENST00000614999	bRG	bRG_1a	0.128789	1.23914	157.32	156.364	1.4026
ENSG00000270629	NBPF14	11	ENST00000614999	bRG	bRG_1b	0.121412	1.36711	105.082	126.264	1.31616
ENSG00000270629	NBPF14	11	ENST00000614999	bRG	bRG_2a	0.0704857	1.21144	154.289	114.144	1.21543
ENSG00000270629	NBPF14	11	ENST00000614999	bRG	bRG_2b	0.0867161	1.16757	147.725	117.447	1.17616
ENSG00000270629	NBPF14	11	ENST00000614999	N	N_1a	0.0668343	1.1429	147.817	140.794	1.12407
ENSG00000270629	NBPF14	11	ENST00000614999	N	N_2a	0.0590656	0.950433	119.913	158.712	1.02402
ENSG00000270629	NBPF14	11	ENST00000616120	aRG	aRG_1a	1.45377	4.01992	83.5011	87.1926	3.65608
ENSG00000270629	NBPF14	11	ENST00000616120	aRG	aRG_1b	0.938052	0.682495	0.00387453	0.00490891	0.000285551
ENSG00000270629	NBPF14	11	ENST00000616120	aRG	aRG_2a	1.74413	3.77138	49.5584	44.4608	2.46804
ENSG00000270629	NBPF14	11	ENST00000616120	aRG	aRG_2b	3.07518	6.74273	36.2765	34.5137	2.27984
ENSG00000270629	NBPF14	11	ENST00000616120	bRG	bRG_1a	0.913948	1.03768	1.87629	1.86489	0.0892504
ENSG00000270629	NBPF14	11	ENST00000616120	bRG	bRG_1b	3.32179e-06	1.59556e-06	0	0	0
ENSG00000270629	NBPF14	11	ENST00000616120	bRG	bRG_2a	0.245551	0.160409	1.11686e-05	8.26266e-06	4.69411e-07
ENSG00000270629	NBPF14	11	ENST00000616120	bRG	bRG_2b	0.22822	0.129546	1.45016e-06	1.15293e-06	6.16013e-08
ENSG00000270629	NBPF14	11	ENST00000616120	N	N_1a	1.7172e-10	8.2044e-11	0	0	0
ENSG00000270629	NBPF14	11	ENST00000616120	N	N_2a	0.939022	1.00645	0.798037	1.05625	0.0363603
ENSG00000270629	NBPF14	11	ENST00000619423	aRG	aRG_1a	0.0192896	0.00922762	2.66317e-06	2.7809e-06	2.04116e-08
ENSG00000270629	NBPF14	11	ENST00000619423	aRG	aRG_1b	0.215365	0.255339	0.0314409	0.0398346	0.000405616
ENSG00000270629	NBPF14	11	ENST00000619423	aRG	aRG_2a	0.0035754	0.00174825	0	0	0
ENSG00000270629	NBPF14	11	ENST00000619423	aRG	aRG_2b	8.94003e-10	4.51155e-10	0	0	0
ENSG00000270629	NBPF14	11	ENST00000619423	bRG	bRG_1a	0.096727	0.126032	0.0154132	0.0153196	0.000128339
ENSG00000270629	NBPF14	11	ENST00000619423	bRG	bRG_1b	0.0114445	0.00604754	0	0	0
ENSG00000270629	NBPF14	11	ENST00000619423	bRG	bRG_2a	4.4537e-10	2.79155e-10	0	0	0
ENSG00000270629	NBPF14	11	ENST00000619423	bRG	bRG_2b	0.0233523	0.014677	0.00214755	0.00170738	1.59688e-05
ENSG00000270629	NBPF14	11	ENST00000619423	N	N_1a	1.31033e-10	6.26047e-11	0	0	0
ENSG00000270629	NBPF14	11	ENST00000619423	N	N_2a	0.0128092	0.00619565	0	0	0
ENSG00000270629	NBPF14	11	ENST00000620240	aRG	aRG_1a	0.743252	2.30546	78.493	81.963	2.59054
ENSG00000270629	NBPF14	11	ENST00000620240	aRG	aRG_1b	1.22311	12.2844	215.285	272.76	11.9596
ENSG00000270629	NBPF14	11	ENST00000620240	aRG	aRG_2a	0.861593	5.61612	172.219	154.505	6.46475
ENSG00000270629	NBPF14	11	ENST00000620240	aRG	aRG_2b	1.29208	11.1123	265.875	252.955	12.5948
ENSG00000270629	NBPF14	11	ENST00000620240	bRG	bRG_1a	0.594442	3.43123	83.7361	83.2275	3.00233
ENSG00000270629	NBPF14	11	ENST00000620240	bRG	bRG_1b	0.734084	8.89846	178.362	214.316	8.98414
ENSG00000270629	NBPF14	11	ENST00000620240	bRG	bRG_2a	0.78947	4.1848	131.521	97.3003	4.16662
ENSG00000270629	NBPF14	11	ENST00000620240	bRG	bRG_2b	0.716847	6.5457	190.311	151.304	6.09357
ENSG00000270629	NBPF14	11	ENST00000620240	N	N_1a	0.772115	5.26666	169.983	161.907	5.19839
ENSG00000270629	NBPF14	11	ENST00000620240	N	N_2a	0.112985	0.101907	0.0185185	0.0245105	0.000635985
ENSG00000270629	NBPF14	11	ENST00000621066	aRG	aRG_1a	0.504885	20.9358	875.731	914.445	20.4588
ENSG00000270629	NBPF14	11	ENST00000621066	aRG	aRG_1b	0.824085	15.3961	401.876	509.166	15.8032
ENSG00000270629	NBPF14	11	ENST00000621066	aRG	aRG_2a	0.71421	14.3975	533.533	478.654	14.177
ENSG00000270629	NBPF14	11	ENST00000621066	aRG	aRG_2b	0.895752	15.2905	437.861	416.583	14.6825
ENSG00000270629	NBPF14	11	ENST00000621066	bRG	bRG_1a	0.523297	4.38538	170.367	169.332	4.32396
ENSG00000270629	NBPF14	11	ENST00000621066	bRG	bRG_1b	0.528959	4.07517	116.16	139.576	4.14175
ENSG00000270629	NBPF14	11	ENST00000621066	bRG	bRG_2a	0.372002	4.93331	216.651	160.28	4.85848
ENSG00000270629	NBPF14	11	ENST00000621066	bRG	bRG_2b	0.39409	5.07616	233.028	185.266	5.28161
ENSG00000270629	NBPF14	11	ENST00000621066	N	N_1a	0.475655	6.70875	298.74	284.547	6.46706
ENSG00000270629	NBPF14	11	ENST00000621066	N	N_2a	0.284354	1.15258	35.0654	46.4114	0.852451
ENSG00000270629	NBPF14	11	ENST00000621070	aRG	aRG_1a	0	0	0	0	0
ENSG00000270629	NBPF14	11	ENST00000621070	aRG	aRG_1b	0	0	0	0	0
ENSG00000270629	NBPF14	11	ENST00000621070	aRG	aRG_2a	0	0	0	0	0
ENSG00000270629	NBPF14	11	ENST00000621070	aRG	aRG_2b	0	0	0	0	0
ENSG00000270629	NBPF14	11	ENST00000621070	bRG	bRG_1a	0	0	0	0	0
ENSG00000270629	NBPF14	11	ENST00000621070	bRG	bRG_1b	0	0	0	0	0
ENSG00000270629	NBPF14	11	ENST00000621070	bRG	bRG_2a	0	0	0	0	0
ENSG00000270629	NBPF14	11	ENST00000621070	bRG	bRG_2b	0	0	0	0	0
ENSG00000270629	NBPF14	11	ENST00000621070	N	N_1a	0	0	0	0	0
ENSG00000270629	NBPF14	11	ENST00000621070	N	N_2a	0	0	0	0	0
ENSG00000264343	NOTCH2NL	4	ENST00000362074	aRG	aRG_1a	0.167726	0.257679	4.65514	4.86094	0.225363
ENSG00000264343	NOTCH2NL	4	ENST00000362074	aRG	aRG_1b	0.519188	1.48877	18.8093	23.8308	1.53272
ENSG00000264343	NOTCH2NL	4	ENST00000362074	aRG	aRG_2a	0.333417	3.28494	59.0231	52.952	3.25
ENSG00000264343	NOTCH2NL	4	ENST00000362074	aRG	aRG_2b	0.550887	3.80483	50.1704	47.7324	3.4862
ENSG00000264343	NOTCH2NL	4	ENST00000362074	bRG	bRG_1a	0.0670507	0.0558166	0	0	0
ENSG00000264343	NOTCH2NL	4	ENST00000362074	bRG	bRG_1b	0.106459	0.0709756	0	0	0
ENSG00000264343	NOTCH2NL	4	ENST00000362074	bRG	bRG_2a	0.183681	0.990567	17.5837	13.0086	0.817129
ENSG00000264343	NOTCH2NL	4	ENST00000362074	bRG	bRG_2b	0.325565	1.32663	26.8992	21.3859	1.26339
ENSG00000264343	NOTCH2NL	4	ENST00000362074	N	N_1a	0.128568	0.175232	0	0	0
ENSG00000264343	NOTCH2NL	4	ENST00000362074	N	N_2a	0.0692438	0.0874113	0	0	0
ENSG00000264343	NOTCH2NL	4	ENST00000479995	aRG	aRG_1a	1.80418	16.8726	17.0709	17.8255	17.5216
ENSG00000264343	NOTCH2NL	4	ENST00000479995	aRG	aRG_1b	2.60562	16.8581	10.1594	12.8717	17.552
ENSG00000264343	NOTCH2NL	4	ENST00000479995	aRG	aRG_2a	1.9232	16.6402	13.995	12.5555	16.3381
ENSG00000264343	NOTCH2NL	4	ENST00000479995	aRG	aRG_2b	2.37079	14.242	8.86274	8.43206	13.0569
ENSG00000264343	NOTCH2NL	4	ENST00000479995	bRG	bRG_1a	1.71365	10.4912	8.74404	8.69092	9.75026
ENSG00000264343	NOTCH2NL	4	ENST00000479995	bRG	bRG_1b	1.88974	6.43613	4.13704	4.97099	6.48072
ENSG00000264343	NOTCH2NL	4	ENST00000479995	bRG	bRG_2a	0.755498	4.72199	5	3.69904	4.92626
ENSG00000264343	NOTCH2NL	4	ENST00000479995	bRG	bRG_2b	1.1317	9.06027	8.49969	6.75757	8.46389
ENSG00000264343	NOTCH2NL	4	ENST00000479995	N	N_1a	1.33453	10.6364	10.1785	9.69497	9.68071
ENSG00000264343	NOTCH2NL	4	ENST00000479995	N	N_2a	1.20758	5.28576	3.88573	5.14302	4.15022
ENSG00000264343	NOTCH2NL	4	ENST00000578207	aRG	aRG_1a	0.107718	2.02929	120.239	125.554	2.01324
ENSG00000264343	NOTCH2NL	4	ENST00000578207	aRG	aRG_1b	0.247432	4.21513	159.032	201.488	4.48203
ENSG00000264343	NOTCH2NL	4	ENST00000578207	aRG	aRG_2a	0.18146	2.13875	119.582	107.282	2.27735
ENSG00000264343	NOTCH2NL	4	ENST00000578207	aRG	aRG_2b	0.223574	4.72265	191.088	181.802	4.59239
ENSG00000264343	NOTCH2NL	4	ENST00000578207	bRG	bRG_1a	0.107256	1.60312	92.1137	91.5542	1.67556
ENSG00000264343	NOTCH2NL	4	ENST00000578207	bRG	bRG_1b	0.240631	2.45897	93.5532	112.412	2.3907
ENSG00000264343	NOTCH2NL	4	ENST00000578207	bRG	bRG_2a	0.155446	2.84207	168.294	124.506	2.70488
ENSG00000264343	NOTCH2NL	4	ENST00000578207	bRG	bRG_2b	0.138588	2.22424	142.05	112.935	2.3075
ENSG00000264343	NOTCH2NL	4	ENST00000578207	N	N_1a	0.0754372	1.54477	102.941	98.0501	1.59713
ENSG00000264343	NOTCH2NL	4	ENST00000578207	N	N_2a	0.0813705	0.695323	43.0985	57.0438	0.750919
ENSG00000264343	NOTCH2NL	4	ENST00000579793	aRG	aRG_1a	0.428257	8.34115	179.707	187.652	8.30335
ENSG00000264343	NOTCH2NL	4	ENST00000579793	aRG	aRG_1b	0.552713	15.3606	193.987	245.776	15.087
ENSG00000264343	NOTCH2NL	4	ENST00000579793	aRG	aRG_2a	0.398239	7.06758	136.765	122.697	7.18743
ENSG00000264343	NOTCH2NL	4	ENST00000579793	aRG	aRG_2b	0.430746	9.47933	145.238	138.18	9.63211
ENSG00000264343	NOTCH2NL	4	ENST00000579793	bRG	bRG_1a	0.279822	7.37511	139.882	139.033	7.02162
ENSG00000264343	NOTCH2NL	4	ENST00000579793	bRG	bRG_1b	0.394251	9.91772	137.561	165.291	9.70062
ENSG00000264343	NOTCH2NL	4	ENST00000579793	bRG	bRG_2a	0.186682	5.968	138.625	102.556	6.14834
ENSG00000264343	NOTCH2NL	4	ENST00000579793	bRG	bRG_2b	0.247752	6.0524	128.413	102.093	5.75632
ENSG00000264343	NOTCH2NL	4	ENST00000579793	N	N_1a	0.322898	5.27953	123.192	117.339	5.27442
ENSG00000264343	NOTCH2NL	4	ENST00000579793	N	N_2a	0.284678	4.75975	96.7795	128.094	4.6532
ENSG00000205571	SMN2	16	ENST00000380741	aRG	aRG_1a	0	0	0	0	0
ENSG00000205571	SMN2	16	ENST00000380741	aRG	aRG_1b	0	0	0	0	0
ENSG00000205571	SMN2	16	ENST00000380741	aRG	aRG_2a	0	0	0	0	0
ENSG00000205571	SMN2	16	ENST00000380741	aRG	aRG_2b	0	0	0	0	0
ENSG00000205571	SMN2	16	ENST00000380741	bRG	bRG_1a	0	0	0	0	0
ENSG00000205571	SMN2	16	ENST00000380741	bRG	bRG_1b	0	0	0	0	0
ENSG00000205571	SMN2	16	ENST00000380741	bRG	bRG_2a	0	0	0	0	0
ENSG00000205571	SMN2	16	ENST00000380741	bRG	bRG_2b	0	0	0	0	0
ENSG00000205571	SMN2	16	ENST00000380741	N	N_1a	0	0	0	0	0
ENSG00000205571	SMN2	16	ENST00000380741	N	N_2a	0	0	0	0	0
ENSG00000205571	SMN2	16	ENST00000380742	aRG	aRG_1a	0	0	0	0	0
ENSG00000205571	SMN2	16	ENST00000380742	aRG	aRG_1b	0	0	0	0	0
ENSG00000205571	SMN2	16	ENST00000380742	aRG	aRG_2a	0	0	0	0	0
ENSG00000205571	SMN2	16	ENST00000380742	aRG	aRG_2b	0	0	0	0	0
ENSG00000205571	SMN2	16	ENST00000380742	bRG	bRG_1a	0	0	0	0	0
ENSG00000205571	SMN2	16	ENST00000380742	bRG	bRG_1b	0	0	0	0	0
ENSG00000205571	SMN2	16	ENST00000380742	bRG	bRG_2a	0	0	0	0	0
ENSG00000205571	SMN2	16	ENST00000380742	bRG	bRG_2b	0	0	0	0	0
ENSG00000205571	SMN2	16	ENST00000380742	N	N_1a	0	0	0	0	0
ENSG00000205571	SMN2	16	ENST00000380742	N	N_2a	0	0	0	0	0
ENSG00000205571	SMN2	16	ENST00000380743	aRG	aRG_1a	0	0	0	0	0
ENSG00000205571	SMN2	16	ENST00000380743	aRG	aRG_1b	0	0	0	0	0
ENSG00000205571	SMN2	16	ENST00000380743	aRG	aRG_2a	0	0	0	0	0
ENSG00000205571	SMN2	16	ENST00000380743	aRG	aRG_2b	0	0	0	0	0
ENSG00000205571	SMN2	16	ENST00000380743	bRG	bRG_1a	0	0	0	0	0
ENSG00000205571	SMN2	16	ENST00000380743	bRG	bRG_1b	0	0	0	0	0
ENSG00000205571	SMN2	16	ENST00000380743	bRG	bRG_2a	0	0	0	0	0
ENSG00000205571	SMN2	16	ENST00000380743	bRG	bRG_2b	0	0	0	0	0
ENSG00000205571	SMN2	16	ENST00000380743	N	N_1a	0	0	0	0	0
ENSG00000205571	SMN2	16	ENST00000380743	N	N_2a	0	0	0	0	0
ENSG00000205571	SMN2	16	ENST00000503678	aRG	aRG_1a	0	0	0	0	0
ENSG00000205571	SMN2	16	ENST00000503678	aRG	aRG_1b	0	0	0	0	0
ENSG00000205571	SMN2	16	ENST00000503678	aRG	aRG_2a	0	0	0	0	0
ENSG00000205571	SMN2	16	ENST00000503678	aRG	aRG_2b	0	0	0	0	0
ENSG00000205571	SMN2	16	ENST00000503678	bRG	bRG_1a	0	0	0	0	0
ENSG00000205571	SMN2	16	ENST00000503678	bRG	bRG_1b	0	0	0	0	0
ENSG00000205571	SMN2	16	ENST00000503678	bRG	bRG_2a	0	0	0	0	0
ENSG00000205571	SMN2	16	ENST00000503678	bRG	bRG_2b	0	0	0	0	0
ENSG00000205571	SMN2	16	ENST00000503678	N	N_1a	0	0	0	0	0
ENSG00000205571	SMN2	16	ENST00000503678	N	N_2a	0	0	0	0	0
ENSG00000205571	SMN2	16	ENST00000505346	aRG	aRG_1a	0.00991035	0.00473494	0	0	0
ENSG00000205571	SMN2	16	ENST00000505346	aRG	aRG_1b	0.091507	0.0498856	0	0	0
ENSG00000205571	SMN2	16	ENST00000505346	aRG	aRG_2a	1.51676	1.78185	4.87548e-05	4.37399e-05	8.85176e-06
ENSG00000205571	SMN2	16	ENST00000505346	aRG	aRG_2b	2.55438	5.70724	32.9201	31.3203	7.54252
ENSG00000205571	SMN2	16	ENST00000505346	bRG	bRG_1a	1.32668	2.06459	0.871996	0.866699	0.151217
ENSG00000205571	SMN2	16	ENST00000505346	bRG	bRG_1b	0	0	0	0	0
ENSG00000205571	SMN2	16	ENST00000505346	bRG	bRG_2a	0.532643	0.359041	0	0	0
ENSG00000205571	SMN2	16	ENST00000505346	bRG	bRG_2b	2.22369	4.95411	33.5539	26.6766	5.19629
ENSG00000205571	SMN2	16	ENST00000505346	N	N_1a	0.974182	0.633803	0	0	0
ENSG00000205571	SMN2	16	ENST00000505346	N	N_2a	0	0	0	0	0
ENSG00000205571	SMN2	16	ENST00000506734	aRG	aRG_1a	0	0	0	0	0
ENSG00000205571	SMN2	16	ENST00000506734	aRG	aRG_1b	0	0	0	0	0
ENSG00000205571	SMN2	16	ENST00000506734	aRG	aRG_2a	0	0	0	0	0
ENSG00000205571	SMN2	16	ENST00000506734	aRG	aRG_2b	0	0	0	0	0
ENSG00000205571	SMN2	16	ENST00000506734	bRG	bRG_1a	0	0	0	0	0
ENSG00000205571	SMN2	16	ENST00000506734	bRG	bRG_1b	0	0	0	0	0
ENSG00000205571	SMN2	16	ENST00000506734	bRG	bRG_2a	0	0	0	0	0
ENSG00000205571	SMN2	16	ENST00000506734	bRG	bRG_2b	0	0	0	0	0
ENSG00000205571	SMN2	16	ENST00000506734	N	N_1a	0	0	0	0	0
ENSG00000205571	SMN2	16	ENST00000506734	N	N_2a	0	0	0	0	0
ENSG00000205571	SMN2	16	ENST00000507458	aRG	aRG_1a	0	0	0	0	0
ENSG00000205571	SMN2	16	ENST00000507458	aRG	aRG_1b	0	0	0	0	0
ENSG00000205571	SMN2	16	ENST00000507458	aRG	aRG_2a	0	0	0	0	0
ENSG00000205571	SMN2	16	ENST00000507458	aRG	aRG_2b	0.69165	0.330523	6.66056e-08	6.33689e-08	9.16346e-09
ENSG00000205571	SMN2	16	ENST00000507458	bRG	bRG_1a	0	0	0	0	0
ENSG00000205571	SMN2	16	ENST00000507458	bRG	bRG_1b	3.22625e-08	1.54143e-08	0	0	0
ENSG00000205571	SMN2	16	ENST00000507458	bRG	bRG_2a	5.1192e-08	2.44584e-08	0	0	0
ENSG00000205571	SMN2	16	ENST00000507458	bRG	bRG_2b	1.66777	0.802775	0	0	0
ENSG00000205571	SMN2	16	ENST00000507458	N	N_1a	0	0	0	0	0
ENSG00000205571	SMN2	16	ENST00000507458	N	N_2a	0	0	0	0	0
ENSG00000205571	SMN2	16	ENST00000508258	aRG	aRG_1a	0	0	0	0	0
ENSG00000205571	SMN2	16	ENST00000508258	aRG	aRG_1b	0.445262	0.212736	0	0	0
ENSG00000205571	SMN2	16	ENST00000508258	aRG	aRG_2a	0	0	0	0	0
ENSG00000205571	SMN2	16	ENST00000508258	aRG	aRG_2b	0	0	0	0	0
ENSG00000205571	SMN2	16	ENST00000508258	bRG	bRG_1a	0	0	0	0	0
ENSG00000205571	SMN2	16	ENST00000508258	bRG	bRG_1b	0.809276	0.386654	0	0	0
ENSG00000205571	SMN2	16	ENST00000508258	bRG	bRG_2a	0	0	0	0	0
ENSG00000205571	SMN2	16	ENST00000508258	bRG	bRG_2b	0	0	0	0	0
ENSG00000205571	SMN2	16	ENST00000508258	N	N_1a	0	0	0	0	0
ENSG00000205571	SMN2	16	ENST00000508258	N	N_2a	0	0	0	0	0
ENSG00000205571	SMN2	16	ENST00000509805	aRG	aRG_1a	0	0	0	0	0
ENSG00000205571	SMN2	16	ENST00000509805	aRG	aRG_1b	0	0	0	0	0
ENSG00000205571	SMN2	16	ENST00000509805	aRG	aRG_2a	0	0	0	0	0
ENSG00000205571	SMN2	16	ENST00000509805	aRG	aRG_2b	0	0	0	0	0
ENSG00000205571	SMN2	16	ENST00000509805	bRG	bRG_1a	0	0	0	0	0
ENSG00000205571	SMN2	16	ENST00000509805	bRG	bRG_1b	0	0	0	0	0
ENSG00000205571	SMN2	16	ENST00000509805	bRG	bRG_2a	0	0	0	0	0
ENSG00000205571	SMN2	16	ENST00000509805	bRG	bRG_2b	0	0	0	0	0
ENSG00000205571	SMN2	16	ENST00000509805	N	N_1a	0.179842	0.0862516	1.1469e-06	1.09241e-06	2.87259e-07
ENSG00000205571	SMN2	16	ENST00000509805	N	N_2a	0	0	0	0	0
ENSG00000205571	SMN2	16	ENST00000511812	aRG	aRG_1a	0	0	0	0	0
ENSG00000205571	SMN2	16	ENST00000511812	aRG	aRG_1b	0	0	0	0	0
ENSG00000205571	SMN2	16	ENST00000511812	aRG	aRG_2a	0	0	0	0	0
ENSG00000205571	SMN2	16	ENST00000511812	aRG	aRG_2b	0	0	0	0	0
ENSG00000205571	SMN2	16	ENST00000511812	bRG	bRG_1a	0.0375282	0.0179301	0	0	0
ENSG00000205571	SMN2	16	ENST00000511812	bRG	bRG_1b	0.29115	0.375263	0.349766	0.420273	0.064801
ENSG00000205571	SMN2	16	ENST00000511812	bRG	bRG_2a	0	0	0	0	0
ENSG00000205571	SMN2	16	ENST00000511812	bRG	bRG_2b	0	0	0	0	0
ENSG00000205571	SMN2	16	ENST00000511812	N	N_1a	0.262783	0.419625	0	0	0
ENSG00000205571	SMN2	16	ENST00000511812	N	N_2a	0	0	0	0	0
ENSG00000205571	SMN2	ENST00000380743	ENST00000511873	aRG	aRG_1a	0	0	0	0	0
ENSG00000205571	SMN2	16	ENST00000511873	aRG	aRG_1b	0	0	0	0	0
ENSG00000205571	SMN2	16	ENST00000511873	aRG	aRG_2a	0	0	0	0	0
ENSG00000205571	SMN2	16	ENST00000511873	aRG	aRG_2b	0	0	0	0	0
ENSG00000205571	SMN2	16	ENST00000511873	bRG	bRG_1a	0	0	0	0	0
ENSG00000205571	SMN2	16	ENST00000511873	bRG	bRG_1b	0	0	0	0	0
ENSG00000205571	SMN2	16	ENST00000511873	bRG	bRG_2a	0	0	0	0	0
ENSG00000205571	SMN2	16	ENST00000511873	bRG	bRG_2b	0	0	0	0	0
ENSG00000205571	SMN2	16	ENST00000511873	N	N_1a	0	0	0	0	0
ENSG00000205571	SMN2	16	ENST00000511873	N	N_2a	0	0	0	0	0
ENSG00000205571	SMN2	16	ENST00000514914	aRG	aRG_1a	1.10436	2.51518	15.5918	16.2811	2.73074
ENSG00000205571	SMN2	16	ENST00000514914	aRG	aRG_1b	1.3644	1.29825	0	0	0
ENSG00000205571	SMN2	16	ENST00000514914	aRG	aRG_2a	4.30938	15.95	89.9368	80.6859	17.9156
ENSG00000205571	SMN2	16	ENST00000514914	aRG	aRG_2b	3.64854	11.9337	56.5555	53.8072	14.2172
ENSG00000205571	SMN2	16	ENST00000514914	bRG	bRG_1a	1.25803	1.76228	0.00548964	0.00545629	0.00104451
ENSG00000205571	SMN2	16	ENST00000514914	bRG	bRG_1b	0.501859	0.393745	0	0	0
ENSG00000205571	SMN2	16	ENST00000514914	bRG	bRG_2a	2.87473	5.8669	33.7747	24.9868	5.67812
ENSG00000205571	SMN2	16	ENST00000514914	bRG	bRG_2b	1.28153	2.0792	15.75	12.5218	2.67616
ENSG00000205571	SMN2	16	ENST00000514914	N	N_1a	1.02634	1.85205	20.0946	19.1399	3.26112
ENSG00000205571	SMN2	16	ENST00000514914	N	N_2a	0.472673	0.225988	0	0	0
ENSG00000205571	SMN2	16	ENST00000614240	aRG	aRG_1a	0	0	0	0	0
ENSG00000205571	SMN2	16	ENST00000614240	aRG	aRG_1b	0	0	0	0	0
ENSG00000205571	SMN2	16	ENST00000614240	aRG	aRG_2a	0	0	0	0	0
ENSG00000205571	SMN2	16	ENST00000614240	aRG	aRG_2b	0	0	0	0	0
ENSG00000205571	SMN2	16	ENST00000614240	bRG	bRG_1a	0	0	0	0	0
ENSG00000205571	SMN2	16	ENST00000614240	bRG	bRG_1b	0	0	0	0	0
ENSG00000205571	SMN2	16	ENST00000614240	bRG	bRG_2a	0	0	0	0	0
ENSG00000205571	SMN2	16	ENST00000614240	bRG	bRG_2b	0	0	0	0	0
ENSG00000205571	SMN2	16	ENST00000614240	N	N_1a	0	0	0	0	0
ENSG00000205571	SMN2	16	ENST00000614240	N	N_2a	0	0	0	0	0
ENSG00000205571	SMN2	16	ENST00000626847	aRG	aRG_1a	0	0	0	0	0
ENSG00000205571	SMN2	16	ENST00000626847	aRG	aRG_1b	0	0	0	0	0
ENSG00000205571	SMN2	16	ENST00000626847	aRG	aRG_2a	0	0	0	0	0
ENSG00000205571	SMN2	16	ENST00000626847	aRG	aRG_2b	0	0	0	0	0
ENSG00000205571	SMN2	16	ENST00000626847	bRG	bRG_1a	0	0	0	0	0
ENSG00000205571	SMN2	16	ENST00000626847	bRG	bRG_1b	0	0	0	0	0
ENSG00000205571	SMN2	16	ENST00000626847	bRG	bRG_2a	0	0	0	0	0
ENSG00000205571	SMN2	16	ENST00000626847	bRG	bRG_2b	0	0	0	0	0
ENSG00000205571	SMN2	16	ENST00000626847	N	N_1a	0	0	0	0	0
ENSG00000205571	SMN2	16	ENST00000626847	N	N_2a	0	0	0	0	0
ENSG00000205571	SMN2	16	ENST00000628696	aRG	aRG_1a	0	0	0	0	0
ENSG00000205571	SMN2	16	ENST00000628696	aRG	aRG_1b	0	0	0	0	0
ENSG00000205571	SMN2	16	ENST00000628696	aRG	aRG_2a	0	0	0	0	0
ENSG00000205571	SMN2	16	ENST00000628696	aRG	aRG_2b	0	0	0	0	0
ENSG00000205571	SMN2	16	ENST00000628696	bRG	bRG_1a	0	0	0	0	0
ENSG00000205571	SMN2	16	ENST00000628696	bRG	bRG_1b	0	0	0	0	0
ENSG00000205571	SMN2	16	ENST00000628696	bRG	bRG_2a	0	0	0	0	0
ENSG00000205571	SMN2	16	ENST00000628696	bRG	bRG_2b	0	0	0	0	0
ENSG00000205571	SMN2	16	ENST00000628696	N	N_1a	0	0	0	0	0
ENSG00000205571	SMN2	16	ENST00000628696	N	N_2a	0	0	0	0	0
ENSG00000205571	SMN2	16	ENST00000638794	aRG	aRG_1a	0	0	0	0	0
ENSG00000205571	SMN2	16	ENST00000638794	aRG	aRG_1b	0	0	0	0	0
ENSG00000205571	SMN2	16	ENST00000638794	aRG	aRG_2a	0	0	0	0	0
ENSG00000205571	SMN2	16	ENST00000638794	aRG	aRG_2b	0	0	0	0	0
ENSG00000205571	SMN2	16	ENST00000638794	bRG	bRG_1a	0	0	0	0	0
ENSG00000205571	SMN2	16	ENST00000638794	bRG	bRG_1b	0	0	0	0	0
ENSG00000205571	SMN2	16	ENST00000638794	bRG	bRG_2a	0	0	0	0	0
ENSG00000205571	SMN2	16	ENST00000638794	bRG	bRG_2b	0	0	0	0	0
ENSG00000205571	SMN2	16	ENST00000638794	N	N_1a	0	0	0	0	0
ENSG00000205571	SMN2	16	ENST00000638794	N	N_2a	0	0	0	0	0
ENSG00000229676	ZNF492	1	ENST00000456783	aRG	aRG_1a	0.194159	8.6501	435.903	455.174	8.73632
ENSG00000229676	ZNF492	1	ENST00000456783	aRG	aRG_1b	0.230635	12.6182	375.32	475.519	12.6614
ENSG00000229676	ZNF492	1	ENST00000456783	aRG	aRG_2a	0.292691	13.5825	604.998	542.768	13.7913
ENSG00000229676	ZNF492	1	ENST00000456783	aRG	aRG_2b	0.314703	19.2761	660.963	628.844	19.0139
ENSG00000229676	ZNF492	1	ENST00000456783	bRG	bRG_1a	0.175078	4.76019	219.944	218.608	4.78892
ENSG00000229676	ZNF492	1	ENST00000456783	bRG	bRG_1b	0.251701	7.28504	241.731	290.46	7.39413
ENSG00000229676	ZNF492	1	ENST00000456783	bRG	bRG_2a	0.176868	9.34889	488.33	361.27	9.39466
ENSG00000229676	ZNF492	1	ENST00000456783	bRG	bRG_2b	0.198644	9.07142	462.646	367.821	8.99574
ENSG00000229676	ZNF492	1	ENST00000456783	N	N_1a	0.127147	3.59933	196.682	187.338	3.65264
ENSG00000229676	ZNF492	1	ENST00000456783	N	N_2a	0.0856958	2.36822	114.448	151.48	2.38687
