# Supplementary material for: Evolution and cell-type specificity of human-specific genes preferentially expressed in progenitors of fetal neocortex
Source: eLife. 2018 Mar 21;7:e32332. doi: 10.7554/eLife.32332 (PMC5898914; doi:10.7554/eLife.32332)
Supplement: Supplementary file 5. — This file contains the primer sequences of the qPCR for the validation of the paralog-specific gene expression analysis. [file elife-32332-supp5.xlsx]

## Sheet: qPCR
Gene	Primer name	Sequence	Size	Reference
GAPDH	GAPDH_F	AAGGTGAAGGTCGGAGTCAA		Florio et al, 2015
	GAPDH_R	AATGAAGGGGTCATTGATGG
ARHGAP11B	qARHGAP11B_4F	CAGAAAAGAAGGGCGTGTAC	81bp
	qARHGAP11B_4R	GGAGTAGCACAGAGACCATCA
	qARHGAP11B_5F	TGAGAATAAGATGGATAGCAGCA	113bp
	qARHGAP11B_5R	GGTACACGCCCTTCTTTTCTG
ARHGAP11A	qARHGAP11A_1F	AGCAGTTCTACACCGGTATCA	108bp
	qARHGAP11A_1R	ACCTGCAGTGATCAAATGGT
GTF2H2C	qGTF2H2C_1F	AGTCCGCGTGTGGAAGTCT	102bp
	qGTF2H2C_1R	GCAATTCAACCTCCGTTCC
	qGTF2H2C_2F	AGTCTGTGAGGCGCAGAGGT	120bp
	qGTF2H2C_2R	TCACATCCTCCTTCCCTATGA
GTF2H	qGTF2H_1F	CAATTTGGGTGCAAGGAGAT	95bp
	qGTF2H_1R	CCTTGTGGATACCTGGAAGC
	qGTF2H_2F	TGCCTTACTCTGGGTCATCA	102bp
	qGTF2H_2R	CAGAAAGAGTTCTGCCCACA
NOTCH2	qNOTCH2_1F	TGAACACTGGGTCGATGATG	95bp
	qNOTCH2_1R	GTCGATCAATGGGGTCATCT
	qNOTCH2_2F	TGACCTTGTGAACCATTTCAA	119bp
	qNOTCH2_2R	CCATGCACTGACCACCATTA
NOTCH2NL	qNOTCH2NL_1F	ACAGGGAAGTCTGGAATGGA	111bp
	qNOTCH2NL_1R	TGATCACCCACTGTTAATGTCA
	qNOTCH2NL_2F	AACAGTGAGAAGAGGAACAGAGC	84bp
	qNOTCH2NL_2R	TCCAGTGTCTAATTCTCATCGTG
ZNF98	qZNF98_1F	CCTGGTCTCGTCTTCGCCC	114bp
	qZNF98_1R	CTTCCAAGGGGTCCTGGCA
	qZNF98_2F	AAACTTCTACAAGTGTGAACAGT	101bp
	qZNF98_2R	TTATATTTGTACATTTGTTCTCA
ZNF492	qZNF492_1F	GAGTATGGTCTAGTGTTCGCTG	115bp
	qZNF492_1R	CTTCCAGGGGGTCCTAGCG
	qZNF492_2F	TAAGGCAATGACACTTCAGACTTT	80bp
	qZNF492_2R	TTTCTGCCAAGTTTAGTTTTGGA
