# Supplementary material for: Evolution and cell-type specificity of human-specific genes preferentially expressed in progenitors of fetal neocortex
Source: eLife. 2018 Mar 21;7:e32332. doi: 10.7554/eLife.32332 (PMC5898914; doi:10.7554/eLife.32332)
Supplement: Supplementary file 6. — This file contains the primer sequences of the genomic qPCR. [file elife-32332-supp6.xlsx]

## Sheet: Sheet1
Gene	Amplicon	Name	Sequence	Size
STX12	1	1278-Hs-stx12-3-F	ATGAGGAGTGGAACCAGATG	95 bp
		1279-Hs-stx12-3-R	CCGAATTGCCGTTTCTCTTT	95 bp
GTF2H2	1	1309-Hs-GTF2H2-1-F	AGCCATTACAAAGAGTTGCTC	65 bp
		1310-Hs-GTF2H2-1-R	TCAGAACTTGAGCTAGCAGG
	2	1311-Hs-GTF2H2-2-F	CTTACTTTGGTGTCTGCTCC	68 bp
		1312-Hs-GTF2H2-2-R	TGAAAAGCATCCAAAGGAAACA
SMN	1	1315-Hs-smn1-1-F	GGTTTGCTATGGCGATGAG	72 bp
		1316-Hs-smn1-1-R	GGAACAGCACGGAATCCT
	2	1317-Hs-smn1-2-F	GTGAGAACTCCAGGTCTCCT	70 bp
		1318-Hs-smn1-2-R	GTTCCATGGAGCAGATTTGG
ARHGAP11	1	1240-Hs-A11ab-E3-F	CTTTCTTGTCGATGCTTGCA	84 bp
		1241-Hs-A11ab-E3-R	TAGGCGAATCACAGATCCTG
	2	1238-Hs-A11ab-E4-F	CATTCTCCCAGCTGATTTGC	100 bp
		1239-Hs-A11ab-E4-R	AGAAGACAGGAGAGCAACAG	100 bp
FAM72	1	1262-Hs-FAM72-1-F	GTCCATCCTGTGTTGCAAAT	68 bp
		1263-Hs-FAM72-1-R	CCAGCAAAACAGCCTTCATT
	2	1264-Hs-FAM72-2-F	CTAGGGGAATGAAGGCTGTT	72 bp
		1265-Hs-FAM72-2-R	TGGTAGGAGGGATGTCTGTA
