# Supplementary material for: Evolution and cell-type specificity of human-specific genes preferentially expressed in progenitors of fetal neocortex
Source: eLife. 2018 Mar 21;7:e32332. doi: 10.7554/eLife.32332 (PMC5898914; doi:10.7554/eLife.32332)
Supplement: Supplementary file 7. — This file contains the primer sequences used to generate the templates for the synthesis of the ISH probes. [file elife-32332-supp7.xlsx]

## Sheet: Sheet1
Name	Primer sequence
	5' promoter sequence	Target sequence
KIF4-fw	GCGTAATACGACTCACTATAGGG	CTGGATCTTCAAAAGCTAGTGGAG
KIF4-rv	GCGATTTAGGTGACACTATAG	TTATCTGTGACCTCTCGTTGTTTC
DHRS4-fw	GCGTAATACGACTCACTATAGGG	GGGACAAGACTCTGGACATTAAT
DHRS4-rv	GCGATTTAGGTGACACTATAG	GTCTTTGCCAAGGTAGACTCAG
FAM182-fw	GCGTAATACGACTCACTATAGGG	TCTTTTCCTTTCTACACATCGCT
FAM182-rv	GCGATTTAGGTGACACTATAG	GGTGTTGATTTGGATTCTAGTGTC
FAM72-fw	GCGTAATACGACTCACTATAGGG	GCTCCCCTGTTCCTACTCAATA
FAM72-rv	GCGATTTAGGTGACACTATAG	ACTCCACTGGCTTCAATCAAAC
ANKRD20-fw	GCGTAATACGACTCACTATAGGG	CCTAGCACTGAAGTAGAAGATCCT
ANKRD20-rv	GCGATTTAGGTGACACTATAG	TAAGCTCTTGTTGATACCGGAAT
CBWD-fw	GCGTAATACGACTCACTATAGGG	TATGAAGAGTGGCTGGAACTTAGA
CBWD-rv	GCGATTTAGGTGACACTATAG	TCGATTTGTTCTCTCAGTGTCATC
PTTG-fw	GCGTAATACGACTCACTATAGGG	TGAAGCTGGAGTCTAGACCTTC
PTTG-rv	GCGATTTAGGTGACACTATAG	TTTTCAAGCTCTCCCTCCTCAT
GTF2H2-fw	GCGTAATACGACTCACTATAGGG	AAGGAAGCTGTGGATATGACCT
GTF2H2-rv	GCGATTTAGGTGACACTATAG	GAAGTCCTTTTATTCACAGTTGCA
SMN-fw	GCGTAATACGACTCACTATAGGG	TGACATTTGTGAAACTTCGGGT
SMN-rv	GCGATTTAGGTGACACTATAG	CCCCACCTCAGTCTTTTACAGA
MIC-fw	GCGTAATACGACTCACTATAGGG	CAGAGAGACCAGAGACTTGACA
MIC-rv	GCGATTTAGGTGACACTATAG	AGTGGACCCAAGATCTGACATC
NOTCH2NL-fw	GCGTAATACGACTCACTATAGGG	GAGGGAGAAAGGAACAAGCTTG
NOTCH2NL-rv	GCGATTTAGGTGACACTATAG	TAACTTCCCGTCAACATCTTGC
ZNF492-fw	GCGTAATACGACTCACTATAGGG	ACAGGTTAGAAAATTCCAGAGAGTTC
ZNF492-rv	GCGATTTAGGTGACACTATAG	TTTTGGTCACATGCTTTCACA
ARHGAP11A-fw	GCGTAATACGACTCACTATAGGG	AGCAAGCAAGAATTCTCCAGT
ARHGAP11A-rv	GCGATTTAGGTGACACTATAG	CCCAGAAGAAATGCCCATGT
NOTCH2-fw	GCGTAATACGACTCACTATAGGG	AACACTTACAACTGCCGCTG
NOTCH2-rv	GCGATTTAGGTGACACTATAG	TCCTCACACAACACACCAGT
